# Supplementary material for: Cultivation‐Based Detection of a Novel High‐GC Nitrospira Derived From the Argentinian Copahue Volcano Area
Source: Environ Microbiol. 2026 Apr 3;28(4):e70290. doi: 10.1111/1462-2920.70290 (PMC13049253; doi:10.1111/1462-2920.70290)
Supplement: Supplementary file 3 — Table S1: 16S rRNA gene sequences obtained by amplicon sequencing and their taxonomical assignments. [file EMI-28-e70290-s001.xlsx]

## Sheet: Vd2 (E2.1+E2.2)
otu name	16rRNA	Percent Homology	evalue	bitscore	Sequence	2.5 (Sample 50; E2.1)	12.53 (Sample 53; E.2.2)
OTU_5	candidatus nitrospira bockiana ;k__bacteria;p__nitrospirae;c__nitrospira;o__nitrospirales;f__nitrospiraceae;g__nitrospira;s__candidatus nitrospira bockiana;superkingdom__bacteria	970588235294118	0	728043931032972	TGAGGAATATTGCGCAATGGGCGAAAGCCTGACGCAGCGACGCCGCGTGGgggATGAAGGTCTTCGGATTGTAAACCCCTTTCGGGTGGGAAGACGGCGCTCGACAACGAGCGCGGACGGTACCACCAGAAGCAGCCACGGCTAACTTCGTGCCAGCAGCCGCGGTAATACGAAGGTGGCAAGCGTTGTTCGGATTTACTGGGCGTAAAGGGAGCGTAGGCGGTTCGGTAAGACCGGTGGGAAAGCCCGGAGCTTAACTCCGGAAGGTCACCGGTGACTGCCGGGCTAGAGGACGGGAGAGGAGCGCGGAATTCCCGGTGTAGCGGTGAAATGCGTAGAGATCGGGAGGAAGGCCGGTGGCGAAGGGCGGCGCTCTGGGAACGTTCCTGACGCTGAGGG…	135	932
OTU_7	ef079086.1 hyphomicrobium sp. str. d3 ;k__bacteria;p__proteobacteria;c__alphaproteobacteria;o__rhizobiales;f__hyphomicrobiaceae;g__hyphomicrobium;s__hyphomicrobium facile;superkingdom__bacteria	983333333333333	0	708206874220749	TGGGGAATATTGGACAATGGGCGCAAGCCTGATCCAGCCATGCCGCGTGAGTGATGAAGGCCTTAGGGTTGTAAAGCTCTTTTGGCGGGGACGATAATGACGGTACCCGCAGAATAAGTCCCGGCTAACTTCGTGCCAGCAGCCGCGGTAATACGAAGGGGACTAGCGTTGTTCGGAATCACTGGGCGTAAAGCGCACGTAGGCGGATTTGTAAGTCAGGGGTGAAATCCCGGGGCTCAACCTCGGAACTGCCTTTGATACTGCGGATCTTGAGTCCGATAGAGGTGGGTGGAATTCCTAGTGTAGAGGTGAAATTCGTAGATATTAGGGAAGAACACCGGGTGGCGAAGGCGGGCCCACTGGGATCGGGTACTGACGCTGAGGTGCGAAAGCGTGGGG…	303	507
OTU_10	uncultured longilinea sp. ;k__bacteria;p__chloroflexi;c__anaerolineae;o__anaerolineales;f__anaerolineaceae;g__longilinea;s__longilinea spp.;superkingdom__bacteria	948235294117647	0	654105810187413	TCGGGAATTTTGCGCAATGGGCGAAAGCCTGACGCAGCAACGCCGCGTGAGGGATGAAGGCCTTCGGGTCGTAAACCTCTTTTCTCAGGGACGACATCGACGGTACCTGAGGAATAAGCCACGGCTAACTACGTGCCAGCAGCCGCGGTAATACGTAGGTGGCAAGCGTTGTCCGGATTTACTGGGCGTAAAGAGCgcgcAGGCGGTCGGCCAAGTCGAGTGTGAAAGCCcccGGCTCAACCGGGGAGGTCACTCGATACTGGTCGACTCGAAGGCGGGAGAGGGAAGCGGAATTCCCGGTGTAGCGGTGAAATGCGTAGATATCGGGAGGAACACCAGTGGCGAAGGGCGGCTTCCTGGGCCCGTTCTTGACGCTGGAGGCGCGAAAGCTAGGGGAGC…	521	180
OTU_12	nr_029006.1 anoxybacillus contaminans str. r_16222 ;k__bacteria;p__firmicutes;c__bacilli;o__bacillales;f__bacillaceae;g__anoxybacillus;s__anoxybacillus contaminans;superkingdom__bacteria	990543735224586	0	738864143839639	TAGGGAATCTTCCGCAATGGACGAAAGTCTGACGGAGCAACGCCGCGTGAGCGAAGAAGGTCTTCGGATTGTAAAGCTCTGTTGTTAGGGAAGAACAAGTACCGCAGTAACTGGCGGTACCTTGACGGTACCTAACGAGAAAGCCACGGCTAACTACGTGCCAGCAGCCGCGGTAATACGTAGGTGGCAAGCGTTGTCCGGAATTATTGGGCGTAAAGCgcgcgcAGGCGGTCCTTTAAGTCTGATGTGAAAGCCCACGGCTCAACCGTGGAGGGTCATTGGAAACTGGGGACTTGAGTGCAGAAGAGGAGAGCGGAATTCCACGTGTAGCGGTGAAATGCGTAGAGATGTGGAGGAACACCAGTGGCGAAGGGCGGGCTctctGGTCTGTAACTGACG…	671	327
OTU_14	ef079086.1 hyphomicrobium sp. str. d3 ;k__bacteria;p__proteobacteria;c__alphaproteobacteria;o__rhizobiales;f__hyphomicrobiaceae;g__hyphomicrobium;s__hyphomicrobium facile;superkingdom__bacteria	982367758186398	0	675746235800747	TGGGGAATATTGGACAATGGGCGCAAGCCTGATCCAGCCATGCCGCGTGAGTGATGAAGGCCTTAGGGTTGTAAAGCTCTTTTGGCGGGGACGATAATGACGGTACCCGCAGAATAAGTCCCGGCTAACTTCGTGCCAGCAGCCGCGGTAATACGAAGGGGACTAGCGTTGTTCGGAATCACTGGGCGTAAAGCGCACGTAGGCGGATTTGTAAGTCAGGGGTGAAATCCCGGGGCTCAACCTCGGAACTGCCTTTGATACTGCGGATCTTGAGTCCGATAGAGGTGGGTGGAATTCCTAGTGTAGAGGTGAAATTCGTAGATATTAGGAAGAACACCGGGTGGGCGAAGGGCGGCCCACTGGATCGGGTACTGACGCTGAGGTGCGAAAGCGTGGGA	331	510
OTU_16	uncultured anaeromyxobacter sp. ;k__bacteria;p__proteobacteria;c__deltaproteobacteria;o__myxococcales;f__anaeromyxobacteraceae;g__anaeromyxobacter;s__anaeromyxobacter spp.;superkingdom__bacteria;subphylum__delta/epsilon subdivisions;suborder__cystobacterineae	938679245283019	7.36383e-165	630662015772967	TGGGGAATATTGCGCAATGGGCGAAAGCCTGACGCAGCGACGCCGCGTGGGTGATGAAGGCCTTCGGGTCGTAAAGCCCTGTCAGGAGGGAAGAAACCTCGGTGACCTAATACGTCACCGACTTGACGGTACCTCTAAAGGAAGCACCGGCTAACTCCGTGCCAGCAGCCGCGGTAATACGGAGGGTGCAAGCGTTGCTCGGAATCACTGGGCGTAAAGCGCGTGTAGGCGGTTGCTCAAGTCCGGCGTGAAAGCCCGGgggCTCACCcccGGAAGTGCGCTGGATACTGGGCGGCTAGAGTACCGGAGAGGAGGGTGGAATTCCTGGGTGTAGCGGTGAAATGCGTAGATATCAGGAGGAACACCGGGTGGCGAAGGGCGACCCTCTGGGACGGATAC…	164	121
OTU_17	uncultured hyphomicrobium sp. ;k__bacteria;p__proteobacteria;c__alphaproteobacteria;o__rhizobiales;f__hyphomicrobiaceae;g__hyphomicrobium;s__hyphomicrobium spp.;superkingdom__bacteria	97423887587822	0	711813611822971	TGGGGAATATTGGACAATGGGCGCAAGCCTGATCCAGCCATGCCGCGTGAGTGACGAAGGCCTTAGGGTTGTAAAGCTCTTTTGGCGGGGACGATAATGACGGTACCCGCAGAATAAGCTCCGGCTAACTTCGTGCCAGCAGCCGCGGTAATACGAAGGGAGCTAGCGTTGTTCGGAATCACTGGGCGTAAAGCGCACGTAGGCGGATTTGTAAGTCAGGGGTGAAATCCCGGGGCTCAACCTCGGAACTGCCTTTGATACTGCAAATCTCGAGTCCGGAAGAGGTGGGTGGAATTCCTAGTGTAGAGGTGAAATTCGTAGATATTAGGAAGAACACCGGGTGGCGAAGGGCGGGCCCACTGGGTCCGGGTACTGACGCTGAGGTGCGAAAGCGTGGGG…	0	1
OTU_19	ef079086.1 hyphomicrobium sp. str. d3 ;k__bacteria;p__proteobacteria;c__alphaproteobacteria;o__rhizobiales;f__hyphomicrobiaceae;g__hyphomicrobium;s__hyphomicrobium facile;superkingdom__bacteria	985994397759104	1.63064e-161	6198418029663	TGGGGAATATTGGACAATGGGCGCAAGCCTGATCCAGCCATGCCGCGTGAGTGATGAAGGCCTTAGGGTTGTAAAGCTCTTTTGGCGGGGACGATAATGACGGTACCCGCAGAATAAGTCCCGGCTAACTTCGTGCCAGCAGCCGCGGTAATACGAAGGGGACTAGCGTTGTTCGGAATCACTGGGCGTAAAGCGCACGTAGGCGGATTTGTAAGTCAGGGGTGAAATCCCGGGGCTCAACCTCGGAACTGCCTTTGATACTGCGGATCTTGAGTCCGATAGAGGTGGGTGGAATTCCTAGTGTAGAGGTGAAATTCGTAGATATTAGGAAGAACACCGGTGGCGAAAGGGCGGGCCCCAACTGGGGACGTACGGTACGTACGGACGTCGTAGGGTAGG…	1	6
OTU_21	uncultured dehalococcoides sp. ;k__bacteria;p__chloroflexi;c__dehalococcoidia;o__dehalococcoidales;f__dehalococcoidaceae;g__dehalococcoides;s__dehalococcoides spp.;superkingdom__bacteria	85024154589372	2.48594e-107	439504922855179	CGAGGAATATTGCGCAATGGGCGAAAGCCTGACGCAGTAACGCCGCGTGGgggAAGAAGACCTTCGGGTTGTAAACCTCTTtttGGgggACGAGCGAGGACGGTACCTCGAGAATAAGTCTCGGCTAACTACGTGCCAGCAGCCGCGGTAAGACGTAGGAGGCGAGCGTTATCCGGATTCACTGGGCGTAAAGCGCATGTAGGCGGACGTGCAAGTCGTgtgtTAAAGCCCCTGGCTCAACTGGgggAGTCATACGAAACTGTGCGACTAGAGGGCAGCAGAGGCACGTGGAACTCCCGGTGTAGCGGTGGAATGCGTAGAGATCGGGGAAGAACACCAGTGGGCGAAGGCGGGCGTGCTGGGGCTGGCACCTGACGCTGAGATGCGAAAGTGTGGGGA…	223	63
OTU_25	nc_008009.1 korebacter versatilis ellin345 ;k__bacteria;p__acidobacteria;c__acidobacteriia;o__acidobacteriales;f__acidobacteriaceae;g__candidatus koribacter;s__candidatus koribacter versatilis;superkingdom__bacteria;superphylum__fibrobacteres/acidobacteria group	945754716981132	0	654105810187413	TGGGGAATTTTGCGCAATGGgggAAACCCTGACGCAGCAACGCCGCGTGGAGGATGAAGTCCTTTGGGATGTAAACTCCTTTCGATCGGGACGATAATGACGGTACCGGAAGAAGAAGCCCCGGCTAACTCTGTGCCAGCAGCCGCGGTAATACAGAGGgggCAAGCGTTGTTCGGAATTATTGGGCGTAAAGGGCGCGTAGGCGGTGCGGTAAGTCACTTGTGAAATCTCTGGGCTCAACTCAGAGTCTGCAAGCGAAACTGCCGTGCTTGAGTGTGGGAGAGGTATGTGGAATTCCCGGTGTAGCGGTGAAATGCGTAGATATCGGGAGGAACACCTGTGGCGAAAGCGGGCATACTGGGACCACAACTGACGCTGAGGCGCGAAAGCTTGGGGAGC…	369	365
OTU_27	uncultured rhodoplanes sp. ;k__bacteria;p__proteobacteria;c__alphaproteobacteria;o__rhizobiales;f__hyphomicrobiaceae;g__rhodoplanes;s__rhodoplanes spp.;superkingdom__bacteria	994910941475827	0	700993399016304	TGGGGAATATTGGACAATGGGCGCAAGCCTGATCCAGCCATGCCGCGTGAGTGATGAAGGCCTTAGGGTTGTAAAGCTCTTTCGTCAGGGAAGATAATGACGGTACCTGAAGAAGAAGCCCCGGCTAACTTCGTGCCAGCAGCCGCGGTAATACGAAGGgggCTAGCGTTGCTCGGAATCACTGGGCGTAAAGCGCACGTAGGCGGCTTTCTAAGTCAGGGGTGAAATCCCGGAGCTCAACTCCGGAACTGCCTTTGATACTGGAGAGCTTGAGTTCGGGAGAGGTGAGTGGAACTGCGAGTGTAGAGGTGAAATTCGTAGATATTCGCAAGAACACCAGTGGCGAAGGCGGCTCACTGGCCCGATACTGACGCTGAGGTGCGAAAGCGTGGGAGC	1	0
OTU_38	uncultured rhodoplanes sp. ;k__bacteria;p__proteobacteria;c__alphaproteobacteria;o__rhizobiales;f__hyphomicrobiaceae;g__rhodoplanes;s__rhodoplanes spp.;superkingdom__bacteria	977886977886978	0	690173186209637	TAGGGAATATTGGACAATGGgggAAACCCTGATCCAGCCATGCCGCGTGAGTGATGAAGGCCTTAGGGTTGTAAAGCTCTTTCGGCGGGGAAGATAATGACGGTACCCGCAGAAGAAGCCCCGGCTAACTTCGTGCCAGCAGCCGCGGTAATACGAAGGgggCTAGCGTTGCTCGGAATCACTGGGCGTAAAGCGCACGTAGGCGGATTTCTAAGTCAGGGGTGAAATCCTGGAGCTCAACTCCAGAACTGCCTTTGATACTGGAAATCTCGAGTTCGGGAGAGGTGAGTGGAACTGCGAGTGTAGAGGTGAAATTCGTAGATATTCGCAAGAACACCAGTGGCGAAGGGCGGCTCACTGGCCCGATACTGACGCTGAGGTGCGAAAGCGTGGGGAGCA…	245	185
OTU_40	uncultured longilinea sp. ;k__bacteria;p__chloroflexi;c__anaerolineae;o__anaerolineales;f__anaerolineaceae;g__longilinea;s__longilinea spp.;superkingdom__bacteria	950704225352113	0	657712547789635	TCGGGAATTTTGCGCAATGGGCGAAAGCCTGACGCAGCAACGCCGCGTGAGGGATGAAGGCCTTCGGGTCGTAAACCTCTTTTCTCAGGGACGATGATGACGGTACCTGAGGAATAAGCCACGGCTAACTACGTGCCAGCAGCCGCGGTAATACGTAGGTGGCGAGCGTTGTCCGGATTTACTGGGCGTAAAGAGCgcgcAGGCGGTCGGCCAAGTCGAGTGTGAAAGCCcccGGCTCAACTGGGGAGGGTCACTCGATACTGGCCGACTCGAAGGCGGGAGAGGGAAGCGGAATTCCCGGTGTAGCGGTGAAATGCGTAGATATCGGGGAGGAACACCAGTGGGCGAAAGGCGGGCTTCCTGGGCCCCGTTCTTGACGCTGAGGCGCGAAAGCTAGGG…	28	10
OTU_41	uncultured panacagrimonas sp. ;k__bacteria;p__proteobacteria;c__gammaproteobacteria;o__xanthomonadales;f__xanthomonadaceae;g__panacagrimonas;s__panacagrimonas spp.;superkingdom__bacteria	957040572792363	0	668532760596302	TGGGGAATATTGGACAATGGGCGCAAGCCTGATCCAGCAATGCCGCGTgtgtgAAGAAGGCCTTCGGGTTGTAAAGCACTTTGATCCGGGAAGAAaaaGCGCTGGCTAATATCCAGCGCCTTGACGGTACCGGAGGAACAAGCACCGGCTAACTCTGTGCCAGCAGCCGCGGTAATACAGAGGGTGCAAGCGTTAATCGGATTTACTGGGCGTAAAGCGTGCGTAGGCGGTTCGTTAAGTCGGTTGTGAAAGCCCTGGGCTTAACCTGGGAATGGCAGTCGATACTGGCGGACTCGAGTACGGTAGAGGGCGGCGGGAATTCCGGGTGTAGCGGTGAAATGCGTAGATATCCGGAGGAACACCGATGGGCGAAGGCAACCGCCTGGGCCTGTACTGACG…	263	142
OTU_42	uncultured caldilinea sp. ;k__bacteria;p__chloroflexi;c__caldilineae;o__caldilineales;f__caldilineaceae;g__caldilinea;s__caldilinea spp.;superkingdom__bacteria	870503597122302	2.54226e-126	502622830894071	CGAGGGGTCTTGCGCAATGGGCGACAGCCTGACGCAGCGACGCCGCGTGGGCGAGGACGGCCTTCGGGTTGTAAAGCCCTTTTGTCGGGGACGAGCGAGGACGGTACCCGACGAAGAAGCCACGGCTAACTACGTGCCAGCAGCCGCGGTAAGACGTAGGTGGCGAGCGTTGTCCGGATTTACTGGGCGTAAAGCgcgcgTAGGCGGTGCGGTGCGTCCGTCGTGAAAGCGCCTGGCTCAACTGGGCGAGGGCGGCGGAGACGGCCGCGCTGGAGGGCCTCAGAGGCCGGTGGAATTCCCGGTGGAGCGGTGAAATGCGTAGAGATCGGGAGGACACCCGTGGCGAAGGCGGCCGGCTGGggggTACCTGACGCTGAGGCGCGAAAGCGTGGGGAGCGA…	57	3
OTU_48	uncultured acidobacterium sp. ;k__bacteria;p__acidobacteria;c__acidobacteriia;o__acidobacteriales;f__acidobacteriaceae;g__acidobacterium;s__acidobacterium spp.;superkingdom__bacteria;superphylum__fibrobacteres/acidobacteria group	946969696969697	2.2188e-158	609021590159633	TGGGGAATCTTGCACAATGGgggAAACCCTGATGCAGCGACGCCGCGTGAGCGATGAAGCCCTTCGGGGTGTAAAGCTCTTTCGACGGGAACGATGATGACGGTACCCGGAGAAGAAGCTGCGGCTAACTACGTGCCAGCAGCCGCGGTAATACGTAGGCAGCAAGCGTTGTTCGGAGTTACTGGGCGTAAAGAGTGCGTAGGCGGTTTCGTAAGTTTGGTGTGAAATCTCCCGGCTTAACTGGGAGGGTGCGCCGAAAACTGCGGGGCTGGAGTGTGGGAGAGGCAAGCGGAATTCCTGGTGTAGCGGTGAAATGCGTAGATATCAGGGAGGAACACCGGGTGGTGTAGACGGCTTGCTGGGACCATGACTGACGCTGAGGCACGAAAGCGTGGG	113	162
OTU_51	uncultured hyphomicrobium sp. ;k__bacteria;p__proteobacteria;c__alphaproteobacteria;o__rhizobiales;f__hyphomicrobiaceae;g__hyphomicrobium;s__hyphomicrobium spp.;superkingdom__bacteria	974683544303797	0	661319285391857	TGGGGAATATTGGACAATGGGCGCAAGCCTGATCCAGCCATGCCGCGTGAGTGACGAAGGTCTTCGGATTGTAAAGCTCTTTTGGCGGGGACGATAATGACGGTACCCGCAGAATAAGCCCCGGCTAACTTCGTGCCAGCAGCCGCGGTAATACGAAGGgggCTAGCGTTGTTCGGAATCACTGGGCGTAAAGCGCACGTAGGCGGATTTGTCAGTCAGGGGTGAAATCCCGGGGCTCAACCTCGGAACTGCCCTTGATACAGCAAATCTAGAGTCCGGAAGAGGTGGGTGGAATTCCTAGTGTAGAGGTGAAATTCGTAGATATTAGGAAGAACACCAGTGGCGAAGGCGGGCCCACTGGGTCCGGTACTGACGCTGAGGTGCGAAAGCGTGGGA	3	32
OTU_52	dq115806.1 thermoanaerobacter tengcongensis str. 185y2 ;k__bacteria;p__firmicutes;c__clostridia;o__thermoanaerobacterales;f__thermoanaerobacteraceae;g__caldanaerobacter;s__caldanaerobacter subterraneus;superkingdom__bacteria;subspecies thermoanaerobacter tengcongensis	852657004830918	2.19585e-114	462948717269625	TCGGGAGTCTTGCACAATGGgggAAACCCTGATGCAGCGACGCCGCGTGCGGGATGAAGTCCTTCGGGACGTAAACCGCTTTTGTCCGGGAAGAAGTTCTGACGGTACCGGACGAATAAGCCCCGGCTAACTACGTGCCAGCAGCCGCGGTAAAACGTAGGgggCGAGCGTTGCCCGGATTTACTGGGCGTAAAGCgcgcgTAGGCGGCTGCGTAAGTGGGGAGTTAAAGCCCTCGGCTCAACCGAGGAAATGCTCCTCAAACTGCGCGGCTTGAGTGTAGGAGAGGGGAGTGGAATTCCCGGTGTAGCGGTGAAATGCGTTGATATCGGGAGGAACACCAGTGGCGAAGGGCGGCTCCCTGGGCCTACTACTGACGCTGAGGCGCGAAAGCGTGGGGA…	0	24
OTU_54	uncultured dehalococcoides sp. ;k__bacteria;p__chloroflexi;c__dehalococcoidia;o__dehalococcoidales;f__dehalococcoidaceae;g__dehalococcoides;s__dehalococcoides spp.;superkingdom__bacteria	89620253164557	3.75032e-130	51524641250185	CTAGGAATCTTGGGAATGCGCGAAAGCGTGACCCAGCAACGCCGCGTGGGCGATGAAGGCCTTCGGGTTGTAAAGCCCTTTTGCGGgggAAGATGATGACGGTACCCCGCGAATAAGCCACGGCTAACTACGTGCCAGCAGCCGCGGTAATACGTAGGTGGCGAGCGTTGTCCGGATTTACTGGGCGTAAAGCGCGTGCAGGCGGTCCGTTAAGTTCAGGGTGAAAGCTCCCGGCTCAACTGGGAGAGGTCCTTGGATACTGGCGGACTCGAGGGAGGTAGAGGAGAGTGGAATTCCCGGTGTAGTGGTGATATGCGTAGATATCGGGAGGAACACCAGTGGCGAAGGCGGGCTctctGGGGCCTTACCTGACGCTGAGACGCGAAAGCGTGGGA	48	7
OTU_56	uncultured opitutus sp. ;k__bacteria;p__verrucomicrobia;c__opitutae;o__opitutales;f__opitutaceae;g__opitutus;s__opitutus spp.;superkingdom__bacteria;superphylum__chlamydiae/verrucomicrobia group	92289156626506	5.23537e-154	594594639750743	TCGAGAATTtttCACAATGGGCGAAAGCCTGATGGAGCGACGCCGCGTGGgggATGAATGGCTTCGGCCCGTAAACCCCTGTCATTTGCGATCAAACCCTGTGACCTAATACGTCGCAGGCTGATGGTAGCGAAAGAGGAAGGGACGGCTAACTCTGTGCCAGCAGCCGCGGTAATACAGAGGTCCCAAGCGTTGTTCGGATTCACTGGGCGTAAAGGGTGCGTAGGCGGTCGGGTAAGTCTGATGTGAAAGCTCGGAGCTCAACTCCGAAATGGCATCGGATACTATCCGGCTAGAGGAATGGGAGGGGAGACTGGGAATTCTCGGGTGTAGCAGTGAAATGCGTAGATATCGAGAGGAACACCAGTGGCGAAGGCGAGTCTCTGGACATTTCCTGAC…	103	195
OTU_57	uncultured byssovorax sp. ;k__bacteria;p__proteobacteria;c__deltaproteobacteria;o__myxococcales;f__polyangiaceae;g__byssovorax;s__byssovorax spp.;superkingdom__bacteria;subphylum__delta/epsilon subdivisions;suborder__sorangiineae	966507177033493	0	670336129397414	TGGGGAATCTTGCGCAATGGGCGAAAGCCTGACGCAGCGACGCCGCGTGAGTGATGAAGGCCTTCGGGTTGTAAAGCTCTGTGGGGCGAGACGAATAAGTGCAGCCTAATACGTTGCATGATGACGGTATCGCCTTAGCAAGCACCGGCTAACTCTGTGCCAGCAGCCGCGGTAAGACAGAGGGTGCAAACGTTGTTCGGAATTACTGGGCGTAAAGCGAGTGTAGGCGGTCTGCTAAGTCGGGTGTGAAAGCCCCGGGCTCAACTCGGGAAGTGCACTCGAAACTGGCAGGGCTAGAGTACTGGGAGAGGGTTGGTGGAATTCTCGGGTGTAGAGGTGAAATTCGTAGATATCGAGAGGAACACCGGTGCGAAGGCGGCAACTGGACAGATACTGACG…	46	25
OTU_58	uncultured dehalococcoides sp. ;k__bacteria;p__chloroflexi;c__dehalococcoidia;o__dehalococcoidales;f__dehalococcoidaceae;g__dehalococcoides;s__dehalococcoides spp.;superkingdom__bacteria	854219948849105	8.15436e-108	437701554054068	TGAGGAATATTGCGCAATGGGCGCAAGCCTGACGCAGCAACGCCGCGTGGAGGACGACGGCCTTCGGGTCGTAAACTCCTTTTCTGCCGGATGAGGCAGGACAGTACGGCAGGAATCAGCCTCGGCTAACTACGTGCCAGCAGCCGCGGTAAAACGTAGGAGGCGAGCGTTATCCGGATTTACTGGGCGTAAAGCGTGTGCAGGCGGCCGGGCAGGTTGGGCGTGAAATCCCCTGGCTTAACCGGgggggTCGTCCGAAACCGTCCGGCTTGAGGGCCGAAGAGGGACGTGGAATTCCCGGTGTAGTGGTGAAATGCGTAGAGATCGGGAGGAACACCAGTGGCGCAGGGCGGCGTCCTGGGTCGGCCCCTGACGCTCAGACACGAAAGC	94	49
OTU_62	ignavibacterium sp. enrichment culture clone jac34 ;k__bacteria;p__ignavibacteriae;c__ignavibacteria;o__ignavibacteriales;f__ignavibacteriaceae;g__ignavibacterium;s__ignavibacterium sp.;superkingdom__bacteria;superphylum__bacteroidetes/chlorobi group	832199546485261	4.75354e-104	428684710048512	TGAGGAATATTGCTCAATGCCCGAAAGGGTGAAGCAGCGACGCCGCGTGAGGGATGAAGGCTCTATGGGTCGTAAACCTCTGTAGagagGGAAGAATTTCCCGTTCCCACGGGATTGACTGTACCTCTAAAGTAAGCCCCGGCCAACTACGTGCCAGCAGCCGCGGTAATACGTAGGgggCGAGCGTTGTCCGGAATCACTGGGTGTAAAGGGTCCGCAAGCGGGCTGACAAGTCAGAGGTGAAATCCCTCCGCTTAACGGAGGAACCGCCTTTGAAACTGTTAGTCTTGAGTCCGGGAGAGGATGGCGGAATTCCTGGTGTAGCGGTGAAATGCGTAGATATCAGGGAAGAACACCGGGTAGTGAAGACGGGCCATCTGGGACCGGTACTGACGCCCA…	327	1
OTU_66	uncultured sphaerobacter sp. ;k__bacteria;p__chloroflexi;c__thermomicrobia;o__sphaerobacterales;f__sphaerobacteraceae;g__sphaerobacter;s__sphaerobacter spp.;superkingdom__bacteria;subclass sphaerobacteridae;suborder__sphaerobacterineae	913705583756345	5.23704e-141	551313788524074	CGAGGGATTTTCCGCAATGGGCGCAAGCCTGACGGAGCGACGCCGCGTGGgggAGGACGCCCTTCGGGGTGTAAACCCCTTTTGGCGGGGAAGAAGGTCTGACGGTACCCGCCGAAGAAGGCCCGGCTAACTACGTGCCAGCAGCCGCGGTAATACGTAGGGGCCGAGCGTTGTCCGGAGTTACTGGGCGTAAAGCgcgcgTAGGCGGCCTGGGAAGCCTGACGTGAAAGCCcccGGCTCAACCGGGGAGGGTCGTCGGGGACTTTCAGGCTTGAGGgggCAGAGGCCGGTGGAATGCCCGGTGTAGTGGTGAAATGCGTAGAGATCGGGCAGAACACCCGTGGCGAAGGCGGCCGGCTGGGCCGGTCCTGACGCTGAGGCGCGAAGGCGTGGgggA	6	8
OTU_68	uncultured gaiella sp. ;k__bacteria;p__actinobacteria;c__actinobacteria;o__gaiellales;f__gaiellaceae;g__gaiella;s__gaiella spp.;superkingdom__bacteria;subclass rubrobacteridae	915909090909091	3.0289e-157	60541485255741	TGGGGAATCTTGCGCAATGGGCGAAAGCCTGACGCAGCGACGCCGCGTGAGGGAAGAAGGCCTTCGGGTTGTAAACCTCTTTCAGCGGGGACGAAGCCACCGGGGTTAACAGCCCTCGGTGGTGACGGTACTCGCAGAAGAAGCCCCGGCTAACTACGTGCCAGCAGCCGCGGTAATACGTAGGgggCAAGCGTTGTCCGGAATCATTGGGCGTAAAGCGCGTGTAGGCGGCACGGTAAGTCCGGTGTGAAAACTTGGGGCTCAACCCCAAGCCTGCACCGGATACTGCCGCGCTCGAGTCCGGGAGAGGGAAGCGGAATTCCTAGTGTAGCGGGTGAAATGCGCAGATATTAGGGAAGAACACCGGGTGGCGAAGGCGGGCTTCCTGGGAACGGTACT…	40	22
OTU_74	uncultured dehalococcoides sp. ;k__bacteria;p__chloroflexi;c__dehalococcoidia;o__dehalococcoidales;f__dehalococcoidaceae;g__dehalococcoides;s__dehalococcoides spp.;superkingdom__bacteria	847715736040609	1.60486e-109	446718398059624	CGAGGAATATTGCGCAATGGGCGAAAGCCTGACGCAGTAACGCCGCGTGGgggAAGAAGACCTTCGGGTTGTAAACCTCTTTTATGGgggACGAGCGAGGACGGTACCTCGAGAATAAGTCTCGGCTAACTACGTGCCAGCAGCCGCGGTAAGACGTAGGAGGCGAGCGTTATCCGGATTCACTGGGCGTAAAGGGCATGTAGGCGGACGTGCAAGTCGTgtgtTAAAGCCCCTGGCTCAACTGGGGAGGTCATGCGAAACTGTGCGACTGGAGGGCAGCAGAGGCACGTGGAACTCCCGGTGTAGCGGTGGAATGCGTAGAGATCGGGGAAGAACACCAGTGGCGAAGGCGGCGTGCTGGGCTGCACCTGACGCTGAGATGCGAAAGTGTGGGAGC	97	39
OTU_82	uncultured dehalococcoides sp. ;k__bacteria;p__chloroflexi;c__dehalococcoidia;o__dehalococcoidales;f__dehalococcoidaceae;g__dehalococcoides;s__dehalococcoides spp.;superkingdom__bacteria	880407124681934	1.48125e-122	489999249286293	CGAGGAATCTTGGGCAATGGGCGCAAGCCTGACCCAGCGACGCCGCGTGCGGGATGACGGCCTTCGGGTTGTAAACCGCTTTTGGGTGGGACGAAGGTCTGACGGTACCACCCGAACAAGCCCCGGCTAACTACGTGCCAGCAGCCGCGGTAATACGTAGGgggCGAGCGTTGTCCGGATTTATTGGGCGTAAAGCgcgcgcAGGCGGTGCGTCGCGTCCGGTGTGAAAGCCcccGGCTCACCTGGgggAGGTCATCGGAGACGGACGGACTGTGAGGCAGGCAGAGGCCGGTGGAATTCCCGGTGTAGTGGTGAAATGCGTAGAGATCGGGAGGACACCAGTGGCGAAGGCGGCCGGCTGGGCCTGACCTGACGCTGAGGCGCGAAAGCGT	78	49
OTU_87	uncultured geobacter sp. ;k__bacteria;p__proteobacteria;c__deltaproteobacteria;o__desulfuromonadales;f__geobacteraceae;g__geobacter;s__geobacter spp.;superkingdom__bacteria;subphylum__delta/epsilon subdivisions	911392405063291	1.81792e-140	549510419722963	CTAAGAATCTTGCGCAATGGGCGAAAGCCTGACGCAGCAATTCCGCGTGGAGGACGAAGGCCTTCGGGTTGTAAACTCCTTTTGTGAGGGAAGAAGTTCTGACGGTACCTCACGAATAAGACACGGCTAACTACGTGCCAGCAGCCGCGGTAATACGTAGGTGTCGAGCGTTGTCCGGATTTATTGGGCGTAAAGCGCCCGCAGGCGGCCAGGCAAGTCCAGGGTGAAATCTCCCGGCTCAACCGGGAGGGTGCCCTGGAAACTGCTTGGCTTGAGGCAGGGAGAGGGATGTGGAATTCCCGGTGTAGTGGTGAAATGCGTAGATATCGGGAGGAACACCAGTGGCGAAGGGCGGGCATCCTGGGCCCTGTCCTGACGCTCAGGGGCGAAAGCGT	0	7
OTU_96	uncultured longilinea sp. ;k__bacteria;p__chloroflexi;c__anaerolineae;o__anaerolineales;f__anaerolineaceae;g__longilinea;s__longilinea spp.;superkingdom__bacteria	957605985037407	1.60498e-166	636072122176301	TCGGGAATTTTGCGCAATGGGCGAAAGCCTGACGCAGCAACGCCGCGTGAGGGATGAAGGCCTTCGGGTCGTAAACCTCTTTTCTCAGGGACGATGATGACGGTACCTGAGGAATAAGCCACGGCTAACTACGTGCCAGCAGCCGCGGTAATACGTAGGTGGCGAGCGTTGTCCGGATTTACTGGGCGTAAAGAGCgcgcAGGCGGTCGGCCAAGTCGAGTGTGAAAGCCcccGGCTCAACTGGGGAGGTCACTCGATACTGGCCGACTCGAAGGCGGGAGAGGGAAGCGGAATTCCCGGTGTAGCGGTGAAATGCGTAGATATCGGGAGGAACACCAGTGGCGAAGGCGGCTTCCTGGCCCGTTTTGACGCTGAGGCGCGAAAGCTAGGGAGCGAAC	37	12
OTU_111	meiothermus granaticius ;k__bacteria;p__deinococcus_thermus;c__deinococci;o__thermales;f__thermaceae;g__meiothermus;s__meiothermus granaticius;superkingdom__bacteria	100	0	706403505419638	TTAGGAATCTTCCCCAATGGGCGAAAGCCTGAGGGAGCGATACCGCTTGAACGACGAAGCCCTTCGGGGTGTAAAGTTCTGAAGCAGGGACGATAATGACGGTACCTGCGTAATAGCACCGGCTAACTCCGTGCCAGCAGCCGCGGTAATACGGAGGGTGCGAGCGTTACCCGGATTTACTGGGTGTAAAGGGCGTGTAGGCGGTCtctcAAGTCCGATGCTAAAGACCGAGGCTCAACCTCGGGAGTGCGTTGGATACTGTGAGGCTAGACGGTCGGAGAGGGCAGCGGAATTCTCGGAGTAGCGGTGAAATGCGCAGATACCGAGAGGAACGCCAATAGCGAAGGCAGCTGCCTGGACGATTTGTGACGCTGAGGCGCGAAAGCGTGGGA	19	43
OTU_119	thermanaerothrix daxensis ;k__bacteria;p__chloroflexi;c__anaerolineae;o__anaerolineales;f__anaerolineaceae;g__thermanaerothrix;s__thermanaerothrix daxensis;superkingdom__bacteria	834183673469388	2.51055e-94	39622407162851	TAAGGGATATTGCGCAATGGGCGAAAGCCTGACGCAGCAACGCCGCGTGCAGGAGGACGGCCTTCGGGTCGTAAACTGCTTTGGGGCGGGACGAGGAAGGACGGTACCGCCACAACAAGTCACGGCTAACTACGTGCCAGCAGCCGCGGTAAAACGTAGGTGGCAAGCGTTATCCGGATTTACTGGGCGTAAAGCGTGTGCAGGCGGCCTTTCAAGTGGTGTATGAAAGCGCCCGGCTCAACCGGGCGAGGGTAGGCCAGACTGGAGGGCTAGAGGCTGAgagagGgggTGGAATTCCGGGTGTAGTGGTGAAATGCGTAGAGATCCGGGAGGAACCCCAGAGGCGAAGGCGGCCcccTGGGCTCAGCCCTGACGCTCAGACACGACAGCAT	85	27
OTU_131	uncultured byssovorax sp. ;k__bacteria;p__proteobacteria;c__deltaproteobacteria;o__myxococcales;f__polyangiaceae;g__byssovorax;s__byssovorax spp.;superkingdom__bacteria;subphylum__delta/epsilon subdivisions;suborder__sorangiineae	975490196078431	0	688369817408525	TGGGGAATCTTGCGCAATGGGCGAAAGCCTGACGCAGCGACGCCGCGTGAGTGATGAAGGCCTTCGGGTTGTAAAGCTCTGTGGGGCGAGACGAATAAGTGCAGCCTAATACGTTGCATGATGACGGTATCGCCTTAGCAAGCACCGGCTAACTCTGTGCCAGCAGCCGCGGTAAGACAGAGGGTGCAAACGTTGTTCGGAATTACTGGGCGTAAAGCGAGTGTAGGCGGTCTGCTAAGTCGGGTGTGAAAGCCCCGGGCTCAACTCGGGAAGTGCACTCGAAACTGGCAGGCTAGAGTACTGGAGAGGTTGGTGGAATTCTCGGTGTAGAGGGTGAAATTCGTAGATATCGAGAGGAACACCGGTGGCGAAGGCGGCCAACTGGACAGATACTGACGC…	327	116
OTU_134	uncultured pseudomonas sp. ;k__bacteria;p__proteobacteria;c__gammaproteobacteria;o__pseudomonadales;f__pseudomonadaceae;g__pseudomonas;s__pseudomonas spp.;superkingdom__bacteria	971291866028708	0	693779923811859	TGGGGAATTTTCCGCAATGGGCGAAAGCCTGACGGAGTGACGCCGCGTGGgggACGAAGGCCTTCGGGTTGTAAACCCCTGTCAGAGGGAAAGAAGGGTCTCGGCGTGAATAGCGCCGGGATCTGACGGTACCTTCAGAGGAAGCCCCGGCCAACTCTGTGCCAGCAGCCGCGGTAAGACAGAGGgggCAAGCGTTGCTCGGAATCACTGGGCGTAAAGGGCGCGTAGGCGGGATGGCAAGTCGGTCGTGAAATCCTTCGGCTTAACCGAAGAACGTCGGCCGATACTGCCGTTCTTGAGGGATGCAGAGGAGACTGGAATTCCCGGGTGTAGCGGTGAAATGTGTAGAGATCGGGAGGAACACCGGGTGGCGAAGGCGGGTCTCTGGGCATCTCCTGA…	60	20
OTU_136	uncultured singulisphaera sp. ;k__bacteria;p__planctomycetes;c__planctomycetia;o__planctomycetales;f__planctomycetaceae;g__singulisphaera;s__singulisphaera spp.;superkingdom__bacteria	969387755102041	0	646892334982968	TCGAGAATCTTCGGCAATGGGCGCAAGCCTGACCGAGCGACGCCGCGTGGAGGACGAAGGCCTTCGGGTTGTAAACTCCTGTCGAGGgggAGGAAGGGGCAACCTTGACCGATCCCTGGAGGAAGCACGGGCTAAGTTCGTGCCAGCAGCCGCGGTAAGACGAACCGTGCGAACGTTATTCGGAATCACTGGGCTTAAAGCGCGTGTAGGCGGACGGGCACGTCGGACCCTGAAAGCCcccGGCTCAACCGGGGAACTGGGCCGATACGACCTGTCTGGAGGGACGTAGGgggACCTGGAACTTCCGGTGGAGCGGTGAAATGCGTTGAGATCGGAAGGAACGCCCGTGGCGAAAGCGAGGTCCTGGGACGTCTGCTGACGCTGAGACGCG	14	38
OTU_145	nr_029006.1 anoxybacillus contaminans str. r_16222 ;k__bacteria;p__firmicutes;c__bacilli;o__bacillales;f__bacillaceae;g__anoxybacillus;s__anoxybacillus contaminans;superkingdom__bacteria	997159090909091	7.24928e-164	627055278170745	TAGGGAATCTTCCGCAATGGACGAAAGTCTGACGGAGCAACGCCGCGTGAGCGAAGAAGGTCTTCGGATTGTAAAGCTCTGTTGTTAGGGAAGAACAAGTACCGCAGTAACTGGCGGTACCTTGACGGTACCTAACGAGAAAGCCACGGCTAACTACGTGCCAGCAGCCGCGGTAATACGTAGGTGGCAAGCGTTGTCCGGAATTATTGGGCGTAAAGCgcgcgcAGGCGGTCCTTTAAGTCTGATGTGAAAGCCCACGGCTCAACCGTGAGGGTCATTGGAAACTGGgggACTTGAGTGCAGAAGAGGAGAGCGGAATTCCACGTGTAGCGGTGAAATGCGTAGAGATGT	144	61
OTU_159	uncultured dehalococcoides sp. ;k__bacteria;p__chloroflexi;c__dehalococcoidia;o__dehalococcoidales;f__dehalococcoidaceae;g__dehalococcoides;s__dehalococcoides spp.;superkingdom__bacteria	84020618556701	1.35008e-97	407044284435178	GGAGGAATATTGCGCAATGGGCGAAAGCCTGACGCAGTAACGCCGCGTGGgggAAGAAGACCTTCGGGTTGTAAACCTCTTtttGGgggACGAGCGAGGACGGTACCTCGAGAATAAGTCTCGGCTAACTACGTGCCAGCAGCCGCGGTAAGACGTAGGAGGCGAGCGTTATCCGGATTCACTGGGCGTAAAGCGCATGTAGGCGGACGTGCAAGTCGTgtgtTAAAGCCCCTGGCTCAACTGGgggAGTCATACGAAACTGTGCGACTAGAGGGCAGCAGAGGCACGTGGAACTCCCGGTGTAGCGGTGGAATGCGTAGAGATCGGGGAAGAACACCAGGGAGCGGCGTGCTGGGGCACCTGACGCTGAGATGCGAAAGTT	28	11
OTU_160	uncultured dehalococcoides sp. ;k__bacteria;p__chloroflexi;c__dehalococcoidia;o__dehalococcoidales;f__dehalococcoidaceae;g__dehalococcoides;s__dehalococcoides spp.;superkingdom__bacteria	843989769820972	1.65411e-96	403437546832955	CGAGGAATATTGCGCAATGGGCGAAGCCTGACGCAGTAACGCCGCGTGGGGAAGAAGACCTTCGGTTGTAAACCTCTTTTGGgggACGAGCGAGGACGGTACCTCGAGAATAAGTCTCGGCTAACTACGTGCCAGCAGCCGCGGTAAGACGTAGGAGGCGAGCGTTATCCGGATTCACTGGGCGTAAAGCGCATGTAGGCGGACGTGCAAGTCGTgtgtTAAAGCCCCTGGCTCAACTGGGGAGGTCATACGAAACTGTGCGACTAGAGGGCAGCAGAGGCACGTGGAACTCCCGGTGTAGCGGTGGAATGCGTAGAGATCGGGAAGACACCAGTGCGAAGGCGGCGTGCTGGGGCTGCACCTGACGCTGAGATGCGAAAGTGT	130	39
OTU_171	uncultured rhodocista sp. ;k__bacteria;p__proteobacteria;c__alphaproteobacteria;o__rhodospirillales;f__rhodospirillaceae;g__rhodocista;s__rhodocista spp.;superkingdom__bacteria	934466019417476	5.44686e-169	614432	TGGGGAGTATTGGACAATGGgggCAACCCTGATCCAGCAATGCCGCGTGAGTGATGAAGGCCTTAGGGTTGTAAAGCTCTTTCGGCGGGGAAGATGATGACGGTACCCGCAGAAGAAGCCCCGGCTAACTTCGTGCCAGCAGCCGCGGTAATACGAAGGgggCTAGCGTTGTTCGGATTTACTGGGCGTAAAGGGCGCGTAGGCGGTGCGATCAGTCAGGCGTGAAAGCCCCGGGCTCAACCTGGGAATTGCGCTTGATACTGTCGTGCTTGAATCCAGGAGAGGATGGCGGAATTCCCAGTGTAGAGGTGAAATTCGTAGATATTGGGAAGAACACCGGGTGGCGAAGGCGGCCATCTGGCCTGGGCATTGACGCTGAGGCGCGAAAGCGTGGGGAGC…	26	61
OTU_184	uncultured conexibacter sp. ;k__bacteria;p__actinobacteria;c__actinobacteria;o__solirubrobacterales;f__conexibacteraceae;g__conexibacter;s__conexibacter spp.;superkingdom__bacteria;subclass rubrobacteridae	983213429256595	0	720.83	TGGGGAATCTTGCGCAATGGGCGAAAGCCTGACGCAGCGACGCCGCGTGAGGGAAGAAGGCCTTCGGGTTGTAAACCTCTTTCAGGAGGGACGAAGCTACTCGGGTTAACAGCCCAGAGGGTGACGGTACCTCCAGAAGAAGCCCCGGCTAACTACGTGCCAGCAGCCGCGGTAATACGTAGGgggCTAGCGTTGTCCGGATTTATTGGGCGTAAAGAGCGTGTAGGCGGCCAGGCAGGTCCACTGTGAAAACTCGAGGCTCAACCTCGAGAGGTCGGTGGAAACCGTCTGGCTAGAGTCCGGAAGAGGAGAGTGGAATTCCCGGTGTAGCGGTGAAATGCGCAGATATCGGGAAGAACACCCGTGGCGAAGGgggCTctctGGGACGGTACTGACGCT…	55	1
OTU_186	uncultured gemmata sp. ;k__bacteria;p__planctomycetes;c__planctomycetia;o__planctomycetales;f__planctomycetaceae;g__gemmata;s__gemmata spp.;superkingdom__bacteria	928374655647383	3.11531e-146	538.69	TCGAGGATCTTCGGCAATGGGCGCAAGCCTGACCGAGCGACGCCGCGTGTGCGATGAAGGCCTTCGGGTTGTAAAGCACTGTCGAGGgggAGGAAAGCCCGCAAGGGCTTGACCTATCCCTGGAGGAAGCACGGGCTAAGTTCGTGCCAGCAGCCGCGGTAAGACGAACCGTGCGAACGTTGTTCGGAATCACTGGGCTTAAAGGGCGCGTAGGCGGGCGGTCTCGTCGGgggTGAAATCCTGCCGCTCAACGGCAGAACTGCCcccGATACGGGCCGTCTCGAGGGAGGTAGGGGCCTGCGGAACTTCCGGTGGAGCGGTGAAATGCGTAGATATCGGAAGGAACGCCGGTGGCGAAAGCGGGGCTGGGACCTTC	16	32
OTU_211	eu133419.1 tallgrass prarie soil clone ffch14404 ;k__bacteria;p__proteobacteria;c__alphaproteobacteria;o__rhizobiales;f__hyphomicrobiaceae;g__rhodoplanes;s__rhodoplanes spp.;superkingdom__bacteria	984810126582279	0	686566448607414	TGGGGAATATTGGACAATGGGCGCAAGCCTGATCCAGCCATGCCGCGTGGATGATGAAGGCCCTAGGGTTGTAAAGTCCTTTCGGCGGGGAAGATAATGACGGTACCCGCAGAAGAAGCCCCGGCTAACTTCGTGCCAGCAGCCGCGGTAATACGAAGGgggCTAGCGTTGCTCGGAATCACTGGGCGTAAAGCGCACGTAGGCGGCTTGTTAAGTCGGgggTGAAATCCTGGAGCTCAACTCCAGAACTGCCTTCGATACTGGCGAGCTCGAGTCCGGGAGAGGTGAGTGGAACTCCGAGTGTAGAGGTGAAATTCGTAGATATTCGGAAGAACACCAGTGGCGAAGGCGGCTCACTGGCCCGGTACTGACGCTGAGGTGCGAAAGCGTGGGGA	39	22
OTU_230	uncultured longilinea sp. ;k__bacteria;p__chloroflexi;c__anaerolineae;o__anaerolineales;f__anaerolineaceae;g__longilinea;s__longilinea spp.;superkingdom__bacteria	929078014184397	4.57667e-161	618038434165189	TCGGGAATTTTGCGCAATGGGCGAAAGCCTGACGCAGCAACGCCGCGTGAGGGATGAAGGCCTTCGGGTCGTAAACCTCTTTTCTCAGGGACGATGATGACGGTACCTGAGGAATAAGCCACGGCTAACTACGTGCCAGCAGCCGCGGTAATACGTAGGTGGCGAGCGTTGTCCGGATTTACTGGGCGTAAAGAGCgcgcAGGCGGTCGGCCAAGTCGAGTGTGAAAGCCcccGGNTCAACTGGGGAGGTCACTCGATACTGGCCGACTCGAAGGCGGGAGAGGGAAGCGGAATTCCCGGTGTAGCGGTGAAATGGCGTAGAGATGTGGAGGAACACCAGTGGCGAAGGCGACTTTCGGGTCTGTAACTGACGCTGAGGCGCGAAAGCGTGGGAGCAAA…	2	0
OTU_241	uncultured gemmata sp. ;k__bacteria;p__planctomycetes;c__planctomycetia;o__planctomycetales;f__planctomycetaceae;g__gemmata;s__gemmata spp.;superkingdom__bacteria	91219512195122	5.79022e-147	571150845336297	TCGAGGATCTTCGGCAATGGGCGCAAGCCTGACCGAGCGACGCCGCGTGTGCGATGAAGGCCTTCGGGTTGTAAAGCACTGTCGAGGgggAGGAAGCCGCAAGGTTGACCTATCCCTGGAGGAAGCACGGGCTAAGTTCGTGCCAGCAGCCGCGGTAAGACGAACCGTGCGAACGTTGTTCGGAATCACTGGGCTTAAAGGGCGCGTAGGCGGGCAGCCAAGTCCGGGGTGAAATCCTCCGGCTCAACCGGAGAATTGCCTGGGATACTGGCTGTCTTGAGGGAGGTAGGGGCACGCGGAACTTCCGGTGGAGCGGTGAAATGCGTTGATATCAGGAGGAACACCGGGTGGCGAAGGCGACCCTCTGGACGGGATACTGACGCTGAGACGCGAAAGCGT…	49	14
OTU_248	uncultured gemmata sp. ;k__bacteria;p__planctomycetes;c__planctomycetia;o__planctomycetales;f__planctomycetaceae;g__gemmata;s__gemmata spp.;superkingdom__bacteria	935162094763092	1.17141e-155	600004746154077	CGAGGATCTTCGGCAATGGGCGCAAGCCTGACCGAGCGACGCCGCGTGTGCGATGAAGGCCTTCGGGTTGTAAAGCACTGTCGAGGgggAGGAAGCCGCAAGGTTGACCTATCCCTGGAGGAAGCACGGGCTAAGTTCGTGCCAGCAGCCGCGGTAAGACGAACCGTGCGAACGTTGTTCGGAATCACTGGGCTTAAAGGGCGCGTAGGCGGGCAGCCAAGTCCGGGGTGAAATCCTCCGGCTCAACCGGAGAATTGCCTGGGATACTGGCTGTCTTGAGGGAGGTAGGGGCACGCGGAACTTCCGGTGGAGCGGTGAAATGCGTTGATATCGGGAAGGAACGCCGGTGGCGAAAGCGGCGTGCTGGGCCCTCTTCTGACGCTGAGGCGCGAAAGCCAG…	37	13
OTU_254	ef079086.1 hyphomicrobium sp. str. d3 ;k__bacteria;p__proteobacteria;c__alphaproteobacteria;o__rhizobiales;f__hyphomicrobiaceae;g__hyphomicrobium;s__hyphomicrobium facile;superkingdom__bacteria	979591836734694	0	65049907258519	TGGGGAATATTGGACAATGGGCGCAAGCCTGATCCAGCCATGCCGCGTGAGTGATGAAGGCCTTAGGGTTGTAAAGCTCTTTTGGCGGGGACGATAATGACGGTACCCGCAGAATAAGTCCCGGCTAACTTCGTGCCAGCAGCCGCGGTAATACGAAGGGGACTAGCGTTGTTCGGAATCACTGGGCGTAAAGCGCACGTAGGCGGATTTGAAGTCAGGGGTGAAATCCCGGGGCTCAACCTCGGAACTGCCTTTGATACTGCGGATCTTGAGTCCGATAGAGGTGGTGGAATTCCTAGTGTAGAGGTGAAATTCGTAGATATTAGGAAGACACCGGTGGCGAAGGCGGCCACTGGGATCGGGTACTGACGCTGAGGTGCGAAAGCGT	83	125
OTU_256	uncultured hyphomicrobium sp. ;k__bacteria;p__proteobacteria;c__alphaproteobacteria;o__rhizobiales;f__hyphomicrobiaceae;g__hyphomicrobium;s__hyphomicrobium spp.;superkingdom__bacteria	966666666666667	0	645088966181857	TGGGGAATATTGGACAATGGGCGCAAGCCTGATCCAGCCATGCCGCGTGAGTGACGAAGGCCTTAGGGTTGTAAAGCTCTTTTGGCGGGGACGATAATGACGGTACCCGCAGAATAAGCTCCGGCTAACTTCGTGCCAGCAGCCGCGGTAATACGAAGGGAGCTAGCGTTGTTCGGAATCACTGGGCGTAAAGCGCACGTAGGCGGATTTGTAAGTCAGGGGTGAAATCCCGGGGCTCAACCTCGGAACTGCCTTTGATACTGCAAATCTCGAGTCCGGAAGAGGTGGGTGGAATTCCTAGTGTAGAGGTGAAATTCGTAGATATTAGGAAGAACACCGGGTGGGAAAGGGGCGGTCCGGTACTGACGCTGAGGTGCGAAAGCGT	1	0
OTU_259	uncultured corynebacterium sp. ;k__bacteria;p__actinobacteria;c__actinobacteria;o__actinomycetales;f__corynebacteriaceae;g__corynebacterium;s__corynebacterium spp.;superkingdom__bacteria;subclass actinobacteridae;suborder__corynebacterineae	100	2.72461e-157	601808114955188	TGGGGAATATTGCACAATGGGCGCAAGCCTGATGCAGCGACGCCGCGTGGgggATGACGGCCTTCGGGTTGTAAACCTCTTTCGACAGGGACGAAGCTTTGGTGACGGTACCTGTATAAGAAGCACCGGCTAACTACGTGCCAGCAGCCGCGGTAATACGTAGGGTGCGAGCGTTGTCCGGAATTACTGGGCGTAAAGAGCTCGTAGGTGGTTTGTCGCGTCGTCTGTGAAATTCCGGGGCTTAACTTCGGGCGTGCAGGCGATACGGGCATAACTTGAGTGCTGTAGGGGAGACTGGAATTCCTGGTGTAGCGGTGGAATGCGCAGATATCA	0	1
OTU_271	uncultured hyphomicrobium sp. ;k__bacteria;p__proteobacteria;c__alphaproteobacteria;o__rhizobiales;f__hyphomicrobiaceae;g__hyphomicrobium;s__hyphomicrobium spp.;superkingdom__bacteria	953810623556582	0	66492602299408	TGGGGAATATTGGACAATGGGCGCAAGCCTGATCCAGCCATGCCGCGTGAGTGACGAAGGTCTTCGGATTGTAAAGCTCTTTTGGCGGGGACGATAATGACGGTACCCGCAGAATAAGCCCCGGCTAACTTCGTGCCAGCAGCCGCGGTAATACGAAGGgggCTAGCGTTGTTCGGAATCACTGGGCGTAAAGCGCACGTAGGCGGATTTGCCAGTCAGGGGTGAAATCCCGGGGCTCAACCTCGGAACTGCCTTTGATACAGCAAATCTCGAGTCCGGAAGAGGTGGGTGGAATTCCTAGTGTAGAGGTGAAATTCGTAGATATTAGGAAGAACACCAGTGGGCGAAAGGGCGGGCCCCACTGGGTCCCGGGTAACTGGACGCTGAGGGTGCGAAAGC…	8	36
OTU_277	portibacter lacus ;k__bacteria;p__bacteroidetes;c__sphingobacteriia;o__sphingobacteriales;f__saprospiraceae;g__portibacter;s__portibacter lacus;superkingdom__bacteria;superphylum__bacteroidetes/chlorobi group	895408163265306	3.04462e-131	518853150104072	TAAGGAATATTGGACAATGGAGGCAACTCTGATCCAGCCATCCCGCGTGCAGGATGACGGCCCTACGGGTTGTAAACTGCTTTTGCGAGGGAAGAAACGATGCTATTTATAGCATTTTGACGGTACCTCGAGAATAAGCACCGGCTAACTCCGTGCCAGCAGCCGCGGTAATACGGAGGGTGCAAGCGTTATCCGGAATCACTGGGTTTAAAGGTGCGTAGGCGGCATTATAAGTCAGAGGTGAAAGCCCATCGCTTAACGATGGAATTGCCTTTGATACTGTAGTGCTTGAATCAAGTTGAGGCTGGCGGAATGTGGCATGTAGCGGTGAAATGCATAGATATGCCATAGAACACCAATTGCGAAGGCAGCTGGCTGGGCTTGAATTGAC	12	0
OTU_288	uncultured staphylococcus sp. ;k__bacteria;p__firmicutes;c__bacilli;o__bacillales;f__staphylococcaceae;g__staphylococcus;s__staphylococcus spp.;superkingdom__bacteria	997524752475248	0	720830455828527	TAGGGAATCTTCCGCAATGGGCGAAAGCCTGACGGAGCAACGCCGCGTGAGTGATGAAGGTCTTCGGATCGTAAAACTCTGTTATTAGGGAAGAACAAATGTGTAAGTAACTATGCACGTCTTGACGGTACCTAATCAGAAAGCCACGGCTAACTACGTGCCAGCAGCCGCGGTAATACGTAGGTGGCAAGCGTTATCCGGAATTATTGGGCGTAAAGCgcgcgTAGGCGGTTttttAAGCTGATGTGAAAGCCCACGGCTCAACCGTGGAGGGTCATTGGAAACTGGAAAACTTGAGTGCAGAAGAGGAAAGTGGAATTCCATGTGTAGCGGTGAAATGCGCAGAGATATGGAGGAACACCAGTGGCGAAGGCGACTTTCTGTCTGTAACTGACGCTG…	1	0
OTU_301	uncultured acidobacterium sp. ;k__bacteria;p__acidobacteria;c__acidobacteriia;o__acidobacteriales;f__acidobacteriaceae;g__acidobacterium;s__acidobacterium spp.;superkingdom__bacteria;superphylum__fibrobacteres/acidobacteria group	966573816155989	5.35033e-153	59098790214852	TGGGGAATCTTGCACAATGGgggAAACCCTGATGCAGCGACGCCGCGTGAGTGATGAAGCCCTTCGGGGTGTAAAGCTCTTTCGACAGGGACGATAATGACGGTACCTGAAGAAGAAGCTGCGGCTAACTACGTGCCAGCAGCCGCGGTAATACGTAGGCAGCGAGCGTTGTTCGGAATTACTGGGCGTAAAGCGTGCGTAGGCGGTTGGCTAAGTTTGGTGTGAAATCTCCTGGCTCAACTGGGAGGGTGCGCCGAAAACTGGCTGGCTAGAGTGTGGGAGAGGGATGTGGAATTCCTGGGTGTAGCGGTGAAATGCGTAGATATCAGGAGGAACACCTGCGGTGTAGACGGCATCCT	18	17
OTU_311	uncultured gemmata sp. ;k__bacteria;p__planctomycetes;c__planctomycetia;o__planctomycetales;f__planctomycetaceae;g__gemmata;s__gemmata spp.;superkingdom__bacteria	951219512195122	1.65309e-166	636072122176301	TCGAGGATCTTCGGCAATGGGCGCAAGCCTGACCGAGCGACGCCGCGTGCGCGATGAAGGCCTTCGGGTTGTAAAGCGCTGTCGAGGgggAGGAAAGCCCGCAAGGGTCTGACCTATCCCTGGAGGAAGCACGGGCTAAGTTCGTGCCAGCAGCCGCGGTAAGACGAACCGTGCGAACGTTGTTCGGATTCACTGGGCTTAAAGGGCGCGTAGGCGGGCTGCCAAGTCAGGGGTGAAATCTTTCGGCTCAACCGGAAAAGTGCCCCTGATACTGGTGGCCTAGAGGGAGGTAGGGGCATGCGGAACTTCCGGTGGAGCGGGTGAAATGCGTAGATATCGGGAAGGAACGCCGGTGGCGAAAGCGGCGTGCTGGGACCTCTTCTGACGCTGAGGCGCGAA…	28	0
OTU_318	sphaerobacter thermophilus dsm 20745 ;k__bacteria;p__chloroflexi;c__thermomicrobia;o__sphaerobacterales;f__sphaerobacteraceae;g__sphaerobacter;s__sphaerobacter thermophilus;superkingdom__bacteria;subclass sphaerobacteridae;suborder__sphaerobacterineae	943734015345269	2.04395e-152	589184533347409	CAAGGAATTTTCCGCAATGGGCGCAAGCCTGACGGAGCGACGCCGCGTGGTGGAGGACGCCCTTCGGGGTGTAAACACCTTTTCGGTGGGACGAAGGTCTGACGGTACCACCGGAAGAAGCACCGGCTAACTACGTGCCAGCAGCCGCGGTAAGACGTAGGGTGCGAGCGTTGTCCGGAGTGACTGGGCGTAAAGGGCGCGTAGGCGGTCGTCCGCGTCGCACGTGAAAGCCcccGGCTCAACCGGGGAGGGTCGTGCGAGACGGGGCGACTGGAGGCAGGGGAGAGGCTGGTGGAATTCCCGGAGTAGTGGTGAAATGCGTAGAGATCGGGAGGAACACCGGGTGGCGCAGGGCGGCCAGCTGGGCCCTGACCTGACGCTGAGGCGCGA	26	4
OTU_339	uncultured singulisphaera sp. ;k__bacteria;p__planctomycetes;c__planctomycetia;o__planctomycetales;f__planctomycetaceae;g__singulisphaera;s__singulisphaera spp.;superkingdom__bacteria	93371757925072	2.6725e-131	518853150104072	CGAGAATCTTCGGCAATGGGCGCAAGCCTGACCGAGCGACGCCGCGTGGAGGATGAAGGCCTTCGGGTTGTAAACTCCTGTCGAGGgggAACAAGATCCGATGAAGAATCGGATTTGAGTGATCCCTGGAGGAAGCACGGGCTAAGTTCGTGCCAGCAGCCGCGGTAAGACGAACCGTGCGAACGTTATTCGGATTCACTGGGCTTAAAGCGCGTGTAGGCGGCCCGGCACGTCTGTCGCTGAAATCCcccGGCTCAACCGGGGAACAGGCGCGGATACGACTGGGCTGGAGGCCGGTAGGGGAGTCGGAACTTCCGGTGGAGCGGTGAAATGCGTTGAGATCGGAG	6	6
OTU_340	uncultured nitrosovibrio sp. ;k__bacteria;p__proteobacteria;c__betaproteobacteria;o__nitrosomonadales;f__nitrosomonadaceae;g__nitrosovibrio;s__nitrosovibrio spp.;superkingdom__bacteria	945107398568019	0	648695703784079	TCAGGAATATTGCGCAATGGAGGAAACTCTGACGCAGCGACGCCGCGTGGGTGATGAAGGCCTTCGGGTCGTAAAGCCCTGTCGGAGGGGAAGAAAAGCCGTCTGGCTAATATCCAGGCGGCCTTTGACGGTACCCTCAAAGGAAGCACCGGCTAACTCCGTGCCAGCAGCCGCGGTAAGACGGAGGGTGCAAGCGTTGTTCGGATTGACTGGGCGTAAAGGGCGTGTAGGCGGTCGGTCAAGTCCGGTGTGAAAGCCCGGAGCTCAGCTCCGGAAGCGCATCGGAAACTAGCCGACTCGAGCGCGATAGAGGAGGGTGGAATTCCTGGTGTAGCGGTGAAATGCGTAGATATCAGGAGGAACACCGGGCGGCGAAGGGCGGCCTCTGGATCGTTGCTG…	24	0
OTU_374	y14303.1 hyphomicrobium hollandicum str. ifam kb_677 ;k__bacteria;p__proteobacteria;c__alphaproteobacteria;o__rhizobiales;f__hyphomicrobiaceae;g__hyphomicrobium;s__hyphomicrobium hollandicum;superkingdom__bacteria	987212276214834	0	67935297340297	TGGGGAATATTGGACAATGGGCGCAAGCCTGATCCAGCCATGCCGCGTGAGTGACGAAGGTCTTCGGATTGTAAAGCTCTTTTGGCGGGGACGATAATGACGGTACCCGCAGAATAAGCCCCGGCTAACTTCGTGCCAGCAGCCGCGGTAATACGAAGGgggCTAGCGTTGTTCGGAATTACTGGGCGTAAAGCGCACGTAGGCGGACTTATAAGTCAGGGGTGAAATCCCGGGGCTCAACCTCGGAACTGCCTTTGATACTGTAAGTCTTGAGACCGGAAGAGGTGAGTGGAATTCCTAGTGTAGAGGTGAAATTCGTAGATATTAGGAAGAACACCAGTGGCGAAGGCGGCTCACTGGGTCCGGTTCTGACGCTGAGGTGCGAAAGCGT	0	2
OTU_380	uncultured longilinea sp. ;k__bacteria;p__chloroflexi;c__anaerolineae;o__anaerolineales;f__anaerolineaceae;g__longilinea;s__longilinea spp.;superkingdom__bacteria	93573264781491	1.02635e-149	580167689341853	CGGGAATTTTGCGCAATGGGCGAAAGCCTGACGCAGCAACGCCGCGTGAGGGATGAAGGCCTTCGGGTCGTAAACCTCTTTTCTCAGGGACGATGATGACGGTACCTGAGGAATAAGCCACGGCTAACTACGTGCCAGCAGCCGCGGTAATACGTAGGTGGCGAGCGTTGTCCGGATTTACTGGGCGTAAAGAGCgcgcAGGCGGTCGGCCAAGTCGAGTGTGAAAGCCcccGGCTCAACTGGGGAGGGTCACTCGATACTGGCCGACTCGAAGGCGGGAGAGGGAAGCGGAATTCCCGGTGTAGCGGTGAAATGCGTAGATATCGGGAGAACCGTGGAGGCGGCTTCCGCCCGTTTTGACGCTGAGGCGCGAAAGCTA	8	4
OTU_391	aj607430.3 new record moss thermophilic species and physico_chemic al properties geothermal soils on northwest slope mt. melbourne (antar ctica) thermophilic mp2 ;k__bacteria;p__firmicutes;c__bacilli;o__bacillales;f__alicyclobacillaceae;g__effusibacillus;s__alicyclobacillus pohliae;superkingdom__bacteria	98974358974359	0	679353	TAGGGAATCTTCCACAATGGGCGCAAGCCTGATGGAGCAACGCCGCGTGAGTGAAGAAGGCCTTCGGGTTGTAAAGCTCTGTCATCTGGGACGAACGGGCAGGAGAGGGAATGCTCCTGTTGTGACGGTACCAGAGGAGGAAGCCACGGCTAACTACGTGCCAGCAGCCGCGGTAATACGTAGGTGGCAAGCGTTGTCCGGAATTACTGGGCGTAAAGCgcgcgcAGGCGGCCGCTTAAGTCTGGgggTGAAAACCCGGgggCTCAACCCCGGGAGTGCCTTGGATACTGGGTGGCTTGAGCATCGGAGAGGCAAGGGGAATTCCATGTGTAGCGGTGAAATGCGTAGAGATATGGAGGAACACCCGTGGCGAAGGCGCCTTGCTGGCCGTA	8	9
OTU_397	l08062.1 clostridium tyrobutyricum str. nizo 51 ;k__bacteria;p__firmicutes;c__clostridia;o__clostridiales;f__clostridiaceae;g__clostridium;s__clostridium tyrobutyricum;superkingdom__bacteria	987878787878788	3.0779e-159	578364	TGGGGAATATTGCACAATGGGCGAAAGCCTGATGCAGCAACGCCGCGTGAGTGATGAAGGTCTTCGGATTGTAAAGCTCTGTCTTTTGGGACGATAATGACGGTACCAAAGGAGGAAGCCACGGCTAACTACGTGCCAGCAGCCGCGGTAATACGTAGGTGGCGAGCGTTGTCCGGATTTACTGGGCGTAAAGGATGCGTAGGCGGATGTTTAAGTGAGATGTGAAATTCCCGGGCTTAACTTGGGAGCTGCATTTCAAACTGGATATCTAGAGTGCGGGAGAGGAGAATGGAATTCCTAGTGTAGCGGTGAAATGCGTAGAGATTAGGA	2	1
OTU_398	uncultured hyphomicrobium sp. ;k__bacteria;p__proteobacteria;c__alphaproteobacteria;o__rhizobiales;f__hyphomicrobiaceae;g__hyphomicrobium;s__hyphomicrobium spp.;superkingdom__bacteria	966580976863753	3.40998e-171	621645	TGGGAATATTGGACAATGGGCGCAAGCCTGATCCAGCCATGCCGCGTGAGTGACGAAGGTCTTCGGATTGTAAAGCTCTTTTGGCGGGACGATAATGACGGTACCGCAGAATAAGCCCGGCTAACTTCGTGCCAGCAGCCGCGGTAATACGAAGGGGCTAGCGTTGTTCGGAATCACTGGGCGTAAAGCGCACGTAGGCGGATTTGCCAGTCAGGGGTGAAATCCCGGGCTCAACCTCGGAACTGCCTTTGATACAGCAAATCTCGAGTCCGGAAGAGGTGGGTGGAATTCCTAGTGTAGAGGTGAAATTCGTAGATATTAGGAAGAACACCAGTGGCGAAGGGCGGCCCACTGGTCCGGTACTGACGCTGAGGTGCGAAAGCGT	1	10
OTU_424	uncultured longilinea sp. ;k__bacteria;p__chloroflexi;c__anaerolineae;o__anaerolineales;f__anaerolineaceae;g__longilinea;s__longilinea spp.;superkingdom__bacteria	853293413173653	1.23313e-84	363763433208509	GGGATCTTGCGCAATGGGCGAAAGCCTGACGCAGCGACGCCGCGTGGGGAGGAAGGCCTTCGGGTTGTAAACCCCTTTTCACCGGGACGAAGGATGACGGTACCGGTGGAAGAAGCCCGGCTAACTACGTGCCAGCAGCCGCGGTAATACGTAGGGGCGAGCGTTGTCCGGATTTACTGGGCGTAAAGGGCACGTAGGCGGTTGTGGAAGTCGGCGGTGAAATCGCTCGGCTCAACTGAGCGGGGACGGCCGAAACTGCACGACTGGAGGGCAGCAGAGGGAGATGGAATTCCcccGAGTAGTGGTGATATGCGTAGAGACGGGGAGGAAC	1	3
OTU_429	uncultured dehalococcoides sp. ;k__bacteria;p__chloroflexi;c__dehalococcoidia;o__dehalococcoidales;f__dehalococcoidaceae;g__dehalococcoides;s__dehalococcoides spp.;superkingdom__bacteria	841432225063939	1.64942e-96	403437546832955	GAGGAATATTGCGCAATGGGCGAAGCCTGACGCAGTAACGCCGCGTGGGGAAGAAGACCTTCGGGTTGTAAACCTCTTTGGgggACGAGCGAGGACGGTACCTCGAGAATAAGTCTCGGCTAACTACGTGCCAGCAGCCGCGGTAAGACGTAGGGGCGAGCGTTATCCGGATTCACTGGGCGTAAAGCGCATGTAGGCGGACGTGCAAGTCGTgtgtTAAAGCCCCTGGCTCAACTGGgggAGTCATACGAAACTGTGCGACTAGAGGGCAGCAGAGGCACGTGGAACTCCCGGTGTAGCGGTGGAATGCGTAGAGATCGGGAAGACACCAGTGGCGAAGGCGGCGTGCTGGGGCTGCACCTGACGCTGAGATGCGAAAGTGT	43	11
OTU_437	nr_029006.1 anoxybacillus contaminans str. r_16222 ;k__bacteria;p__firmicutes;c__bacilli;o__bacillales;f__bacillaceae;g__anoxybacillus;s__anoxybacillus contaminans;superkingdom__bacteria	914956011730205	6.58905e-121	480982405280737	TAGGGAATCTTCCGCAATGGACGAAAGTCTGACGGAGCAACGCCGCGTGAGCGAAGAAGGTCTTCGGATTGTAAAGCTCTGTTGTTAGGGAAGAACAAGTACCGCAGTAACTGGCGGTACCTTGACGGTACCTAACGAGAAAGCCACGGCTAACTACGTGCCAGCAGCCGCGGTAATACGTAGGTGGCAAGCGTTGTCCGGATTTACTGGGCGTAAAGAGCgcgcAGGCGGTCGGCCAAGTCGAGTGTGAAAGCCcccGGCTCAACCGGgggAGGTCACTCGATACTGGTCGACTCGAAGGCGGGAGAGGGAAGCGGAATTCCCGGGTGTAGCGGTGAAAT	40	18
OTU_449	uncultured dehalococcoides sp. ;k__bacteria;p__chloroflexi;c__dehalococcoidia;o__dehalococcoidales;f__dehalococcoidaceae;g__dehalococcoides;s__dehalococcoides spp.;superkingdom__bacteria	834224598930481	2.29273e-88	376387014816287	GAGGAATAATTGCGCAATAGGGCGGAAAGACCTGACGCAGTAACGCCGCGTGGGGAAGGAAGACCTTCGGTTGTAACCTACTTTTGGGGTACGGAGCGAGGACGGTACCTCGAGAATAAGTCTCGGCTAACTACGTGCCAGCAGCCGCGGTAAGACGTAGGAGGCGAGCGTTATCCGGATTCACTGGGCGTAAAGCGCATGTAGGCGGACGTGCAAGTCGTgtgtTAAAGCCCCTGGCTCAACTGGgggAGGTCATACGAAACTGTGCGACTAGAGGGCAGCAGAGGCACGTGGAACTCCCGGTGTAGCGGTGGAATGCGTAGAGATCGGGAAGAACACCAGTGGCGAAGGCGGCGTGCTGGGGCTGCACCTGACGCTGAGAT	10	4
OTU_451	nr_029006.1 anoxybacillus contaminans str. r_16222 ;k__bacteria;p__firmicutes;c__bacilli;o__bacillales;f__bacillaceae;g__anoxybacillus;s__anoxybacillus contaminans;superkingdom__bacteria	985507246376812	0	699190030215193	GGAATCTTCCGCAATGGACGAAAGTCTGACGGAGCAACGCCGCGTGAGCGAAGAAGGTCTTCGGATTGTAAAGCTCTGTTGTTAGGGAAGAACAAGTACCGCAGTAACTGGCGGTACCTTGACGGTACCTAACGAGAAAGCCACGGCTAACTACGTGCCAGCAGCCGCGGTAATACGTAGGTGGCAAGCGTTGTCCGGAATTATTGGGCGTAAAGCgcgcgcAGCGGTCCTTTAAGTCTGATGTGAAGCCCACGGCTCAACCGTGGAGGGTCATTGGAAACTGGGGACTTGAGTGCAGAAGAGGAGAGCGGAATTCCACGTGTAGCGGTGAATGCGTAGAGATGTGGAGGAACACCAGTGGGCGAAGGCGGCTctctGGGTCTGTAACTGACGCTGAGG…	44	17
OTU_452	pavlova sp. mbic10663 ;k__eukaryota;p__eukaryota;c__eukaryota;o__pavlovales;f__pavlovaceae;g__pavlova;s__pavlova sp.;superkingdom__eukaryota	959493670886076	0	637875490977412	TGGGGAATTTTCCGCAATGGGCGAAAGCCTGACGGAGCAATACCGCGTGAGGGATGAAGGCTCGTGGGTCGTAAACCTCTTTTCCCAAGGAAGAAGTTCTGACGGTACTTGGGGAATAAGCATCGGCTAATTCCGTGCCAGCAGCCGCGGTAATACGGGAGATGCAAGCGTTATCCGGAATCACTGGGCGTAAAGCGTCTGTAGGTGGTTTGTTAAGTCTGTTGTTAAaaaCTGAAGCTCAACTTCAGGGGTGCGGCAGAAACTGGCAAACTTGAGTATGGTAGGGTAGGAGGAATTTCTAGTGTAGCGGTGAAATGCGTAGATATTAGGAAGAACACCATTAGCGAAGGCGTCCTACTGGGCCATAACTGACACTCAGAGACGAAAGCTAGGGGA	3	0
OTU_453	uncultured longilinea sp. ;k__bacteria;p__chloroflexi;c__anaerolineae;o__anaerolineales;f__anaerolineaceae;g__longilinea;s__longilinea spp.;superkingdom__bacteria	906832298136646	1.90676e-107	439504922855179	CGAGGAATATTGCGCAATGGGCGAAAGCCTGACGCAGTAACGCCGCGTGGgggAAGAAGACCTTCGGGTTGTAAACCTCTTtttGGgggACGAGCGAGGACGGTACCTCGAGAATAAGTCTCGGCTAACTACGTGCCAGCAGCCGCGGTAAGACGTAGGAGGCGAGCGTTATCCGGATTTACTGGGCGTAAAGAGCgcgcAGGCGGTCGGCCAAGTCGAGTGTGAAAGCCcccGGCTCAACCGGGGAGGGTCACTCGATACTGGTCGACTCGAAGGCGGGAGAGGGAAGCGGAATTCCCGGTGTAGCGGTGAAATGCGTAGATA	10	2
OTU_476	acidobacterium sp. wy65 ;k__bacteria;p__acidobacteria;c__acidobacteriia;o__acidobacteriales;f__acidobacteriaceae;g__acidobacterium;s__acidobacterium sp.;superkingdom__bacteria;superphylum__fibrobacteres/acidobacteria group	963172804532578	4.06317e-148	57475758293852	TGGGGAATCTTGCACAATGGAGGAAACTCTGATGCAGCGACGCCGCGTGAGCGATGAAGCCCTTCGGGGTGTAAAGCTCTTTCGACGGGAACGATAATGACGGTACCCGGAGAAGAAGCTGCGGCTAACTACGTGCCAGCAGCCGCGGTAATACGTAGGCAGCAAACGTTGTTCGGAATTACTGGGCGTAAAGAGTgtgtAGGCGGTTTTGCAAGTTTGGTGTGAAATCTCCCGGCTTAACTGGGAGGGTGCGCCGAAAACTGCAAGGCTCGAGTGCTGGAGAGGAAAGCGGAATTCCTGGTGTAGCGGTGAAATGCGTAGATATCAGGAGGAACACCGGGTGGTGTAGACGGTT	10	5
OTU_481	uncultured candidatus koribacter sp. ;k__bacteria;p__acidobacteria;c__acidobacteriia;o__acidobacteriales;f__acidobacteriaceae;g__candidatus koribacter;s__uncultured candidatus koribacter sp.;superkingdom__bacteria;superphylum__fibrobacteres/acidobacteria group	962216624685139	0	641482228579634	TGGGGAATTTTGCGCAATGGgggAAACCCTGACGCAGCAACGCCGCGTGGAGGATGAAGTCCCTTGGGACGTAAACTCCTTTCGACCGGGACGAATAATGACGGTACCGGTGGAAGAAGCCCCGGCTAACTTCGTGCCAGCAGCCGCGGTAATACGAGGggggCGAGCGTTGTTCGGAATTATTGGGCGTAAAGGGCGCGTAGGCGGTGCGGTAAGTCACCTGTGAAACCcccGGGCTCAACTCGGGGCCTGCAGGCGAAACTGCCGTGCTGGAGTGCGGAAGAGGTGAGTGGAATTCCCGGTGTAGCGGTGAAATGCGTAGATATCGGGAGGAACACCTGTGGCGAAAGCGGCTCACTGGGACCGCAACTGACGCTGAGGCGCGAAAGCTAGGGGA	17	3
OTU_496	uncultured longilinea sp. ;k__bacteria;p__chloroflexi;c__anaerolineae;o__anaerolineales;f__anaerolineaceae;g__longilinea;s__longilinea spp.;superkingdom__bacteria	929824561403509	6.66308e-146	567544107734075	GGGAATTTGCGCAATGGGCGAAGCCTGACGCAGCAACGCCGCGTGAGGGATGAAGGCCTTCGGGTCGTAAACCTCTTTCTCAGGGACGACATCGACGGTACCTGAGGAATAAGCCACGGCTAACTACGTGCCAGCAGCCGCGGTAATACGTAGGTGGCAAGCGTTGTCCGGATTTACTGGGCGTAAAGAGCgcgcAGGCGGTCGGCCAAGTCGAGTGTGAAAGCCcccGGCTCAACCGGGAGGTCACTCGATACTGGTCGACTCGAAGGCGGGAGAGGGAAGCGGAATTCCCGGTGTAGCGGTGAAATGCGTAGATATCGGGAGACACAGTGGCGAAGCGGCTTCCTGGCCCGTTCTGACGCTGAGGCGCGAAAGCTAGGGGAGCGAAC	77	27
OTU_500	uncultured panacagrimonas sp. ;k__bacteria;p__proteobacteria;c__gammaproteobacteria;o__xanthomonadales;f__xanthomonadaceae;g__panacagrimonas;s__panacagrimonas spp.;superkingdom__bacteria	8584686774942	2.42977e-120	482785774081848	TGGGGAATATTGGACAATGGGCGCAAGCCTGATCCAGCAATGCCGCGTgtgtgAAGAAGGCCTTCGGGTTGTAAAGCACTTTGATCCGGGAAGAAaaaGCGCTGGCTAATATCCAGCGCCTTGACGGTACCGGAGGAACAAGCACCGGCTAACTCTGTGCCAGCAGCCGCGGTAATACAGAGGGTGCAAGCGTTGTTCGGAGTTACTGGGCGTAAAGAGTGCGTAGGCGGTTTCGTAAGTTTGGTGTGAAATCTCCCGGCTTAACTGGGAGGGTGCGCCGAAAACTGCGGGGCTGGAGTGTGGGAGAGGGCAAGCGGGAATTCCTGGGTGTAGCGGTGAAATGCGTAGATATCAGGGAGGAACACCGGTGGTGTAGACGGGCTTGCTGGACCATGACTG…	34	8
OTU_505	uncultured gemmatimonas sp. ;k__bacteria;p__gemmatimonadetes;c__gemmatimonadetes;o__gemmatimonadales;f__gemmatimonadaceae;g__gemmatimonas;s__gemmatimonas spp.;superkingdom__bacteria	861538461538462	1.20847e-84	363763433208509	TTAGGGATCTTGCGCAATGGCCGAGAGGCTGACGCAGCGACGCCGCGTGGgggAGGACGGCCCTCGGGTTGTAAACCCCTTTTCTGCGGGACGAGAAAGGACGGTACCGCAGGAATAAGCACCGGCTAACTCCGTGCCAGCAGCCGCGGTAATACGGAGGGTGCGAGCGTTGTCCGGATTCACTGGGCGTAAAGGGCGCGTAGGCGGCCGAGTCAGTCGGCTCTTTAAGAGCGGGGCTTACCcccGTATGGGGTCGGACGGCTCGGCTGGAGCGCGGTAGAGGGAGACGGAATGCCGGGTGTAGTGGTGAAATGCGTAGAGATCC	12	3
OTU_514	uncultured bacillus sp. ;k__bacteria;p__firmicutes;c__bacilli;o__bacillales;f__bacillaceae;g__bacillus;s__bacillus spp.;superkingdom__bacteria	979228486646884	1.09944e-148	576560951739631	TGGGGAATATTGCACAATGGGCGAAAGCCTGATGCAGCAACGCCGCGTGGAGGATGAAGGCCTTCGGGTTGTAAACTCCTGTCTTCAGGGACGATTATGACGGTACCTGAGGAGGAAGCCACGGCTAACTACGTGCCAGCAGCCGCGGTAATACGTAGGTGGCAAGCGTTGTCCGGATTTACTGGGCGTAAAGGATGCGTAGGCGGATGTTTAAGTGAGATGTGAAATACCCGGGCTTAACTTGGGTGCTGCATTTCAAACTGGATATCTAGAGTGCAGGAGAGGAAAGTGGAATTCCTAGTGTAGCGGTGAAATGCGTAGAGATTAGGAAGAACAC	1	0
OTU_524	uncultured longilinea sp. ;k__bacteria;p__chloroflexi;c__anaerolineae;o__anaerolineales;f__anaerolineaceae;g__longilinea;s__longilinea spp.;superkingdom__bacteria	918181818181818	3.08334e-111	452128504462958	TCGGGAAGTTTGTCGCAATAGGGCGGAAAGACCTGACGCAGCAACGCCGCGTGAGGGAGTGAAGGCCTTCGGGTCGGTAAACCTACTTTCTTCAGGACGACATCGACGGTACCTGAGGAATAAGCCACGGCTAACTACGTGCCAGCAGCCGCGGTAATACGTAGGTGGCAAGCGTTGTCCGGATTTACTGGGCGTAAAGAGCgcgcAGGCGGTCGGCCAAGTCGAGTGTGAAAGCCcccGGCTCAACCGGGGAGGGTCACTCGATACTGGTCGACTCGAAGGCGGGAGAGGGAAGCGGAATTCCCGGTGTAGCGGTGAAATGCGTAGATA	11	1
OTU_527	candidatus nitrospira bockiana ;k__bacteria;p__nitrospirae;c__nitrospira;o__nitrospirales;f__nitrospiraceae;g__nitrospira;s__candidatus nitrospira bockiana;superkingdom__bacteria	894088669950739	3.25978e-137	538690206916296	TCGGGAATTTTGCGCAATGGGCGAAAGCCTGACGCAGCAACGCCGCGTGAGGGATGAAGGCCTTCGGGTCGTAAACCTCTTTTCTCAGGGACGACATCGACGGTACCTGAGGAATAAGCCACGGCTAACTACGTGCCAGCAGCCGCGGTAATACGAAGGTGGCAAGCGTTGTTCGGATTTACTGGGCGTAAAGGGAGCGTAGGCGGTTCGGTAAGACCGGTGGGAAAGCCCGGAGCTTAACTCCGGAAGGTCACCGGTGACTGCCGGGCTAGAGGACGGGAGAGGAGCGCGGAATTCCCGGTGTAGCGGTGAAATGCGTAGAGATCGGGAGGAAGGCCGGTGGCGAAGGGCGGCGCTCTGGGAACGTTCCTGACGCTGAGGCTCGAAAGCGT	4	14
OTU_536	uncultured acidisphaera sp. ;k__bacteria;p__proteobacteria;c__alphaproteobacteria;o__rhodospirillales;f__acetobacteraceae;g__acidisphaera;s__acidisphaera spp.;superkingdom__bacteria	994871794871795	0	691976555010748	GGGGAATATTGGGCAATGGGCGCAAGCCTGACCCAGCAATGCCGCGTGGGTGAAGAAGGTCTTCGGATTGTAAAGCCCTTTCGGCGGGGACGATGATGACGGTACCCGCAGAAGAAGCCCCGGCTAACTTCGTGCCAGCAGCCGCGGTAATACGAAGGgggCTAGCGTTGCTCGGAATGACTGGGCGTAAAGGGCGCGTAGGCGGCTTTCAGCGTCGGGCGTGAAATTCCTGGGCTTAACCTGGgggCTGCGTTCGAGACGTGGGAGCTGGAGTGCGGAAGAGGGTCGTGGAATTCCCAGTGTAGAGGTGAAATTCGTAGATATTGGGAAGAACACCGGGTGGCGAAGGCGGCGACCTGGTCCGCAACTGACGCTGAGGCGCGAAAGCGT	14	0
OTU_564	actinoalloteichus sp. sha6 ;k__bacteria;p__actinobacteria;c__actinobacteria;o__actinomycetales;f__pseudonocardiaceae;g__actinoalloteichus;s__actinoalloteichus sp.;superkingdom__bacteria;subclass actinobacteridae;suborder__pseudonocardineae	956403269754768	1.20005e-157	576561	GGGGAATATTGCGCAATGGGCGAAAGCCTGACGCAGCGACGCCGCGTGGgggATGACGGCCTTCGGGTTGTAAACCTCTTTCAGCGCCGAAGAAGCGAGAGTGACGGTAGGCGCAGAAGAAGCACCGGCTAACTACGTGCCAGCAGCCGCGGTAATACGTAGGGTGCAAGCGTTGTCCGGAATTATTGGGCGTAAAGAGCTCGTAGGCGGTCTGTCGCGTCTGCTGTGAAAACCCGGGCTCAACTCCGGGCCTGCAGTGGATACGGGCAGACTAGAGTTCGGTAGGGGAGACTGGAATTCCTGGTGTAGCGGTGAAATGCGCAGATATCAGGGAGGAACACCGGGTGGCGAAGCGGGTCTCTGGG	10	3
OTU_592	uncultured longilinea sp. ;k__bacteria;p__chloroflexi;c__anaerolineae;o__anaerolineales;f__anaerolineaceae;g__longilinea;s__longilinea spp.;superkingdom__bacteria	898071625344353	7.01415e-120	480982405280737	TCGGGAATTTTGCGCAATGGGCGAAAGCCTGACGCAGCAACGCCGCGTGAGGGATGAAGGCCTTCGGGTCGTAAACCTCTTTTCTCAGGGACGACATCGACGGTACCTGAGGAATAAGCCACGGCTAACTACGTGCCAGCAGCCGCGGTAATACGTAGGTGGCAAGCGTTGTCCGGATTCACTGGGCGTAAAGCGCATGTAGGCGGACGTGCAAGTCGTgtgtTAAAGCCCCTGGCTCAACTGGgggAGTCATACGAAACTGTGCGACTAGAGGGCAGCAGAGGCACGTGGAACTCCCGGTGTAGCGGTGGAATGCGTAGAGATCGGGAAGACACCAGTGGCGAAGGCGGCGTGCTGGGCT	4	1
OTU_594	uncultured longilinea sp. ;k__bacteria;p__chloroflexi;c__anaerolineae;o__anaerolineales;f__anaerolineaceae;g__longilinea;s__longilinea spp.;superkingdom__bacteria	883333333333333	1.78006e-88	376387014816287	TGAGGAATATTGCGCAATGGGCGCAAGCCTGACGCAGCAACGCCGCGTGGAGGACGACGGCCTTCGGGTCGTAAACTCCTTTTCTGCCGGATGAGGCAGGACAGTACGGCAGGAATCAGCCTCGGCTAACTACGTGCCAGCAGCCGCGGTAAAACGTAGGTGGCAAGCGTTGTCCGGATTTACTGGGCGTAAAGAGCgcgcAGGCGGTCGGCCAAGTCGAGTGTGAAAGCCcccGGCTCAACCGGgggAGGGTCACTCGATACTGGTCGACTCGAAGGCGGGAGAGGGAAGCGGAATTCCCGG	4	7
OTU_595	uncultured nitrospira sp. ;k__bacteria;p__nitrospirae;c__nitrospira;o__nitrospirales;f__nitrospiraceae;g__nitrospira;s__nitrospira spp.;superkingdom__bacteria	966480446927374	1.10205e-62	289825312362949	GAGGAATATTGCGCAATGGGCGAAAGCCTGACGCAGCGACGCCGCGTGGgggATGAAGGTCTTCGGGATTGTAAACCCCTTTGGGTGGGAAGACGGCGCTCGACAACGAGCGCGGACGGTACCACCAGAAGCAGCCACGGCTAACTTCGTGCCAGCAGCCGCGGTAATACGAAGGTGG	3	12
OTU_602	dehalococcoides sp. bhi80_15 ;k__bacteria;p__chloroflexi;c__dehalococcoidia;o__dehalococcoidales;f__dehalococcoidaceae;g__dehalococcoides;s__dehalococcoides sp.;superkingdom__bacteria	86046511627907	1.38749e-63	293432049965172	TGAGGAATATTGCGCAATGGGCGCAAGCCTGACGCAGCAACGCCGCGTGGAGGACGACGGCCTTCGGGTCGTAAACTCCTTTTCTGCCGGATGAGGCAGGACAGTACGGCAGGAATCAGCCTCGGCTAACTACGTGCCAGCAGCCGCGGTAAAACGTAGGAGGCGAGCGTTATCCGGATTTACTGGGCGTAAAGCGTGTGCAGGCGGCCGGGCAGGTTGGGCGTGAAACTCCCCGTGGCGTTAACCGGgggggTCGT	17	17
OTU_607	uncultured ktedonobacter sp. ;k__bacteria;p__chloroflexi;c__ktedonobacteria;o__ktedonobacterales;f__ktedonobacteraceae;g__ktedonobacter;s__ktedonobacter spp.;superkingdom__bacteria	886138613861386	3.57041e-124	495409355689627	TGAGGGATCTTCGGCAATGGGCGACAGCCTGACCGAGCAACGCCGCGTGGAGGAGGACGGCCTTCGGGTTGTAAACTCCTTTTCTCGGGGACGAGGGTGTACGGACGGTACCCGAGGAAGAAGCCTCGGCTAACTACGTGCCAGCAGCCGCGGTAATACGTAGGAGGCGAGCGTTGTCCGGAGTTACTGGGCGTAAAGGGTGCGCAGGCGGCCGTGTGCGGTGGGGCGTGAAATCTCCCGGCTCAACTGGGAGGGGCGCTTCAGACGGCGCGGCTGGAGGCTCGGCGGgggCGTGGAATTCCGGGTGGAGCGGTGAAATGCGTAGAGATCCGGGAGGAACACCGACGGCGTAGGCAGCGCCCTGGGACGAGACCTGACGCTGAGGCACGAAAGCTGGgg…	11	0
OTU_630	uncultured dehalococcoides sp. ;k__bacteria;p__chloroflexi;c__dehalococcoidia;o__dehalococcoidales;f__dehalococcoidaceae;g__dehalococcoides;s__dehalococcoides spp.;superkingdom__bacteria	851458885941645	4.12993e-104	428684710048512	CGAGGGGTCTTGCGCAATGGGCGACAGCCTGACGCAGCGACGCCGCGTGGGCGAGGACGGCCTTCGGGTTGTAAAGCCCTTTTGTCGGGGACGAGCGAGGACGGTACCCGACGAAGAAGCCACGGCTAACTACGTGCCAGCAGCCGCGGTAAGACGTAGGTGGCGAGCGTTGTCCGGATTTACTGGGCGTAAAGCgcgcgTAGGCGGTGCGGTGCGTCCGTCGTGAAAGCGCCTGGCTCAACTGGGCGAGGTCATACGAAACTGTGCGACTAGAGGGCAGCAGAGGCACGTGGAACTCCCGGTGTAGCGGTGGAATGCGTAGAGATCGGGAAGAACACCAGTGGCGAAGGCGGCGTGCTGGGCTGCACCTGACGCTGAGATG	1	0
OTU_637	uncultured hyphomicrobium sp. ;k__bacteria;p__proteobacteria;c__alphaproteobacteria;o__rhizobiales;f__hyphomicrobiaceae;g__hyphomicrobium;s__hyphomicrobium spp.;superkingdom__bacteria	974930362116992	1.25444e-154	596398008551854	TGGGGAAGTATTGGACAATGGGCGGCAAGCCTGATCCAGCCATGCCGCGTGAGTGACGAAGGCCTTAGGGTTGTAAAGCTCTTTTGGCGGGGACGATAATGACGGTACCCGCAGAATAAGCCCCGGCTAACTTCGTGCCAGCAGCCGCGGTAATACGAAGGgggCTAGCGTTGTTCGGAATCACTGGGCGTAAAGCGCACGTAGGCGGATTTGCCAGTCAGGGGTGAAATCCCGGGGCTCAACCTCGGAACTGCCTTTGATACAGCAAATCTCGAGTCCGGAAGAGGTGGGTGGAATTCCTAGTGTAGAGGTGAAATTCGTAGATATTAGGAAGAACACCGTGGCGAAGGCGGCCCAC	2	2
OTU_649	candidatus nitrospira bockiana ;k__bacteria;p__nitrospirae;c__nitrospira;o__nitrospirales;f__nitrospiraceae;g__nitrospira;s__candidatus nitrospira bockiana;superkingdom__bacteria	879356568364611	1.03468e-117	473768930076292	TAGGGAATATTGGACAATGGgggAAACCCTGATCCAGCCATGCCGCGTGAGTGATGAAGGCCTTAGGGTTGTAAAGCTCTTTCGGCGGGGAAGATAATGACGGTACCCGCAGAAGAAGCCCCGGCTAACTTCGTGCCAGCAGCCGCGGTAATACGAAGGTGGCAAGCGTTGTTCGGATTTACTGGGCGTAAAGGGAGCGTAGGCGGTTCGGTAAGACCGGTGGGAAAGCCCGGAGCTTAACTCCGGAAGGTCACCGGTGACTGCCGGGCTAGAGGACGGGAGAGGAGCGCGGAATTCCCGGTGTAGCGGTGAAATGCGTAGAGATCGGGAGGAAGGCCGGTGGCGAAGGGCGGCGCTCT	3	13
OTU_650	uncultured hyphomicrobium sp. ;k__bacteria;p__proteobacteria;c__alphaproteobacteria;o__rhizobiales;f__hyphomicrobiaceae;g__hyphomicrobium;s__hyphomicrobium spp.;superkingdom__bacteria	943298969072165	1.35035e-156	596398008551854	TGGGGAATATTGGACAATGGGCGCAAGCCTGATCCAGCCATGCCGCGTGGATGATGACGGCCCTAGGGTTGTAAAGTCCTTTCGACGGGGAAGATAATGACGGTACCCGTAGAAGAAGCCCCGGCTAACTTCGTGCCAGCAGCCGCGGTAATACGAAGGgggCTAGCGTTGCTCGGAATCACTGGGCGTAAAGCGCACGTAGGCGGATTTGTAAGTCAGGGGTGAAATCCCGGGGCTCAACCTCGGAACTGCCTTTGATACTGCAAATCTCGAGTCCGGAAGAGGTGGGTGGAATTCCTAGTGTAGAGGTGAAATTCGTAGATATTAGGAAGAACACCGTGGCGAAGGCGGCCGGTCCGGTACTGACGCTGAGGTGCGAAAGC	1	0
OTU_677	uncultured dehalococcoides sp. ;k__bacteria;p__chloroflexi;c__dehalococcoidia;o__dehalococcoidales;f__dehalococcoidaceae;g__dehalococcoides;s__dehalococcoides spp.;superkingdom__bacteria	844961240310078	2.6434e-100	416061128440734	GGAGGAATATTGCGCAATGGGCGAAAGCCTGACGCAGTAACGCCGCGTGGgggAAGAAGACCTTCGGGTTGTAAACCTCTTTTATGGgggACGAGCGAGGACGGTACCTCGAGAATAAGTCTCGGCTAACTACGTGCCAGCAGCCGCGGTAAGACGTAGGAGGCGAGCGTTATCCGGATTCACTGGGCGTAAAGGGCATGTAGGCGGACGTGCAAGTCGTgtgtTAAAGCCCCTGGCTCAACTGGGGAGGTCATGCGAAACTGTGCGACTGGAGGGCAGCAGAGGCACGTGGAACTCCCGGGTGTAGCGGTGGAATGCGTAGAGATCGGGAAGAACACCAGTGGGCGAAGGGCGGCGTGCTGGGGCTGGCACCTGACGCTGAGATGC	14	4
OTU_685	uncultured chloroflexus sp. ;k__bacteria;p__chloroflexi;c__chloroflexia;o__chloroflexales;f__chloroflexaceae;g__chloroflexus;s__chloroflexus spp.;superkingdom__bacteria;suborder__chloroflexineae	878411910669975	3.32593e-118	475572298877403	CGAGGAATTTTGCGCAATGGGCGCAAGCCTGACGCAGCAACGCCGCGTGCGGGATGAAGGCCTTCGGGTTGTAAACCGCTTTTCTCGGGGAAGAAGGTCTGACGGTACCCGAGGAAGAAGCCACGGCTAACTACGTGCCAGCAGCCGCGGTAATACGTAGGTGGCAAGCGTTGTCCGGATTTACTGGGCGTAAAGCgcgcgcAGGCGGCGTGCTGTGTCGGCCGTGAAAGCTCCCGGCTCAACCGGGAGAGGCCGGCCGAAACTGGCACGCTGGAGGGTGCAGAGGAAGGTGGAATTCCCGGTGTAGTGGTGAAATGCGTAGAGATCGGGAGGAACACCAGTGGCGAAAGCGGGCCTTCTGGGCACTGCCTGACGCTGAGGCGCGAAAGCGTGGGAGCG	4	2
OTU_700	ef079086.1 hyphomicrobium sp. str. d3 ;k__bacteria;p__proteobacteria;c__alphaproteobacteria;o__rhizobiales;f__hyphomicrobiaceae;g__hyphomicrobium;s__hyphomicrobium facile;superkingdom__bacteria	979289940828402	9.08783e-144	56033063252963	GGGGAAGTAATTGGTACGAATAGGGCGGCAAGACCTGATCCAGCCATGCCGCGTGAGTGATGAAGGCCTTAGGGTTGTAAAGACTCTTTTGGTCGGGGACGGATAATGACGGTACCCGCAGAATAAGTCCCGGCTAACTTCGTGCCAGCAGCCGCGGTAATACGAAGGGGACTAGCGTTGTTCGGAATCACTGGGCGTAAAGCGCACGTAGGCGGATTTGTAAGTCAGGGGTGAAATCCCGGGGCTCAACCTCGGAACTGCCTTTGATACTGCGGATCTTGAGTCCGATAGAGGTGGGTGGAATTCCTAGTGTAGAGGTGAAATTCGTAGATATTAGGAAGAACACCGGTGGCGAAGGCG	7	3
OTU_707	uncultured chloroflexus sp. ;k__bacteria;p__chloroflexi;c__chloroflexia;o__chloroflexales;f__chloroflexaceae;g__chloroflexus;s__chloroflexus spp.;superkingdom__bacteria;suborder__chloroflexineae	849206349206349	7.36073e-101	417864497241845	CAAGGAATATTGCGCAATGGCCGCAAGGCTGACGCAGCGACGCCGCGTGGgggATGAAGGCTCTCGGGTCGTAAACCCCTTTTGtgtgGGACGAAAGTTGACGGTACCACACGAAGAAGCCCCGGCTAACTACGTGCCAGCAGCCGCGGTAATACGTAGGgggCGAGCGTTGTCCGGATTTACTGGGCGTAAAGCGTCCGTAGGCGGCCCACCCAGTCTGGTGTGAAAGCTCCCGGCTCAACCGGGAGAGGTCATCGGATACTAGTGGGCTCGAGGGGAGCAGAGGCAGACGGAATTCCCGGAGTAGTGGTGATATGCGTAGAGACCGGGAGGAACACCGGGTGGCGAAGGCGGTCTGCTGGGCTCGCCCTGACGCT	3	0
OTU_732	uncultured acidobacterium sp. ;k__bacteria;p__acidobacteria;c__acidobacteriia;o__acidobacteriales;f__acidobacteriaceae;g__acidobacterium;s__acidobacterium spp.;superkingdom__bacteria;superphylum__fibrobacteres/acidobacteria group	945945945945946	3.3201e-110	448521766860735	GAATCTTGCACAATGGGGAAACCCTGATGCAGCGACGCCGCGTGAGCGATGAAGCCCTTCGGGGTGTAAAGCTCTTTCGACGGGAACGATGATGACGGTACCCGGAGAAGAAGCTGCGGCTAACTACGTGCCAGCAGCCGCGGTAATACGTAGGCAGCAAGCGTTGTTCGGAGTTACTGGGCGTAAAGAGTGCGTAGGCGGTTTCGTAAGTTTGGTGTGAAATCTCCCGGCTTAACTGGGAGGTGCGCCGAAaaaCTGCGGgggCTGGAGTGTGGGAGAGGCAAGCGGAATTCC	9	9
OTU_733	uncultured chloroflexus sp. ;k__bacteria;p__chloroflexi;c__chloroflexia;o__chloroflexales;f__chloroflexaceae;g__chloroflexus;s__chloroflexus spp.;superkingdom__bacteria;suborder__chloroflexineae	863753213367609	4.4598e-110	448521766860735	AGGGAATTTTGCGCAATGGGCGAAAGCCTGACGCAGCAACGCCGCGTGTGGGATGACGGCCTTCGGGTTGTAAACCACTTTTCTGGgggACGAGGCAGGACGGTACCCCAGGAAGAAGCCCCGGCTAACTACGTGCCAGCAGCCGCGGTAAGACGTAGGGGCGAGCGTTGTCCGGATTTACTGGGCGTAAAGCGCACGTAGGCGGCCTGGTgtgtCGGCGGTGAAAGCCCCTGGCTCAACTGGgggAGTCCGCCGAGACTGCTGGGCTTGAGGACGAgagagGGAGCTGGAATTCCCGGTGTAGTGGTGAAATGCGTAGAGATCGGGAGGAACACCGTGGCGAAGGGCGGGCTCCTGGCTCGTCCCTGACGCTGAGGTGCGAAAGC	1	1
OTU_742	uncultured acidobacterium sp. ;k__bacteria;p__acidobacteria;c__acidobacteriia;o__acidobacteriales;f__acidobacteriaceae;g__acidobacterium;s__acidobacterium spp.;superkingdom__bacteria;superphylum__fibrobacteres/acidobacteria group	964516129032258	1.22797e-128	509836306098516	TGGGGAATCTTGCACAATGGgggAAACCCTGATGCAGCGACGCCGCGTGAGCGATGAAGCCCTTCGGGGTGTAAAGCTCTTTCGGCGGGAACGATGATGACGGTACCCGCAGAAGAAGCTGCGGCTAACTACGTGCCAGCAGCCGCGGTAATACGTAGGCAGCAAGCGTTGTTCGGAGTTACTGGGCGTAAAGAGTgtgtAGGCGGTTTGCCAAGTTCGGTGTGAAATCTCCCGGCTCAACTGGGAGGGTGCGCCGAAAACTGGCAGGCTGGAGTGCGGGAGGGGAGAGCGGAATTCCTGGTGTAGCGGT	0	13
OTU_753	uncultured longilinea sp. ;k__bacteria;p__chloroflexi;c__anaerolineae;o__anaerolineales;f__anaerolineaceae;g__longilinea;s__longilinea spp.;superkingdom__bacteria	928571428571429	1.41845e-141	553117157325185	TCGGGAATTTTGCGCAATGGGCGAAAGCCTGACGCAGCAACGCCGCGTGAGGGATGAAGGCCTTCGGGTCGTAAACCTCTTTTCTCAGGGACGACATCGACGGTACCTGAGGAATAAGCCACGGCTAACTACGTGCCAGCAGCCGCGGTAATACGTAGGTGGCAAGCGTTGTCCGGATTTACTGGGCGTAAAGAGCgcgcAGGCGGTCGGCCAAGTCGAGTGTGAAAGCCcccGGCTCAACCGGGGAGGTCACTCGATACTGGTCGACTCGAAGGCGGGAGAGGGAAGCGGAATTCCCGGGTGTAGCGGTGAAATGCGTAGATATCGGGAGGAAGGCCGGTGGCGAAGGCGGCGCTCTGGAACGTTCCTGACGCTGA	1053	367
OTU_757	uncultured longilinea sp. ;k__bacteria;p__chloroflexi;c__anaerolineae;o__anaerolineales;f__anaerolineaceae;g__longilinea;s__longilinea spp.;superkingdom__bacteria	934554973821989	6.06625e-140	547707050921852	TCGGGAAGTTTGTCGCAATGGGCGGAAAGACCTGACGCAGCAACGCCGCGTGAGGGATGAAGGCCTTCGGGTCGTAAACCTCTTTCTCGGGACGACATCGACGGTACCTGAGGAATAAGCCACGGCTAACTACGTGCCAGCAGCCGCGGTAATACGTAGGTGGCAAGCGTTGTCCGGATTTACTGGGCGTAAAGAGCgcgcAGGCGGTCGGCCAAGTCGAGTGTGAAAGCCcccGGCTCAACCGGGGAGGTCACTCGATACTGGTCGACTCGAAGGCGGGAGAGGGAAGCGGAATTCCCGGTGTAGCGGTGAAATGCGTAGATATCGGGAGGAACACCAGTGGGCGAAGGCGGCTTCCTGGGCCCGTTCTTGACGCTGA	21	5
OTU_796	uncultured nitrosovibrio sp. ;k__bacteria;p__proteobacteria;c__betaproteobacteria;o__nitrosomonadales;f__nitrosomonadaceae;g__nitrosovibrio;s__nitrosovibrio spp.;superkingdom__bacteria	895184135977337	1.25666e-125	470162	TGGGGAATTTTGCGCAATGGgggAAACCCTGACGCAGCAACGCCGCGTGGAGGATGAAGTCCTTTGGGATGTAAACTCCTTTCGATCGGGACGATAATGACGGTACCGGAAGAAGAAGCCCCGGCTAACTCTGTGCCAGCAGCCGCGGTAATACAGAGGgggCAAGCGTTGTTCGGAATTATTGGGCGTAAAGCGAGTGTAGGCGGTCTGCTAAGTCGGGTGTGAAAGCCCCGGGCTCAACTCGGGAAGTGCACTCGAAACTGGCAGGCTAGAGTACTGGAGAGGTTGGTGGAATTCTCGGTGTAGAGGTGAAATTCGTAGATATCGAGAGGAACACCGGTGGCGAAGGCGGCCAACT	3	5
OTU_802	uncultured levilinea sp. ;k__bacteria;p__chloroflexi;c__anaerolineae;o__anaerolineales;f__anaerolineaceae;g__levilinea;s__levilinea spp.;superkingdom__bacteria	915625	3.10397e-120	452129	TAGGAATCTTGGGAATGCGCGAAAGCGTGACCCAGCAACGCCGCGTGGGCGATGAAGGCCTTCGGGTTGTAAAGCCCTTTTGCGGgggAAGATGATGACGGTACCCCGCGAATAAGCCACGGCTAACTACGTGCCAGCAGCCGCGGTAATACGTAGGTGGCAAGCGTTGTCCGGATTTACTGGGCGTAAAGAGCgcgcAGGCGGTCGGCCAAGTCGAGTGTGAAAGCCcccGGCTCAACCGGGGAGGTCACTCGATACTGGTCGACTCGAAGGCGGGAGAGGGAAGCGGAATTCCCGGTGTAGCGGTGAAATGCGTAGATATCGGGAGGAAC	5	0
OTU_806	uncultured dehalococcoides sp. ;k__bacteria;p__chloroflexi;c__dehalococcoidia;o__dehalococcoidales;f__dehalococcoidaceae;g__dehalococcoides;s__dehalococcoides spp.;superkingdom__bacteria	909090909090909	9.68019e-68	277202	CGAGGAATATTGCGCAATGGGCGAAAGCCTGACGCAGTAACGCCGCGTGGgggAAGAAGACCTTCGGGTTGTAAACCTCTTtttGGgggACGAGCGAGGACGGTACCTCGAGAATAAGTCTCGGCTAACTACGTGCCAGCAGCCGCGGTAAGACGTAGGAGGCGAGCGTTATCCGGATTCACGTGGGACGTAAAGCGCATGTAGGCGGACGTGCAAGTCGTGTAGTTAAACGCCCC	3	3
OTU_807	nc_008009.1 korebacter versatilis ellin345 ;k__bacteria;p__acidobacteria;c__acidobacteriia;o__acidobacteriales;f__acidobacteriaceae;g__candidatus koribacter;s__candidatus koribacter versatilis;superkingdom__bacteria;superphylum__fibrobacteres/acidobacteria group	914634146341463	8.16307e-115	434095	GGGAAGTTTTGTCGCAATGGGGAAACCCGTACGACGCAGCAACGCCGCGTGGAGGATGAAGTCCTTTGGGTATGTAAACTACCTTTCGTATCGGGACGATAATGACGGTACCGGAAGAAGAAGCCCCGGCTAACTCTGTGCCAGCAGCCGCGGTAATACAGAGGgggCGAAGCGTTGTTCGGAATTATTGGGCGTAAAGGCGCGTAGGCGGTGCGGTAAGTCACTTGTGAAATCTCTGGGCTCAACTCAGAGTCTGCAAGCGAAACTGCCGTGCTTGAGTGTGGGAGAGTATGTGGAATTCCCGGTGTAGCGGTGAAATGCGTAGA	4	5
OTU_813	ef079086.1 hyphomicrobium sp. str. d3 ;k__bacteria;p__proteobacteria;c__alphaproteobacteria;o__rhizobiales;f__hyphomicrobiaceae;g__hyphomicrobium;s__hyphomicrobium facile;superkingdom__bacteria	966836734693878	2.83862e-163	625251909369633	TAGGGAATATTGGACAATGGGGAAACCCTGATCCAGCCATGCCGCGTGAGTGATGAAGGCCTTAGGGTTGTAAAGCTCTTTTGGCGGGGACGATAATGACGGTACCCGCAGAATAAGTCCCGGCTAACTTCGTGCCAGCAGCCGCGGTAATACGAAGGGGACTAGCGTTGTTCGGAATCACTGGGCGTAAAGCGCACGTAGGCGGATTTGTAAGTCAGGGGTGAAATCCCGGGGCTCAACCTCGGAACTGCCTTTGATACTGCGGATCTTGAGTCCGATAGAGTGGTGGAATTCCTAGTGTAGAGGTGAAATTCGTAGGATATTAGGAAGAACACCGGGTGGCGAAGGCGGCCACTGGGATCGGGTACTGACGCTGAGGTGCGAAAGCGT	21	29
OTU_814	uncultured hyphomicrobium sp. ;k__bacteria;p__proteobacteria;c__alphaproteobacteria;o__rhizobiales;f__hyphomicrobiaceae;g__hyphomicrobium;s__hyphomicrobium spp.;superkingdom__bacteria	980049875311721	0	688369817408525	TGGGGAATATTGGACAATGGGCGAAAGCCTGATCCAGCCATGCCGCGTGGGTGAAGAAGGCCCTAGGGTTGTAAACCCCTTTCAGCGGGGAAGATAATGACGGTACCCGCAGAAGAAGCCCCGGCTAACTCCGTGCCAGCAGCCGCGGTAATACGGAGGgggCTAGCGTTGTTCGGAATTACTGGGCGTAAAGCGCACGTAGGCGGATTGTTAAGTCAGGGGTGAAATCCCGAGGCTCAACCTCGGAACTGCCTTTGATACTGGCAATCTCGAGTCCGGAAGAGGTGAGTGGAATTCCTAGTGTAGAGGTGAAATTCGTAGATATTAGGAAGAACACCAGTGGCGAAGGCGGCTCACTGGTCCGGTACTGACGCTGAGGTGCGAAAGCGTGGGGAGCAA…	4	2
OTU_819	uncultured thermanaerothrix sp. ;k__bacteria;p__chloroflexi;c__anaerolineae;o__anaerolineales;f__anaerolineaceae;g__thermanaerothrix;s__thermanaerothrix spp.;superkingdom__bacteria	825545171339564	3.00934e-73	325892688385173	AAGGGATATTGCGCAATGGGCGAAAGCCTGACGCAGCAACGCCGCGTGCAGGAGGACGGCCTTCGGGTCGTAAACTGCTTTGGGGCGGGACGAGGAAGGACGGTACCGCCACAACAAGTCACGGCTAACTACGTGCCAGCAGCCGCGGTAAAACGTAGGTGGCAAGCGTTATCCGGATTTACTGGGCGTAAAGCGTGTGCAGGCGGCCTGTCAAGTGGTGTATGAAATCGCCCGGCTCAACCGGGCGCGGCTATGCCAGACTGAGAGGCTGGAGGCTGACAGAGGggggAATTCCGGGTGTAGTGGTGAAATGCGTAGAGA	6	7
OTU_827	uncultured dehalococcoides sp. ;k__bacteria;p__chloroflexi;c__dehalococcoidia;o__dehalococcoidales;f__dehalococcoidaceae;g__dehalococcoides;s__dehalococcoides spp.;superkingdom__bacteria	838383838383838	7.72238e-101	417864497241845	CGAGGAATATTGCGCAATGGGCGAAAGCCTGACGCAGTAACGCCGCGTGGgggAAAGAAGACCTTCGGTTGTAAACCTCTTttttGGGGTACGAGCGAGGACGGTACCTCGAGAATAAGTCTCGGCTAACTACGTGCCAGCAGCCGCGGTAAGACGTAGGAGGCGAGCGTTATCCGGATTCACTGGGCGTAAAGCGCATGTAGGCGGACGTGCAAGTCGTgtgtTAAAGCCCCTGGCTCAACTGGgggAGTCATACGAAACTGTGCGACTAGAGGGCAGCAGAGGGCACGTGGAACTCCCGGTGTAGCGGTGGAATGCGTAGAGATCGGGAAGAACACCATGGCGAAGGGCGGCGTGCTGGGCTGCACCTGACGCTGAGATGCGAAAGTGTGGG	23	9
OTU_839	uncultured caldilinea sp. ;k__bacteria;p__chloroflexi;c__caldilineae;o__caldilineales;f__caldilineaceae;g__caldilinea;s__caldilinea spp.;superkingdom__bacteria	856617647058823	8.48533e-67	304252262771839	CGAGGGGTCTTGCGCAATGGGCGACAGCCTGACGCAGCGACGCCGCGTGGGCGAGGACGGCCTTCGGGTTGTAAAGCCCTTTTGTCGGGGACGAGCGAGGACGGTACCCGACGAAGAAGCCACGGCTAACTACGTGCCAGCAGCCGCGGTAAGACGTAGGTGGCGAGCGTTGTCCGGATTTACTGGGCGTAAAGCgcgcgTAGGCGGTGCGGTGCGTCCGTCGTGAAAGCGCCTGGGCTCAACTGGGCAGGGCGGCGGAGACGGCCGCGCTGGAGGGCCTC	2	0
OTU_848	uncultured longilinea sp. ;k__bacteria;p__chloroflexi;c__anaerolineae;o__anaerolineales;f__anaerolineaceae;g__longilinea;s__longilinea spp.;superkingdom__bacteria	859060402684564	3.5915e-78	342123007595174	TCGGGAATTTTGCGCAATGGGCGAAAGCCTGACGCAGCAACGCCGCGTGAGGGATGAAGGCCTTCGGGTCGTAAACCTCTTTTCTCAGGGACGACATCGACGGTACCTGAGGAATAAGCCACGGCTAACTACGTGCCAGCAGCCGCGGTAATACGTAGGTGGCGAGCGTTGTCCGGAATCACTGGGTGTAAAGGGTCCGCAAGCGGGCTGACAAGTCAGAGGTGAAATCCCTCGCTTAACGGAGAACCGCCTTTGAAACTGTTAGTCTTGAGTCCGGGAGAGGATGGCGGAATTCCT	5	0
OTU_849	uncultured longilinea sp. ;k__bacteria;p__chloroflexi;c__anaerolineae;o__anaerolineales;f__anaerolineaceae;g__longilinea;s__longilinea spp.;superkingdom__bacteria	92507204610951	1.73457e-127	506229568496294	CGAGGGGTCTTGCGCAATGGGCGACAGCCTGACGCAGCGACGCCGCGTGGGCGAGGACGGCCTTCGGGTTGTAAAGCCCTTTTGTCGGGGACGAGCGAGGACGGTACCCGACGAAGAAGCCACGGCTAACTACGTGCCAGCAGCCGCGGTAATACGTAGGTGGCAAGCGTTGTCCGGATTTACTGGGCGTAAAGAGCgcgcAGGCGGTCGGCCAAGTCGAGTGTGAAAGCCcccGGCTCAACCGGGGAGGGTCACTCGATACTGGTCGACTCGAAGGCGGGAGAGGGAAGCGGAATTCCCGGTGTAGCGGTGAAATGCGTAGATATCGGGAGGAACACCAGTGGCGAAGGCGGCTT	7	0
OTU_894	uncultured longilinea sp. ;k__bacteria;p__chloroflexi;c__anaerolineae;o__anaerolineales;f__anaerolineaceae;g__longilinea;s__longilinea spp.;superkingdom__bacteria	895652173913044	7.63936e-122	457539	TCGGGAATTTTGCGCAATGGGCGAAAGCCTGACGCAGCAACGCCGCGTGAGGGATGAAGGCCTTCGGGTCGTAAACCTCTTTTCTCAGGGACGACATCGACGGTACCTGAGGAATAAGCCACGGCTAACTACGTGCCAGCAGCCGCGGTAAAACGTAGGAGGCGAGCGTTATCCGGATTTACTGGGCGTAAAGCGTGTGCAGGCGGCCGGGCAGGTCGGGCGTGAAATCCCCTGGCTTAACCGGgggggTCGTCCGAAACCGTCCGGCTTGAGGGCCGAAGAGGGACGTGGAATTCCCGGTGTAGTGGTGAAATGCGTAGAGATCGGGAGGAACACCAGTGGCGCA	5	1
OTU_897	uncultured nitrosovibrio sp. ;k__bacteria;p__proteobacteria;c__betaproteobacteria;o__nitrosomonadales;f__nitrosomonadaceae;g__nitrosovibrio;s__nitrosovibrio spp.;superkingdom__bacteria	892966360856269	4.22858e-112	425078	TGGGGAATTTTGCGCAATGGgggAAACCCTGACGCAGCAACGCCGCGTGGAGGATGAAGTCCTTTGGGATGTAAACTCCTTTCGATCGGGACGATAATGACGGTACCGGAAGAAGAAGCCCCGGCTAACTCTGTGCCAGCAGCCGCGGTAATACAGAGGgggCAAGCGTTGTTCGGATTTACTGGGCGTAAAGGGAGCGTAGGCGGTTCGGTAAGACCGGTGGGAAAGCCCGGAGCTTAACTCCGGAAGGTCACCGGTGACTGCCGGGCTAGAGGACGGGAGAGGAGCGCGGAATTCCCGGTGTAGCGGTGAAATGCGTAGAGATC	6	9
OTU_908	candidatus nitrospira bockiana ;k__bacteria;p__nitrospirae;c__nitrospira;o__nitrospirales;f__nitrospiraceae;g__nitrospira;s__candidatus nitrospira bockiana;superkingdom__bacteria	948905109489051	0	643285597380745	TGAGGAATATTGCGCAATGGGCGAAAGCCTGACGCAGCGACGCCGCGTGGgggATGAAGGTCTTCGGATTGTAAACCCCTTTCGGGTGGGAAGACGGCGCTCGACAACGAGCGCGGACGGTACCACCAGAAGCAGCCACGGCTAACTTCGTGCCAGCAGCCGCGGTAATACGAAGGTGGCAAGCGTTGTTCGGATTTACTGGGCGTAAAGGGAGCGTAGGCGGTTCGGTAAGACCGGTGGGAAAGCCCGGAGCTTAACTCCGGAAGGTCACCGGTGACTGCCGGGCTAGAGGACGGGAGAGGAGCGCGGAATTCCCGGTGTAGCGGTGAAATGCGTAGATATCAGGAGGAACACCGGGTGGCGAAGGCGACCCTCTGGACGGATACTGACGCTGAGACG…	177	1054
OTU_926	uncultured anaeromyxobacter sp. ;k__bacteria;p__proteobacteria;c__deltaproteobacteria;o__myxococcales;f__anaeromyxobacteraceae;g__anaeromyxobacter;s__anaeromyxobacter spp.;superkingdom__bacteria;subphylum__delta/epsilon subdivisions;suborder__cystobacterineae	883333333333333	7.95463e-113	457538610866291	TGGGGAATATTGCGCAATGGGCGAAAGCCTGACGCAGCGACGCCGCGTGGGTGATGAAGGCCTTCGGGTCGTAAAGCCCTGTCAGGAGGGAAGAAACCTCGGTGACCTAATACGTCACCGACTTGACGGTACCTCTAAAGGAAGCACCGGCTAACTCCGTGCCAGCAGCCGCGGTAATACGGAGGGTGCAAGCGTTGCTCGGATTTACTGGGCTAAAGGGAGCGTAGGCGGTTCGGTAAGACCGGTGGGAAAGCCCGGAGCTTAACTCCGGAAGGTCACCGGTGACTGCCGGGCTAGAGGACGGGAGAGGAGCGCGGAATTCCCGGTGTAGCGGTGAAATGCGTAGAGATCGGGAGGAA	0	4
OTU_933	uncultured clostridium sp. ;k__bacteria;p__firmicutes;c__clostridia;o__clostridiales;f__clostridiaceae;g__clostridium;s__clostridium spp.;superkingdom__bacteria	958064516129032	2.20437e-125	499016093291849	TGGGGAATATTGCACAATGGgggAAACCCTGATGCAGCAACGCCGCGTGAGTGATGAAGGCCTTCGGGTTGTAAAGCTCTGTCTTTGGGGACGATAATGACGGTACCCAAGGAGGAAGCCACGGCTAACTACGTGCCAGCAGCCGCGGTAATACGTAGGTGGCAAGCGTTGTCCGGATTTACTGGGCGTAAAGGATGCGTAGGCGGACTTTTAGGGGATGTGAAATTCCGAGGCTCAACCTCGGCGCTGCATTCCAAACTGGAAGTCTAGAGTGCGGGAGAGGAAAGTGGAATTCCTAGTGTAGCGGT	2	0
OTU_967	uncultured longilinea sp. ;k__bacteria;p__chloroflexi;c__anaerolineae;o__anaerolineales;f__anaerolineaceae;g__longilinea;s__longilinea spp.;superkingdom__bacteria	905956112852665	5.39408e-108	441308291656291	CGGGAATTTTGCGCAATGGGCGAAAGCCTGACGCAGCAACGCCGCGTGAGGGATGAAGGCCTTCGGGTCGTAAACCTCTTTTCTCAGGGACGACATCGACGGTACCTGAGGAATAAGCCACGGCTAACTACGTGCCAGCAGCCGCGGTAATACGTAGGTGGCGAGCGTTGTCCGGATTTACTGGGCGTAAAGCGCGTGCAGGCGGTCCGTTAAGTTCAGGGTGAAAGCTCCCGGCTCAACTGGGAGAGGTCCTTGGATACTGGCGGACTCGAGGGAGGTAGAGGAGAGTGGAATTCCCGGTGTAGTGGTGATATGCGTA	4	0
OTU_981	ef079086.1 hyphomicrobium sp. str. d3 ;k__bacteria;p__proteobacteria;c__alphaproteobacteria;o__rhizobiales;f__hyphomicrobiaceae;g__hyphomicrobium;s__hyphomicrobium facile;superkingdom__bacteria	970223325062035	0	648695703784079	TGGGGAATATTGGACAATGGGCGCAAGCCTGATCCAGCCATGCCGCGTGAGTGATGAAGGCCTTAGGGTTGTAAAGCTCTTTTGGCGGGGACGATAATGACGGTACCCGCAGAATAAGTCCCGGCTAACTTCGTGCCAGCAGCCGCGGTAATACGAAGGGGACTAGCGTTGTTCGGAATCACTGGGCGTAAAGCGCACGTAGGCGGATTTGTAAGTCAGGgggTAAAATCCCCGGGGCTCAACCTCGGAACTGCCTTTGATACTGCGGATCTTGAGTCCGATAGAGTGGGTGGAATTCCTAGTGTAGAGGTGAAATTCGTAGATATTAGGAAGAACACCGGTGGCGAAGGGCGGGCCCACTGGGATCGGGTACTGACGCTGAGGTGCGAAAAGCGTGGG…	34	55
OTU_998	uncultured thermobaculum sp. ;k__bacteria;p__bacteria;c__bacteria;o__bacteria;f__bacteria;g__thermobaculum;s__thermobaculum spp.;superkingdom__bacteria	925373134328358	4.36806e-122	488195880485182	GGGGAATATTGGACAATGGGCGCAAGCCTGATCCAGCCATGCCGCGTGAGTGATGAAGGCCTTAGGGTTGTAAAGCTCTTTTCTCAGGGACGACATCGACGGTACCTGAGGAATAAGCCACGGCTAACTACGTGCCAGCAGCCGCGGTAATACGTAGGTGGCAAGCGTTGTCCGGATTTACTGGGCGTAAAGAGCgcgcAGGCGGTCGGCCAAGTCGAGTGTGAAAGCCcccGGCTCAACCGGgggAGGGTCACTCGATACTGGTCGACTCGAAGGCGGGAGAGGGAAGCGGAATTCCCGGTGTAGCGGTGAAATGCGTAGATATCGGGAGGAACA	5	6
OTU_1002	uncultured levilinea sp. ;k__bacteria;p__chloroflexi;c__anaerolineae;o__anaerolineales;f__anaerolineaceae;g__levilinea;s__levilinea spp.;superkingdom__bacteria	90	6.81423e-107	437701554054068	CGAGGAATCTTGGGCAATGGGCGCAAGCCTGACCCAGCGACGCCGCGTGCGGGATGACGGCCTTCGGGTTGTAAACCGCTTTTGGGTGGGACGAAGGTCTGACGGTACCACCCGAACAAGCCCCGGCTAACTACGTGCCAGCAGCCGCGGTAATACGTAGGTGGCAAGCGTTGTCCGGATTTACTGGGCGTAAAGAGCgcgcAGGCGGTCGGCCAAGTCGAGTGTGAAAGCCcccGGCTCAACCGGGGAGGTCACTCGATACTGGTCGACTCGAAGGCGGAGAGGGAAGCGGAATTCCCGGTGTAGCGGTGAAATGCGTAGATATCGGGAG	5	3
OTU_1008	uncultured dechloromonas sp. ;k__bacteria;p__proteobacteria;c__betaproteobacteria;o__rhodocyclales;f__rhodocyclaceae;g__dechloromonas;s__dechloromonas spp.;superkingdom__bacteria	858024691358025	8.1235e-87	370976908412954	TGGGGAATATTGGACAATGGGCGCAAGCCTGATCCAGCAATGCCGCGTgtgtgAAGAAGGCCTTCGGGTTGTAAAGCACTTTGATCCGGGAAGAAaaaGCGCTGGCTAATATCCAGCGCCTTGACGGTACCTGAGGAATAAGCCACGGCTAACTACGTGCCAGCAGCCGCGGTAATACGTAGGTGGCAAGCGTTGTCCGGATTTACTGGGCGTAAAGAGCgcgcAGGCGGATTTGTAAGTCAGGgggTGAAATCCCGGGGCTCAACCTCGGAACTGCCTTTGATACTGCGGATCTTGAGTCCGATAGAGGTGGGTGGAATTCC	1	4
OTU_1023	nr_029006.1 anoxybacillus contaminans str. r_16222 ;k__bacteria;p__firmicutes;c__bacilli;o__bacillales;f__bacillaceae;g__anoxybacillus;s__anoxybacillus contaminans;superkingdom__bacteria	893258426966292	3.57837e-117	471965561275181	AGGGAATCTTCCGCAATGGACGAAAGTCTGACGGAGCAACGCCGCGTGAGCGAAGAAGGCCTTCGGATTGTAAAGCTCTGTTGTTAGGGGAGAACAAGTACCGCAGTAACTGGCGGTACCTTGACGGTACCTAACGAGAAAGCCACGGCTAACTACGTGCCAGCAGCCGCGGTAATACGTAGGTGGCAAGCGTTGTCCGGAATTATTGGGCGTAAAGCGTGTGCAGGCGGCCGGGCAGGTCGGGCGTGAAATCCCCTGGCTTAACCGGggggggTCGTCCGAAACCGTCCGGCTTGAGGGCCGAAGAGGGACGTGGAATTCCCGGTGTAGTGGTGAAATGCGTAGAGATCGGGAGG	11	2
OTU_1029	candidatus nitrospira bockiana ;k__bacteria;p__nitrospirae;c__nitrospira;o__nitrospirales;f__nitrospiraceae;g__nitrospira;s__candidatus nitrospira bockiana;superkingdom__bacteria	961259079903148	0	659515916590746	GAGGAATATTGCGCAATAGGGCGGAAAGACCTGACGCAGCGACGCCGCGTGGGGAGTGAAGGTCTTCGGATTGTAAACCCTTTCCGGGTGGGAAGACGGCGCTCGACAACGAGCGCGGACGGTACCACCAGAAGCAGCCACGGCTAACTTCGTGCCAGCAGCCGCGGTAATACGAAGGTGGCAAGCGTTGTTCGGATTTACTGGGCGTAAAGGGAGCGTAGGCGGTTCGGTAAGACCGGTGGGAAAGCCCGGAGCTTAACTCCGGAAGGTCACCGGTGACTGCCGGGCTAGAGGACGGGAGAGGAGCGCGGAATTCCCGGTGTAGCGGTGAAATGCGTAGAGATCGGGAGGAAGGCCGGTGGCGAAGGCGGCGCTCTGGGAACGTTCCTGACGCTGAGG…	3	22
OTU_1039	uncultured dehalococcoides sp. ;k__bacteria;p__chloroflexi;c__dehalococcoidia;o__dehalococcoidales;f__dehalococcoidaceae;g__dehalococcoides;s__dehalococcoides spp.;superkingdom__bacteria	840506329113924	7.65856e-101	417864497241845	GGGGAATATTGGACAATGGGCGAAAGCCTGACGCAGTAACGCCGCGTGGGGAAGAAGACCTTCGGGTTGTAAACCTCTTTTGGgggACGAGCGAGGACGGTACCTCGAGAATAAGTCTCGGCTAACTACGTGCCAGCAGCCGCGGTAAGACGTAGGAGGCGAGCGTTATCCGGATTCACTGGGCGTAAAGCGCATGTAGGCGGACGTGCAAGTCGTgtgtTAAAGCCCTGGCTCAACTGGgggAGTCATACGAAACTGTGCGACTAGAGGGCAGCAGAGGCACGTGGAACTCCCGGTGTAGCGGTGGAATGCGTAGAGATCGGGAAGAACACCAGTGGGCGAAGGCGCGTGCTGGGCTGGCACCTGACGCTGAGATGCGAAAGTGTGGGAG	4	5
OTU_1042	uncultured dehalococcoides sp. ;k__bacteria;p__chloroflexi;c__dehalococcoidia;o__dehalococcoidales;f__dehalococcoidaceae;g__dehalococcoides;s__dehalococcoides spp.;superkingdom__bacteria	848580441640379	3.80672e-79	342123007595174	TGAGGAATATTGCGCAATGGGCGCAAGCCTGACGCAGCAACGCCGCGTGGAGGACGACGGCCTTCGGGTCGTAAACTCCTTTTCTGCCGGATGAGGCAGGACAGTACGGCAGGAATCAGCCTCGGCTAACTACGTGCCAGCAGCCGCGGTAAAACGTAGGAGGCGAGCGTTATCCGGATTTACTGGCGTAAAGCGTGTGCAGGCGGCCGGGCAGGTCGGCGTGAAATCCCCGTGGCTTAACCGGggggTCGTCCGAAACCGTCCGGCTTGAGGGCCGAAGAGGGACGTGGAATTCCCGGTGTAGTGGTGAAAT	77	37
OTU_1044	uncultured acidobacterium sp. ;k__bacteria;p__acidobacteria;c__acidobacteriia;o__acidobacteriales;f__acidobacteriaceae;g__acidobacterium;s__acidobacterium spp.;superkingdom__bacteria;superphylum__fibrobacteres/acidobacteria group	950920245398773	1.28363e-128	509836306098516	TGGGGAATTTTGCACAATGCCCGAAAGGGTGATGCAGCAACGCCGCGTGAGGGATGAAGGCCTTCGGGTCGTAAACCTCTTTCGACCGGGAAaaaCGGTCCCGTGAAGAGCGGGATTTGATGGTACCGGTGGAAGAAGCCCCGGCCAACTACGTGCCAGCAGCCGCGGTAATACGTAGGgggCGAGCGTTGTTCGGAATTACTGGGCGTAAAGGGCGTGTAGGCGGTGCGGTAAGTCGGACGTGAAATCCCCGGGCTTAACGTCGGggggTCTTCGAAACTGCCGTGCTCGAGTGTGGGAGAGGGAAGTGGAATTCCCGGTGTA	9	0
OTU_1045	uncultured anaeromyxobacter sp. ;k__bacteria;p__proteobacteria;c__deltaproteobacteria;o__myxococcales;f__anaeromyxobacteraceae;g__anaeromyxobacter;s__anaeromyxobacter spp.;superkingdom__bacteria;subphylum__delta/epsilon subdivisions;suborder__cystobacterineae	882716049382716	1.37441e-96	403437546832955	GGGGAATATTGCGCAATGGGCGAAAGCCTGACGCAGCGACGCCGCGTGGGTGATGAAGGCCTTCGGGTCGTAAAGCCCTGTCAGGAGGGAAGAAACCTCGGTGACCTAATACGTCACCGACTTGACGGTACCTCTAAAGGAAGCACCGGCTAACTCCGTGCCAGCAGCCGCGGTAATACGGAGGTGCAAGCGTTGCTCGGAATCACTGGGCGTAAAGCGCGTGTAGGCGGTTGCTCAAGTCCGGCGTGAAAGCGCCTGGCTCAACTGGGCGAGGGCGGCGGAGACGGCCGCGCTGGAGGGCCTCAGAGGCCGGTGGAATTCCC	6	3
OTU_1046	uncultured dehalococcoides sp. ;k__bacteria;p__chloroflexi;c__dehalococcoidia;o__dehalococcoidales;f__dehalococcoidaceae;g__dehalococcoides;s__dehalococcoides spp.;superkingdom__bacteria	857142857142857	6.82025e-88	374583646015176	GAGGAATATTGCGCAATGGGCGAAAGCCTGACGCAGCGACGCCGCGTGGgggATGAAGGTCTTCGGATTGTAAACCTCTTttttGGggggACGAGCGAGGACGGTACCTCGAGAATAAGTCTCGGCTAACTACGTGCCAGCAGCCGCGGTAAGACGTAGGAGGCGAGCGTTATCCGGATTCACTGGGCGTAAAGCGCATGTAGGCGGACGTGCAAGTCGTgtgtTAAAGCCCCTGGCTCAACTGGgggAGTCATACGAAACTGTGCGACTAGAGGGCAGCAGAGGCACGTGGAACTCCCGGTGTAGCGGTGGAATGCGTAGAGATCGGGAA	1	5
OTU_1054	uncultured anaeromyxobacter sp. ;k__bacteria;p__proteobacteria;c__deltaproteobacteria;o__myxococcales;f__anaeromyxobacteraceae;g__anaeromyxobacter;s__anaeromyxobacter spp.;superkingdom__bacteria;subphylum__delta/epsilon subdivisions;suborder__cystobacterineae	955555555555556	4.13514e-82	354746589202953	TGAGGAATATTGCGCAATGGGCGAAAGCCTGACGCAGCGACGCCGCGTGGGTGATGAAGGCCTTCGGGTCGTAAAGCCCTGTCAGGAGGGAAGAAACCTCGGTGACCTAATACGTCACCGACTTGACGGTACCTCTAAAGGAAGCACCGGCTAACTCCGTGCCAGCAGCCGCGGTAATACGGAGGGTGCAAGCGTTGCTCGGAATCACGTGGGCGTAAGCGCGT	1	2
OTU_1067	uncultured bacillus sp. ;k__bacteria;p__firmicutes;c__bacilli;o__bacillales;f__bacillaceae;g__bacillus;s__bacillus spp.;superkingdom__bacteria	97979797979798	1.17096e-128	509836306098516	GGGGAATATTGCACAATGGGCGAAAGCCTGATGCAGCAACGCCGCGTGGAGGATGAAGGCCTTCGGGTTGTAAACTCTTGTCTTCTGGGACGATAATGACGGTACCAGAGGAGGAAGCCACGGCTAACTACGTGCCAGCAGCCGCGGTAATACGTAGGTGGCAAGCGTTGTCCGGATTTACTGGGCGTAAAGGATGCGTAGGCGGATATTTAAGTGGGATGTGAAATACCCGGGCTCAACTTGGGTGCTGCATTCCAAACTGGATATCTAGAGTGCAGGAGAGGAGAGTGGAATTCC	1	0
OTU_1068	azospirillum sp. lpmm_1 ;k__bacteria;p__proteobacteria;c__alphaproteobacteria;o__rhodospirillales;f__rhodospirillaceae;g__azospirillum;s__azospirillum sp.;superkingdom__bacteria	914728682170543	1.66054e-134	52967336291074	TGGGGAGGTATTGGACAATGGgggCGAACCCTGATCCAGCAATGCCGCGTGAGTGATGAAGGCCTTAGGGTTGTAAAGCTCTTTCGGCGGGAAGATGATGACGGTACCCGCAGAAGAAGCCCCGGCTAACTTCGTGCCAGCAGCCGCGGTAATACGAAGGgggCTAGCGTTGTTCGGATTTACTGGGCGTAAAGGGCGCGTAGGCGGTGCGATCAGTCAGGCGTGAAAGCCCCGGGCTCAACCTGGGAATTGCGCTTGATACTGTCGTGCTTGAATCCAGGAGAGGATGGCGGAATTCCCAGTGTAGAGGTGAAATTCGTAGATATTGGGGAACGAACACCGGGTGGCGAAGGGCGGCCATCTGGGCCTGGCATTGACGCTGAGGC	1	1
OTU_1083	ef079086.1 hyphomicrobium sp. str. d3 ;k__bacteria;p__proteobacteria;c__alphaproteobacteria;o__rhizobiales;f__hyphomicrobiaceae;g__hyphomicrobium;s__hyphomicrobium facile;superkingdom__bacteria	978395061728395	3.21559e-136	535083469314073	TGGGGAATATTGGACAATGGGCGCAAGCCTGATCCAGCCATGCCGCGTGAGTGATGAAGGGCCTTAGGGTTGTAAAGCTCTTTTGGGCGGGGACGATAATGACGGTACCCGCAGAATAAGTCCCGGCTAACTTCGTGCCAGCAGCCGCGGTAATACGAAGGGGACTAGCGTTGTCGGAATCAACTGGGCGTAAAGCGCACGTAGGCGGATTTGTAAGTCAGGGGTGAAATCCCGGGGCTCAACCTCGGAACTGCCTTTGATACTGCGGATCTTGAGTCCGATAGAGGTGGTGGAATTCCTAGTGTAGAGGTGAAATTCGTAG	2	6
OTU_1090	uncultured dehalococcoides sp. ;k__bacteria;p__chloroflexi;c__dehalococcoidia;o__dehalococcoidales;f__dehalococcoidaceae;g__dehalococcoides;s__dehalococcoides spp.;superkingdom__bacteria	861963190184049	2.49931e-93	392617334026288	CGAGGAATATTGCGCAATGGGCGAAAGCCTGACGCAGTAACGCCGCGTGGgggAAGAAGACCTTCGGGTTGTAAACCTCTTttttGGgggACGAGCGAGGACGGTACCTCGAGAATAAGTCTCGGCTAACTACGTGCCAGCAGCCGCGGTAAGACGTAGGAGGCGAGCGTTATCCGGATTTACTGGGCGTAAAGCGTGTGCAGGCGGCCGGGCAGGTTGGGCGTGAAATCCCCTGGCTTAACCGGgggggTCGTCCGAAACCGTCCGGCTTGAGGGCCGAAGAGGGACGTGGAATTCCCGGTGTAGTGGTGAAATGCGTAGAGATC	1	3
OTU_1091	am261414.1 clostridium nitrophenolicum str. 1d ;k__bacteria;p__firmicutes;c__clostridia;o__clostridiales;f__clostridiaceae;g__clostridium;s__clostridium nitrophenolicum;superkingdom__bacteria	975535168195719	4.22111e-141	551313788524074	TGGGGAATATTGCGCAATGGgggAAACCCTGACGCAGCAACGCCGCGTGAGTGATGAAGGCCTTCGGGTTGTAAAGCTCTGTCTTTTGGGACGATAATGACGGTACCAAAGGAGGAAGCCACGGCTAACTACGTGCCAGCAGCCGCGGTAATACGTAGGTGGCAAGCGTTGTCCGGATTTACTGGGCGTAAAGGATGCGTAGGCGGATTtttAAGTGAGATGTGAAATACCCGGGCTTAACTTGGGTGCTGCATTTCAAACTGGAAGTCTAGAGTGCAGGAGAGGAAAGTGGAATTCCTAGTGTAGCGGTGAAATGCTAGAGATTA	1	0
OTU_1098	uncultured caldilinea sp. ;k__bacteria;p__chloroflexi;c__caldilineae;o__caldilineales;f__caldilineaceae;g__caldilinea;s__caldilinea spp.;superkingdom__bacteria	853092783505155	4.27113e-104	428684710048512	CGAGGGGTCTTGCGCAATGGGCGACAGCCTGACGCAGCGACGCCGCGTGGGCGAGGACGGCCTTCGGGTTGTAAAGCCCTTTTGTCGGGGACGAGCGAGGACGGTACCCGACGAAGAAGCCACGGCTAACTACGTGCCAGCAGCCGCGGTAAGACGTAGGTGGCGAGCGTTGTCCGGATTTACTGGGCGTAAAGCgcgcgTAGGCGGTGCGGTGCGTCCGTCGTGAAAGCGCCTGGCTCAACTGGGCGAGGGCGGCGGAGACGGCCGCGCTGGAGGGCCTCAGAGGCCGGTGGAATTCCCGGTGGAGCGGTGAAATGCGTAGAGATCGGGGAGGAACACCCGGTGGCGAAGGCGGCGTGCTGGGCTGGCACCTGACGCTGAGATGCGAAAGTGT	6	2
OTU_1105	ef079086.1 hyphomicrobium sp. str. d3 ;k__bacteria;p__proteobacteria;c__alphaproteobacteria;o__rhizobiales;f__hyphomicrobiaceae;g__hyphomicrobium;s__hyphomicrobium facile;superkingdom__bacteria	968992248062015	0	637875490977412	TGGGGAATATTGGACAATGGGCGCAAGCCTGATCCAGCCATGCCGCGTGAGTGATGAAGGCCTTAGGGTTGTAAAGCTCTTTTGGCGGGGACGATAATGACGGTACCCGCAGAATAAGTCCCGGCTAACTTCGTGCCAGCAGCCGCGGTAATACGAAGGGGACTAGCGTTGTTCGGAATCACTGGGCGTAAAGCGCACGTAGGCGGATTTGTAAGTCAGGGGTGAAATCCCGGGGCTCAACCTCGGAACTGCCTTTGATACTGCGGATCTTGAGTCCGATAGAGGTGGGTGGAATTCCTAGTGTAGAGGTGAAATTCGTAGATATTAGGAAGAACACCGGTGGCGAAGGGGCTTCCTGGGCCCGTTCTTGACGCTGAGGCGCGAAA	584	812
OTU_1123	uncultured dehalococcoides sp. ;k__bacteria;p__chloroflexi;c__dehalococcoidia;o__dehalococcoidales;f__dehalococcoidaceae;g__dehalococcoides;s__dehalococcoides spp.;superkingdom__bacteria	865853658536585	8.78259e-93	390813965225177	TCGGGAATTTTGCGCAATGGGCGAAAGCCTGACGCAGCAACGCCGCGTGAGGGATGAAGGCCTTCGGGTTGTAAACCTCTTttttGGgggACGAGCGAGGACGGTACCTCGAGAATAAGTCTCGGCTAACTACGTGCCAGCAGCCGCGGTAAGACGTAGGAGGCGAGCGTTATCCGGATTCACTGGGCGTAAAGCGCATGTAGGCGGACGTGCAAGTCGTgtgtTAAAGCCCCTGGCTCAACTGGgggAGTCATACGGAAACTGTGCGACTAGAGGGCAGCAGAGGCACGTGGAACTCCCGGTGTAGCGGTGGAATGGCGTAGAGATC	3	0
OTU_1125	uncultured longilinea sp. ;k__bacteria;p__chloroflexi;c__anaerolineae;o__anaerolineales;f__anaerolineaceae;g__longilinea;s__longilinea spp.;superkingdom__bacteria	887240356083086	6.95051e-107	437701554054068	CGGGAATTTTGCGCAATGGGCGAAAGCCTGACGCAGCAACGCCGCGTGAGGGATGAAGGCCTTCGGGTCGTAAACCTCTTTTCTCAGGGACGACATCGACGGTACCTGAGGAATAAGCCACGGCTAACTACGTGCCAGCAGCCGCGGTAATACGTAGGgggCGAGCGTTGTCCGGATTTACTGGGCGTAAAGCGTCCGTAGGCGGCCCACCCAGTCTGGTGTGAAAGCTCCCGGCTCAACCGGGAGAGGTCATCGGATACTAGTGGGCTCGAGGGGAGCAGAGGCAGACGGAATTCCCGGAGTAGTGGTGATATGCGTAGAGACCGGGAGGAACACC	4	0
OTU_1134	uncultured thermobaculum sp. ;k__bacteria;p__bacteria;c__bacteria;o__bacteria;f__bacteria;g__thermobaculum;s__thermobaculum spp.;superkingdom__bacteria	899350649350649	2.52646e-99	412454390838511	TGGGGAATATTGGACAATGGGCGCAAGCCTGATCCAGCCATGCCGCGTGAGTGACGAAGGCCTTAGGGTTGTAAAGCTCTTTTGGCGGGGACGATAATGACGGTACCCGCAGAATAAGCCCCGGCTAACTTCGTGCCAGCAGCCGCGGTAATACGTAGGTGGCAAGCGTTGTCCGGATTTACTGGGCGTAAAGAGCgcgcAGGCGGTCGGCCAAGTCGAGTGTGAAAGCCcccGGCTCAACCGGGGAGGTCACTCGATACTGGTCGACTCGAAGGCGGGAGAGGGAAGCGGAATTCCCGGTGTAGCGGT	7	4
OTU_1138	hyphomicrobium sp. ellin112 ;k__bacteria;p__proteobacteria;c__alphaproteobacteria;o__rhizobiales;f__hyphomicrobiaceae;g__hyphomicrobium;s__hyphomicrobium sp.;superkingdom__bacteria	951776649746193	6.32214e-159	610824958960744	TGGGGAATATTGGACAATGGGCGCAAGCCTGATCCAGCCATGCCGCGTGAGTGACGAAGGCCTTAGGGTTGTAAAGCTCTTTTGGCGGGGACGATAATGACGGTACCCGCAGAATAAGCCCCGGCTAACTTCGTGCCAGCAGCCGCGGTAATACGAAGGgggCTAGCGTTGTTCGGAATCACTGGGCGTAAAGCGCACGTAGGCGGACTTGTAAGTCAGGGGTGAAATCCCGGGGCTCAACCTCGGAACTGCCTTTGAAACTCCTGGTCTTGAGGTCGAgagagGTGAGTGGAATTCCGAGTGTAGAGGTGAAATTCGTAGATATTCGGGAGGAACACCAGTGGGCGAAGGGCGGCTCACTGGGCTCGATACTGACGCTGAGGTGCGAAAGCGT	9	5
OTU_1144	uncultured opitutus sp. ;k__bacteria;p__verrucomicrobia;c__opitutae;o__opitutales;f__opitutaceae;g__opitutus;s__opitutus spp.;superkingdom__bacteria;superphylum__chlamydiae/verrucomicrobia group	86890243902439	7.18491e-94	394420702827399	CGAGAATTtttCACAATGGGCGAAAGCCTGATGGAGCGACGCCGCGTGGGGATGAATGGCTTCGGCCCGTAAACCCCTGTCATTTGCGATCAAACCCTGTGACCTAATACGTCGCAGGCTGATGGTAGCGAAAGAGGAAGGGACGGCTAACTCTGTGCCAGCAGCCGCGGTAATACAGAGGTCCCAAGCGTTGTTCGGATTCACTGGGCGTAAAGGGAGCGTAGGCGGTTCGGTAAGACCGGTGGGAAAGCCCGGAGCTTAACTCCGGAAGGTCACCGGTGACTGCCGGGCTAGAGGACGGGAGAGGAGCGCGGAATTCCCGGTGTA	0	4
OTU_1147	hyphomicrobium denitrificans ;k__bacteria;p__proteobacteria;c__alphaproteobacteria;o__rhizobiales;f__hyphomicrobiaceae;g__hyphomicrobium;s__hyphomicrobium denitrificans;superkingdom__bacteria	911111111111111	1.52404e-108	443111660457402	TGGGGAATATTGGACAATGGGCGCAAGCCTGATCCAGCCATGCCGCGTGAGTGATGAAGGCCTTAGGGTTGTAAAGCTCTTTTGGCGGGGACGATAATGACGGTACCCGCAGAATAAGTCCCGGCTAACTTCGTGCCAGCAGCCGCGGTAATACGAAGGGGACTAGCGTTGTTCGGAATCACTGGGCGTAAAGCGCGTGTAGGCGGTTGCTCAAGTCCGGCGTGAAAGCCCGGGGCTCACCcccGGAAGTGCGCTGGATACTGGGCGGCTAGAGTACCGGAGAGGAGGGTGGAATTCCTGGTGTAGCGGTGAAAT	25	50
OTU_1154	uncultured caldilinea sp. ;k__bacteria;p__chloroflexi;c__caldilineae;o__caldilineales;f__caldilineaceae;g__caldilinea;s__caldilinea spp.;superkingdom__bacteria	869976359338062	2.08682e-136	506.23	TCGGGAATTTTGCGCAATGGGCGAAAGCCTGACGCAGCAACGCCGCGTGAGGGATGAAGGCCTTCGGGTCGTAAACCTCTTTTCTCAGGGACGACATCGACGGTACCTGAGGAATAAGCCACGGCTAACTACGTGCCAGCAGCCGCGGTAATACGTAGGTGGCGAGCGTTGTCCGGATTTACTGGGCGTAAAGCgcgcgTAGGCGGTGCGGTGCGTCCGTCGTGAAAGCGCCTGGCTCAACTGGGCGAGGGCGGCGGAGACGGCCGCGCTGGAGGGCCTCAGAGGCCGGTGGAATTCCCGGTGGAGCGGTGAAATGCGTAGAGATCGGGAGGAACACCCGTGGCGAAGGGGCGGGCTGGggggTACCTGGACGCTGAGGCGCGAAAGCGTGGGGAGCGA…	3	0
OTU_1158	uncultured longilinea sp. ;k__bacteria;p__chloroflexi;c__anaerolineae;o__anaerolineales;f__anaerolineaceae;g__longilinea;s__longilinea spp.;superkingdom__bacteria	91254752851711	6.70951e-96	370977	TCGGGAATTTTGCGCAATGGGCGAAAGCCTGACGCAGCAACGCCGCGTGAGGGATGAAGGCCTTCGGGTCGTAAACCTCTTTTCTCAGGGACGACATCGACGGTACCTGAGGAATAAGCCACGGCTAACTACGTGCCAGCAGCCGCGGTAATACGTAGGTGGCAAGCGTTGTCCGGATTTACTGGGCGTAAAGCGAGTGTAGGCGGTCTGCTAAGTCGGGTGTGAAAGCCCCGGGCTCAACTCGGGAAGTGCACTCGAAACTGGCAGGCTAG	6	2
OTU_1161	uncultured longilinea sp. ;k__bacteria;p__chloroflexi;c__anaerolineae;o__anaerolineales;f__anaerolineaceae;g__longilinea;s__longilinea spp.;superkingdom__bacteria	962085308056872	3.04799e-86	338516	TCGGGAATTTTGCGCAATGGGCGAAAGCCTGACGCAGCAACGCCGCGTGAGGGATGAAGGCCTTCGGGTCGTAAACCTCTTTTCTCAGGGACGACATCGACGGTACCTGAGGAATAAGCCACGGCTAACTACGTGCCAGCAGCCGCGGTAATACGTAGGTGGCAAGCGTTGTCCGGATTTTACGTGGGCGTAAAGAGCgcgcAGGCGGTCGCCAAG	9	4
OTU_1170	uncultured conexibacter sp. ;k__bacteria;p__actinobacteria;c__actinobacteria;o__solirubrobacterales;f__conexibacteraceae;g__conexibacter;s__conexibacter spp.;superkingdom__bacteria;subclass rubrobacteridae	850602409638554	2.6473e-123	459342	TGGGGAATCTTGCGCAATGGGCGAAAGCCTGACGCAGCGACGCCGCGTGAGGGAAGAAGGCCTTCGGGTTGTAAACCTCTTTCAGCGGGGACGAAGCCACCGGGGTTAACAGCCCTCGGTGGTGACGGTACTCGCAGAAGAAGCCCCGGCTAACTACGTGCCAGCAGCCGCGGTAATACGTAGGgggCAAGCGTTGTCCGGAATCATTGGGCGTAAAGCGCGTGTAGGCGGCACGGTAAGTCCGGTGTGAAAACTCCTGGCTTAACTGGGAGGGGTCGTTGAAACTGCTGGGCTTGAGGCAGCGAGAGGGGTGCGGAATTCCCGGTGTAGTGGTGGAATACGTAGAGATCGGGAGGAACACCAGAGGCGAAAGGCGCCCTGGCGCTGACCTGACGCTCA…	6	2
OTU_1172	uncultured longilinea sp. ;k__bacteria;p__chloroflexi;c__anaerolineae;o__anaerolineales;f__anaerolineaceae;g__longilinea;s__longilinea spp.;superkingdom__bacteria	887272727272727	3.37628e-87	342123	TCGGGAATTTTGCGCAATGGGCGAAAGCCTGACGCAGCAACGCCGCGTGAGGGATGAAGGCCTTCGGGTCGTAAACCTCTTTTCTCAGGGACGACATCGACGGTACCTGAGGAATAAGCCACGGCTAACTACGTGCCAGCAGCCGCGGTAATACAGAGGGTGCAAGCGTTAATCGGATTTACTGGGCGTAAAGCGTGCGTAGGCGGTTCGTTAAGTCGGTTGTGAAAGCCCTGGGCTTAACCTGGGAATGCAGTCGATACTGGCGACTCGAGTACGGTAGA	4	0
OTU_1181	uncultured anaeromyxobacter sp. ;k__bacteria;p__proteobacteria;c__deltaproteobacteria;o__myxococcales;f__anaeromyxobacteraceae;g__anaeromyxobacter;s__anaeromyxobacter spp.;superkingdom__bacteria;subphylum__delta/epsilon subdivisions;suborder__cystobacterineae	926713947990544	2.3647e-168	609022	GGGGAAGTATTGCGCAATGGGCGGAAaaaCCTGACGCAGCGACGCCGCGTGGGTGATGAAGGCCTTCGGGTCGTAAAGCCCTGTCAGGAGGGAAGAAACCTCGGTGACCTAATACGTCACCGACTTGACGGTACCTCTAAAGGAAGCACCGGCTAACTCCGTGCCAGCAGCCGCGGTAATACGGAGGGTGCAAGCGTTGCTCGGAATCACTGGGCGTAAAGCGCGTGTAGGCGGTTGCTCAAGTCCGGCGTGAAAGCCCGGGGCGTCACCcccGGAACGTGCGCTGGATACTGGGCGGCTAGAGTACCGGAGAGGAGGGTGGAATTCCTGGTGTAGCGGTGAAATGCGTAGATATCAGGAGGAACACCGGTGGCGAAGGCGACCGGACGGATACTGACG…	20	12
OTU_1210	clostridium sp. sw002 ;k__bacteria;p__firmicutes;c__clostridia;o__clostridiales;f__clostridiaceae;g__clostridium;s__clostridium sp.;superkingdom__bacteria	95859872611465	6.4065e-127	50081946209296	GGGGAATATTGCACAATGGgggAAACCCTGATGCAGCAACGCCGCGTGAGCGATGAAGGCCTTCGGGTTGTAAAGCTCTGTCTTCTCTGACGATAATGACGGTAAGagagGAGGAAGCCACGGCTAACTACGTGCCAGCAGCCGCGGTAATACGTAGGTGGCAAGCGTTGTCCGGAATTATTGGGCGTAAAGGATGCGTAGGCGGTCTTTAAGTGGGATGTGAAATCCCGGGCTTAACCTGGGAATGGCATTCCAAACTGGAAGACTAGAGTGCAGGAGAGGAAAGTGGAATTCCCAGTGTAGCGGTGAAAT	0	1
OTU_1225	uncultured hyphomicrobium sp. ;k__bacteria;p__proteobacteria;c__alphaproteobacteria;o__rhizobiales;f__hyphomicrobiaceae;g__hyphomicrobium;s__hyphomicrobium spp.;superkingdom__bacteria	979487179487179	0	646892334982968	GTGGGAATATTGGACAATGGGCGAAGCCTGATCCAGCCATGCCGCGTGAGTGACGAAGGTCTTCGGATTGTAAAGCTCTTTTGGCGGGACGATAATGACGGTACCCGCAGAATAAGCCCCGGCTAACTTCGTGCCAGCAGCCGCGGTAATACGAAGGgggCTAGCGTTGTTCGGAATCACTGGGCGTAAAGCGCACGTAGGCGGATTTGTAGTCAGGGGTGAAATCCCGGGGCTCAACCTCGGAACTGCCTTTGATACTGCAAGTCTCGAGTCCGATAGAGGTGAGTGGAATTCCTAGTGTAGAGGTGAAATTCGTAGATATTAGGAAGACACCAGTGGCGAAGGCGGCTCACTGGGATCGGGTACTGACGCTGAGGTGCGAAAGCGT	1	0
OTU_1230	uncultured caldilinea sp. ;k__bacteria;p__chloroflexi;c__caldilineae;o__caldilineales;f__caldilineaceae;g__caldilinea;s__caldilinea spp.;superkingdom__bacteria	853025936599424	2.6857e-93	392617334026288	TGGGGAATATTGGACAATGGGCGCAAGCCTGATCCAGCCATGCCGCGTGAGTGATGAAGGCCTTAGGGTTGTAAAGCCCTTTTGTCGGGGACGAGCGAGGACGGTACCCGACGAAGAAGCCACGGCTAACTACGTGCCAGCAGCCGCGGTAAGACGTAGGTGGCGAGCGTTGTCCGGATTTACTGGGCGTAAAGCgcgcgTAGGCGGTGCGGTGCGTCCGTCGTGAAAGCGCCTGGCTCAACTGGGCGAGGGCGGCGGAGACGGCCGCGCTGGAGGGCCTCAGAGGCCGGTGGAATTCCCGGTGGAGCGGTGAAATGCGTAGAGATCGGGAGGAACACCCGTGGCGAA	0	2
OTU_1232	uncultured chloroflexus sp. ;k__bacteria;p__chloroflexi;c__chloroflexia;o__chloroflexales;f__chloroflexaceae;g__chloroflexus;s__chloroflexus spp.;superkingdom__bacteria;suborder__chloroflexineae	869451697127937	6.5257e-108	441308291656291	CGAGGAATTTTGCGCAATGGGCGCAAGCCTGACGCAGCAACGCCGCGTGCGGGATGAAGGCCTTCGGGTTGTAAACCGCTTTTCTCGGGGAAGAAGGTCTGACGGTACCCGAGGAAGAAGCCACGGCTAACTACGTGCCAGCAGCCGCGGTAATACGTAGGTGGCAAGCGTTGTCCGGATTTACTGGGCGTAAAGCgcgcgcAGGCGGCGTGCTGTGTCGGCCGTGAAAGCTCCCGGCTCAACCGGGAGAGGCCGGCCGAAACTGGCACGCTGGAGGGTGCAGAGGAAGGTGGAATTCCCGGTGTAGTGGTGAAATGCGTAGAGATCGGGAGGAACACCAGTGGCGAAGCGGCTCTGGGCCCTGACGCTGAGGCGAAAGGT	2	4
OTU_1233	ef079086.1 hyphomicrobium sp. str. d3 ;k__bacteria;p__proteobacteria;c__alphaproteobacteria;o__rhizobiales;f__hyphomicrobiaceae;g__hyphomicrobium;s__hyphomicrobium facile;superkingdom__bacteria	888888888888889	2.67757e-99	412454390838511	CGAGGAATATTGCGCAATGGGCGAAAGCCTGACGCAGTAACGCCGCGTGGggggAAGAAGACCTTCGGGTTGTAAACCTCTTttttGGgggACGAGCGAGGACGGTACCTCGAGAATAAGTCTCGGCTAACTACGTGCCAGCAGCCGCGGTAAGACGTAGGAGGCGAGCGTTATCCGGATTCACTGGGCGTAAAGCGCATGTAGGCGGATTTGTAAGTCAGGGGTGAAATCCCGGgggCTCAACCTCGGAACTGCCTTTGATACTGCGGATCTTGAGTCCGATAGAGGTGGGTGGAATTCCTAGTGTAGAGGTGAAATTCGTAGATA	1	2
OTU_1236	candidatus nitrospira bockiana ;k__bacteria;p__nitrospirae;c__nitrospira;o__nitrospirales;f__nitrospiraceae;g__nitrospira;s__candidatus nitrospira bockiana;superkingdom__bacteria	951149425287356	4.57883e-141	551313788524074	TAGGGAATCTTCCGCAATGGACGAAAGTCTGACGGAGCAACGCCGCGTGAGCGAAGAAGGTCTTCGGATTGTAAACCCCTTTCGGGTGGGAAGACGGCGCTCGACAACGAGCGCGGACGGTACCACCAGAAGCAGCCACGGCTAACTTCGTGCCAGCAGCCGCGGTAATACGAAGGTGGCAAGCGTTGTTCGGATTTACTGGGCGTAAAGGGAGCGTAGGCGGTTCGGTAAGACCGGTGGGAAAGCCCGGAGCTTAACTCCGGAAGGTCACCGGTGACTGCCGGGCTAGAGGACGGGAGAGGAGCGCGGAATTCCCGGTGTAGCGGTGAAATGCGTAGAGATCGGGAGGAA	2	4
OTU_1243	uncultured dehalococcoides sp. ;k__bacteria;p__chloroflexi;c__dehalococcoidia;o__dehalococcoidales;f__dehalococcoidaceae;g__dehalococcoides;s__dehalococcoides spp.;superkingdom__bacteria	831202046035806	4.52661e-91	385403858821843	GGAGGAATATTGCGCAATGGGCGAAAGCCTGACGCAGTAACGCCGCGTGGGGAAGAAGACCTTCGGGTTGTAAACCTCTTTTGGgggTACGAGCGAGGACGGTACCTCGAGAATAAGTCTCGGCTAACTACGTGCCAGCAGCCGCGGTAAGACGTAGGAGGCGAGCGTTATCCGGATTCACTGGGCGTAAAGCGCATGTAGGCGGACGTGCAAGTCGTgtgtTAAAAGCCcccTGGCTCAAACTGGggggAGGTCATACGAAACTGTGCGACTAGAGGGCAGCAGAGGCACGTGGAACTCCCGGTGTAGCGGTGGAATGCGTAGAGATCGGGGAAGAACACCAGTGGCGAAAGGGTGCTGGGGCTGCACCTGACGCTGAGATGCGAAAAGT	1	1
OTU_1245	candidatus nitrospira bockiana ;k__bacteria;p__nitrospirae;c__nitrospira;o__nitrospirales;f__nitrospiraceae;g__nitrospira;s__candidatus nitrospira bockiana;superkingdom__bacteria	951890034364261	4.79681e-108	441308291656291	GAGGAATATTGCGCAATGGGCGAAAGCCTGACGCAGCGACGCCGCGTGGGGATGAAGGTCTTCGGATTGTAAACCCCTTTCGGGTGGGAAGACGGCGCTCGACAACGAGCGCGGACGGTACCACCAGAAGCAGCCACGGCTAACTTCGTGCCAGCAGCCGCGGTAATACGAAGTGGCAAGCGTTGTTCGGATTTACTGGGCTAAAGGGAGCCGTAGGCGGTTCGGTAAGACCGGTGGGAAAGCCCCGGAGCTTAACCCGGAAGGTCACCGGTGACTGCCGGGCTAGA	8	58
OTU_1265	uncultured clostridium sp. ;k__bacteria;p__firmicutes;c__clostridia;o__clostridiales;f__clostridiaceae;g__clostridium;s__clostridium spp.;superkingdom__bacteria	971014492753623	2.06759e-112	45573524206518	TGGGGAATATTGCACAATGGGCGAAAGCCTGATGCAGCAACGCCGCGTGAGTGATGAAGGCCTTCGGGTTGTAAAACTCTGTCTTCTGGGACGATAATGACGGTACCAGAGGAGGAAGCCACGGCTAACTACGTGCCAGCAGCCGCGGTAATACGTAGGTGGCAAGCGTTGTCCGGATTACTGGGCGTAAAGAATGCGTAGGCGGATATTTAAGTCAGATGTGAATCCCCGAGCTTAACTTGGgggCTGCATTTGAAACTGGATATCTAGAGTG	1	1
OTU_1276	uncultured candidatus koribacter sp. ;k__bacteria;p__acidobacteria;c__acidobacteriia;o__acidobacteriales;f__acidobacteriaceae;g__candidatus koribacter;s__uncultured candidatus koribacter sp.;superkingdom__bacteria;superphylum__fibrobacteres/acidobacteria group	956962025316456	2.87025e-163	625251909369633	TGGGGAATTTTGCGCAATGGgggAAACCCTGACGCAGCAACGCCGCGTGGAGGATGAAGTCCCTTGGGACGTAAACTCCTTTCGACCGGGACGAATAATGACGGTACCGGTGGAAGAAGCCCCGGCTAACTTCGTGCCAGCAGCCGCGGTAATACGAGGgggCGAGCGTTGTTCGGAATTATTGGGCGTAAAGGGCGCGTAGGCGGTGCGGTAAGTCACCTGTGAAATCTCTGGGCTCAACTCAGAGTCTGCAAGCGAAACTGCCGTGCTTGAGTGTGGGAGAGGTATGTGGAATTCCCGGTGTAGCGGTGAAATGCGTAGATATCGGGAGGAACACCTGTGGCGAAAGCGGCATACTGGGACCACAACTGACGCTGAGGCGCGAAAGCTAGGG	2	2
OTU_1278	uncultured caldilinea sp. ;k__bacteria;p__chloroflexi;c__caldilineae;o__caldilineales;f__caldilineaceae;g__caldilinea;s__caldilinea spp.;superkingdom__bacteria	872596153846154	7.20919e-127	504426199695183	CGAGGAATATTGCGCAATGGGCGAAAGCCTGACGCAGTAACGCCGCGTGGgggAAGAAGACCTTCGGGTTGTAAAGCCCTTTTGTCGGGGACGAGCGAGGACGGTACCCGACGAAGAAGCCACGGCTAACTACGTGCCAGCAGCCGCGGTAAGACGTAGGTGGCGAGCGTTGTCCGGATTTACTGGGCGTAAAGCgcgcgTAGGCGGTGCGGTGCGTCCGTCGTGAAAGCGCCTGGCTCAACTGGGCGAGGGCGGCGGAGACGGCCGCGCTGGAGGGCCTCAGAGGCCGGTGGAATTCCCGGTGGAGCGGTGAAATGCGTAGAGATCGGGAGGAACACCCGTGGCGAAGGCGGCCGGGCTGGggggTACCTGACGCTGAGGCGCGAAAGCGTGGGGAGC…	1	0
OTU_1290	uncultured pelosinus sp. ;k__bacteria;p__firmicutes;c__negativicutes;o__selenomonadales;f__veillonellaceae;g__pelosinus;s__pelosinus spp.;superkingdom__bacteria	919047619047619	6.29642e-153	59098790214852	TGGGGAATCTTCCGCAATGGACGAAAGTCTGACGGAGCAACGCCGCGTGAGTGAGGAAGGCCTTCGGGTTGTAAAGCTCTGTCTTTGGGGACGAATGTGATCATGGTGAATAATCATGGTTAATGACGGTACCTGAGGAGGAAGCCACGGCTAACTACGTGCCAGCAGCCGCGGTAATACGTAGGTGGCAAGCGTTGTCCGGAATTATTGGGCGTAAAGCgcgcgcAGGCGGGATGTCAAGTCTATCTTAAAAGTGCGGAGCTCAACTCCGTGAGGGGATAGAAACTGGCATTCTTGAGTGTCGGAGAGGGAAAGTGGGAATTCCCAGTGTAGCGGGTGAAATGCGTAGATATTGGGAGGAACACCAGTGGCGAAGGCGACTTTCTGGACGACGACTGA…	1	0
OTU_1295	uncultured acidobacterium sp. ;k__bacteria;p__acidobacteria;c__acidobacteriia;o__acidobacteriales;f__acidobacteriaceae;g__acidobacterium;s__acidobacterium spp.;superkingdom__bacteria;superphylum__fibrobacteres/acidobacteria group	939393939393939	7.58691e-119	477375667678515	GGGAATCTTGCACAATGGGGAAACCCTGATGCAGCGACGCCGCGTGAGCGATGAAGCCCTTCGGGGTGTAAAGCTCTTCGACGGGAACGATGATGACGGTACCGGAGAAGAAGCTGCGGCTAACTACGTGCCAGCAAGCCGCGGTAATACGTAGGCAGCAAGCGTTGTTCGGAGTTACTGGGCGTAAAGAGTGCGTAGGCGGTTTCGTAAGTTTGGTGTGAAATCTCCCGGCTTAACGTGGGAGGTGCGCCGAAACTGCGGGCTGGAGTGTGGGAGAGGCAAGCGGAATTCCTGGTGTAGCGGTGAAATGCGTAGATATCAGGA	5	7
OTU_1300	uncultured acidobacterium sp. ;k__bacteria;p__acidobacteria;c__acidobacteriia;o__acidobacteriales;f__acidobacteriaceae;g__acidobacterium;s__acidobacterium spp.;superkingdom__bacteria;superphylum__fibrobacteres/acidobacteria group	882198952879581	2.55946e-119	479179036479626	TGGGGAATATTGGACAATGGGCGCAAGCCTGACGCAGCAACGCCGCGTGAGGGATGAAGGCCTTCGGGTCGTAAACCTCTTTTCTCAGGGACGACATCGACGGTACCTGAGGAATAAGCCACGGCTAACTACGTGCCAGCAGCCGCGGTAATACGTAGGTGGCAAGCGTTGTTCGGAGTTACTGGGCGTAAAGAGTGCGTAGGCGGTTTCGTAAGTTTGGTGTGAAATCTCCCGGCTTAACTGGGAGGTGCGCCGAAAACTGCGGGGCTGGAGTGTGGGAGAGGCAAGCGGAATTCCTGGTGTAGCGGTGAAATGCGTAGATATCAGGAGGAACACCGGGTGGTGTAGACGGTGGACCATGACTGACGCTGAGGCA	4	0
OTU_1331	uncultured panacagrimonas sp. ;k__bacteria;p__proteobacteria;c__gammaproteobacteria;o__xanthomonadales;f__xanthomonadaceae;g__panacagrimonas;s__panacagrimonas spp.;superkingdom__bacteria	940047961630695	1.28098e-170	619842	GGGAAGTATTGGACAATGGCGCAAGCCTGATCCAGCAATGCCGCGTgtgtgAAGAAGGCCTTCGGGTTGTAAAGCACTTTGATCCGGGAAGAAAGACGCTGGCTAATATCCAGCGCCTTGACGGTACCGGAGGAACAAGCACCGGCTAACTCTGTGCCAGCAGCCGCGGTAATACAGAGGTGCAAGCGTTAATCGGATTTACTGGGCGTAAAGCGTGCGTAGGCGGTTCGTTAAGTCGGTTGTGAAAGCCCTGGGCTTAACCTGGGAATGGCAGTCGATACTGGCGGACTCGAGTACGGTAGAGGGCGGCGGAATTCCGGGTGTAGCGGGTGAAATGCGTAGATATCCGGAGGAACACCGATGGAGGCAACCGCCTGGGCCTGTACTGACGCTGAGGCA…	8	3
OTU_1340	uncultured byssovorax sp. ;k__bacteria;p__proteobacteria;c__deltaproteobacteria;o__myxococcales;f__polyangiaceae;g__byssovorax;s__byssovorax spp.;superkingdom__bacteria;subphylum__delta/epsilon subdivisions;suborder__sorangiineae	945497630331754	0	641482228579634	TGGGGAATATTGGACAATGGGCGCAAGCCTGATCCAGCCATGCCGCGTGAGTGATGAAGGCCTTAGGGTTGTAAAGCTCTGTGGGGCGAGACGAATAAGTGCAGCCTAATACGTTGCATGATGACGGTATCGCCTTAGCAAGCACCGGCTAACTCTGTGCCAGCAGCCGCGGTAAGACAGAGGGTGCAAACGTTGTTCGGAATTACTGGGCGTAAAGCGAGTGTAGGCGGTCTGCTAAGTCGGGTGTGAAAGCCCCGGGCTCAACTCGGGAAGTGCACTCGAAACTGGGCAGGGCTAGAGTACTGGGAGAGGTTGGTGGAATTCTCGGGTGTAGAGGTGAAATTCGTAGATATCGGAGAGGAACACCGGTGGCGAAGGCGCCAACTGGACAGATACTGA…	2	2
OTU_1351	uncultured hyphomicrobium sp. ;k__bacteria;p__proteobacteria;c__alphaproteobacteria;o__rhizobiales;f__hyphomicrobiaceae;g__hyphomicrobium;s__hyphomicrobium spp.;superkingdom__bacteria	961538461538462	2.98356e-97	405240915634066	GGGGAATATTGGACAATGGGCGCAAGCCTGATCCAGCCATGCCGCGTGAGTGATGAAGGCCTTAGGGTTGTAAAGCTCTTTTGGCGGGGACGATAATGACGGTACCCGCAGAATAAGTCCCGGCTAACTTCGTGCCAGCAGCCGCGGTAATACGAAGGGGCTAGCGTTGTTCGGAATCACTGGGCGTAAGCGCACGTAGGCGGATTTGAAGTCAGGGTAAATCCGGGCTCAACTCGGAACTGCCTTTGATAC	11	15
OTU_1355	uncultured longilinea sp. ;k__bacteria;p__chloroflexi;c__anaerolineae;o__anaerolineales;f__anaerolineaceae;g__longilinea;s__longilinea spp.;superkingdom__bacteria	880733944954129	1.39639e-96	403437546832955	CGAGGAATATTGCGCAATGGGCGAAAGCCTGACGCAGTAACGCCGCGTGGgggAAGAAGACCTTCGGGTTGTAAACCTCTTtttGGgggACGAGCGAGGACGGTACCTCGAGAATAAGTCTCGGCTAACTACGTGCCAGCAGCCGCGGTAAGACGTAGGAGGCGAGCGTTATCCGGATTCACTGGGCGTAAAGCGCATGTAGGCGGACGTGCAAGTCGTgtgtTAAAGCCCCTGGCTCAACCGGGGAGGTCACTCGATACTGGTCGACTCGAAGGCGGGAGAGGGAAGCGGAATTCCCGGTGTAGCGGTGAAATGCGTAGATATCGGGG	9	8
OTU_1363	uncultured longilinea sp. ;k__bacteria;p__chloroflexi;c__anaerolineae;o__anaerolineales;f__anaerolineaceae;g__longilinea;s__longilinea spp.;superkingdom__bacteria	926892950391645	1.99447e-133	526066625308517	CGGGAAGTTTGTCGCAATGGGCGGAAAGACCTGACGCAGCAACGCCGCGTGAGGGAGTGAAGGCCTTCGGTCGTAAACCTCTTTCTCAGGGACGACATCGACGGTACCTGAGGAATAAGCCACGGCTAACTACGTGCCAGCAGCCGCGGTAATACGTAGGTGGCAAGCGTTGTCCGGATTTACTGGGCGTAAAGAGCgcgcAGGCGGTCGGCCAAGTCGAGTGTGAAAGCCccccGGCTCAACCGGGGAGGTCACTCGATACTGGTCGACTCGAAGGCGGGAGAGGGAAGCGGAATTCCCGGTGTAGCGGTGAAATGCGTAGATATCGGGAGGAACACCAGGTGGCCGAAGGCGGCTTCCTGGGCCCGTTCTTGACGCTGG	7	1
OTU_1388	uncultured singulisphaera sp. ;k__bacteria;p__planctomycetes;c__planctomycetia;o__planctomycetales;f__planctomycetaceae;g__singulisphaera;s__singulisphaera spp.;superkingdom__bacteria	947826086956522	2.86247e-137	538690206916296	TGAGGAATATTGCGCAATGGGCGAAAGCCTGACGCAGCGACGCCGCGTGGAGGACGAAGGCCTTCGGGTTGTAAACTCCTGTCGAGGgggAGGAAGGGGCAACCTTGACCGATCCCTGGAGGAAGCACGGGCTAAGTTCGTGCCAGCAGCCGCGGTAAGACGAACCGTGCGAACGTTATTCGGAATCACTGGGCTTAAAGCGCGTGTAGGCGGACGGGCACGTCGGACCCTGAAAGCCcccGGCTCAACCGGGAACTGGGGCCGATACGACCTGTCTGGAGGGACGTAGGgggACCTGGAACTTCCGGTGGAGCGGTGAAATGCGTTGAGATCGGAAGGAACGCCCGT	0	3
OTU_1433	uncultured longilinea sp. ;k__bacteria;p__chloroflexi;c__anaerolineae;o__anaerolineales;f__anaerolineaceae;g__longilinea;s__longilinea spp.;superkingdom__bacteria	922033898305085	3.84563e-103	42507797244629	CTAAGAATCTTGCGCAATGGGCGAAAGCCTGACGCAGCAATTCCGCGTGGAGGACGAAGGCCTTCGGGTCGTAAACCTCTTTTCTCAGGGACGACATCGACGGTACCTGAGGAATAAGCCACGGCTAACTACGTGCCAGCAGCCGCGGTAATACGTAGGTGGCAAGCGTTGTCCGGATTTACTGGGCGTAAAGAGCgcgcAGGCGGTCGGCCAAGTCGAGTGTGAAAGCCcccGGCTCGAACCGGGAGGGTCACTCGATACTGGTCGACTCGAAGGCGGAGAGGGAAGCGGAATTCCC	0	3
OTU_1434	uncultured limnobacter sp. ;k__bacteria;p__proteobacteria;c__betaproteobacteria;o__burkholderiales;f__burkholderiaceae;g__limnobacter;s__limnobacter spp.;superkingdom__bacteria	855799373040752	4.13627e-84	361960064407398	TGGGGAATCTTGCGCAATGGGCGAAAGCCTGACGCAGCGACGCCGCGTGAGGGAAGAAGGCCTTCGGGTTGTAAACCTCTTTCAGCGGGGACGAAGCCACCGGGGTTAACAGCCCTCGGTGGTGACGGTACTCGCAGAAGAAGCCCCGGCTAACTACGTGCCAGCAGCCGCGGTAATACGTAGGgggCAAGCGTTATCCGGAATTACTGGGCGTAAAGCGCACGCAGGCGGCCTGGTAAGTCTGACGTGAAATCTCCTGGCTTAACTGGGAGGGTCGTTAGAAACTGCTGGGCTTGAGGCAGCGAGAGGGGTGCGGAA	2	0
OTU_1442	ef079086.1 hyphomicrobium sp. str. d3 ;k__bacteria;p__proteobacteria;c__alphaproteobacteria;o__rhizobiales;f__hyphomicrobiaceae;g__hyphomicrobium;s__hyphomicrobium facile;superkingdom__bacteria	963157894736842	1.74147e-159	612628327761855	TGGGGAATATTGGACAATGGGCGCAAGCCTGATCCAGCCATGCCGCGTGAGTGATGAAGGCCTTAGGGTTGTAAAGCTCTTTCGTCAGGGAAGATAATGACGGTACCTGAAGAAGAAGCCCCGGCTAACTTCGTGCCAGCAGCCGCGGTAATACGAAGGgggCTAGCGTTGTTCGGAATCACTGGGCGTAAAGCGCACGTAGGCGGATTTGCCAGTCAGGGGTGAAATCCCGGGGCTCAACCTCGGAACTGCCTTTGATACTGCGGATCTTGAGTCCGATAGAGGTGGGTGGAATTCCTAGTGTAGAGGTGAAATTCGTAGATATTAGGAAGAACACCGGGTGGCGAAGGCGGCCCACTGGGATCGGGTACTGACGCTGA	0	1
OTU_1451	uncultured dehalococcoides sp. ;k__bacteria;p__chloroflexi;c__dehalococcoidia;o__dehalococcoidales;f__dehalococcoidaceae;g__dehalococcoides;s__dehalococcoides spp.;superkingdom__bacteria	846689895470383	1.40888e-70	316875844379617	CGAGGAATATTGCGCAATGGGCGAAAGCCTGACGCAGTAACGCCGCGTGGgggAAGAAGACCTTCGGGTTGTAAACCTCTTttttGGgggACGAGCGAGGACGGTACCTCGAGAATAAGTCTCGGCTAACTACGTGCCAGCAGCCGCGGTAAGACGTAGGAGGCGAGCGTTATCCGGATTCACTGGGCGTAAAGCGCATGTAGGCGGCACGGTAAGTCCGGTGTGAAAACTTGGGGCTCAACCCCAAGCCTGCACCGGATACTGCCGCGCTCGAGTCCGGGAGAGGGAAGCGG	15	5
OTU_1455	uncultured longilinea sp. ;k__bacteria;p__chloroflexi;c__anaerolineae;o__anaerolineales;f__anaerolineaceae;g__longilinea;s__longilinea spp.;superkingdom__bacteria	904907975460123	2.3229e-106	435898185252957	GGGGAATTTTGCGCAATGGgggAAACCCTGACGCAGCAACGCCGCGTGGAGGATGAAGTCCTTTGGGATGTAAACTCCTTTCGATCGGGACGATAATGACGGTACCGGAAGAAGAAGCCCCGGCTAACTCTGTGCCAGCAGCCGCGGTAATACAGAGGgggCAAGCGTTGTCCGGATTTACTGGGCGTAAAGAGCgcgcAGGCGGTCGGCCAAGTCGAGTGTGAAAGCCcccGGCTCAACCGGGGAGGTCACTCGATACTGGTCGACTCGAAGGCGGGAGAGGGAAGCGGAATTCCCGGTGTAGCGGTGAAATGCGTAGATATC	6	5
OTU_1463	ef079086.1 hyphomicrobium sp. str. d3 ;k__bacteria;p__proteobacteria;c__alphaproteobacteria;o__rhizobiales;f__hyphomicrobiaceae;g__hyphomicrobium;s__hyphomicrobium facile;superkingdom__bacteria	975177304964539	4.05682e-124	464752	GGGAAGTATTGGACAATGGCGCAAGCCTGATCCAGCCATGCCGCGTGAGTGATGAAGGCCTTAGGGTTGTAAAGCTCTTTGGCGGGACGATAATGACGGTACCCGCAGAATAAGTCCCGGCTAACTTCGTGCCAGCAGCCGCGGTAATACGAAGGGGACTAGCGTTGTTCGGAATCACTGGGCGTAAAGCGCACGTAGGCGGATTTGTAAGTCAGGGTGAAATCCCGGGGCTCAACCTCGGAACTGCCTTTGATACTGCGGATCTTGAGTCCGATAGA	7	3
OTU_1464	uncultured longilinea sp. ;k__bacteria;p__chloroflexi;c__anaerolineae;o__anaerolineales;f__anaerolineaceae;g__longilinea;s__longilinea spp.;superkingdom__bacteria	880636604774536	1.96201e-123	462949	TCGGGAATTTGCGCAATGGGCGAAAGCCTGACGCAGCAACGCCGCGTGAGGGATGAAGGCCTTCGGGTCGTAAACCTCTTTCTCAGGGACGACATCGACGGTACCTGAGGAATAAGCCACGGCTAACTACGTGCCAGCAGCCGCGGTAATACGTAGGTGGCAAGCGTTGTCCGGATTTACTGGGCGTAAAGAGCgcgcAGGCGGTCGGCCAAGTCGAGTGTGAAAGCCCCGGGCTCAACTCGGGAAGTGCACTCGAAACTGGCAGGCTAGAGTACTGGAGAGGTTGGTGGAATTCTCGGTGTAGAGGTGAAATTCGTAGATATCGAGAGGGAACACCGGGTGGCGAAGGCGGCCAACTGGACAGATACTGACGCT	129	29
OTU_1465	candidatus nitrospira bockiana ;k__bacteria;p__nitrospirae;c__nitrospira;o__nitrospirales;f__nitrospiraceae;g__nitrospira;s__candidatus nitrospira bockiana;superkingdom__bacteria	941340782122905	4.679e-152	551314	TGGGGAATTTTGCGCAATGGgggAAACCCTGACGCAGCAACGCCGCGTGGAGGATGAAGTCCTTTGGGATGTAAACTCCTTTCGGGTGGGAAGACGGCGCTCGACAACGAGCGCGGACGGTACCACCAGAAGCAGCCACGGCTAACTTCGTGCCAGCAGCCGCGGTAATACGAAGGTGGCAAGCGTTGTTCGGATTTACTGGGCATAAAGGGAGCGTAGGCGGTTCGGTAAGACCGGTGGGAAAGCCCGGAGCTTAACTCCGGAAGGTCACCGGTGACTGCCGGGCTAGAGGACGGGAGAGGAGCGCGGAATTCCCGGTGTAGCGGTGAAATGCGTAGAGATCGGGAGGAAGGCCGGT	0	4
OTU_1469	uncultured dehalococcoides sp. ;k__bacteria;p__chloroflexi;c__dehalococcoidia;o__dehalococcoidales;f__dehalococcoidaceae;g__dehalococcoides;s__dehalococcoides spp.;superkingdom__bacteria	826196473551637	1.17754e-94	367.37	GAGGATATTGCGCAATGGGCGAAGCCTGACGCAGTAACGCCGCGTGGGAgagaCCTCGGTTGTAACCTCTTTGGGTACGAGCGAGGACGGTACCTCGAGAATAAGTCTCGGCTAACTACGTGCCAGCAGCCGCGGTAAGACGTAGGGGCGAGCGTTATCCGGATTCACTGGGCGTAAAGCGCATGTAGGCGGACGTGCAAGTCGTgtgtTAAAGCCCCTGGCTCAACTGGgggAGTCATACGAAACTGTGCGACTAGAGGGCAGCAGAGGCACGTGGAACTCCCGGTGTAGCGGTGGAATGCGTAGAGATCGGGAAGACACCAGGTGGCGAAGGCGGCGTGCTGGGCTGCACCTGACGCTGAGATGCGAAAGTGTGGGGA	1	0
OTU_1475	uncultured rhodocista sp. ;k__bacteria;p__proteobacteria;c__alphaproteobacteria;o__rhodospirillales;f__rhodospirillaceae;g__rhodocista;s__rhodocista spp.;superkingdom__bacteria	865979381443299	3.55115e-87	342123	CGAGGAATATTGCGCAATGAGCGAAAGCCTGACGCAGTAACGCCGCGTGGgggAAGAAGACCTTCGGGTTGTAAACCTCTTttttGGggggACGAGCGAGGACGGTACCTCGAGAATAAGTCTCGGCTAACTTCGTGCCAGCAGCCGCGGTAATACGAAGGgggCTAGCGTTGTTCGGATTTACTGGGCGTAAAGGGCGCGTAGGCGGTGCGATCAGTCAGGCGTGAAAGCCCCGGGCTCAACCTGGGAATTGCGCTTGATACTGTCGTGCTTGAATCCAGGAGAGGATGGCGG	0	3
OTU_1495	candidatus nitrospira bockiana ;k__bacteria;p__nitrospirae;c__nitrospira;o__nitrospirales;f__nitrospiraceae;g__nitrospira;s__candidatus nitrospira bockiana;superkingdom__bacteria	93.2	1.22972e-76	336712901191841	TGAGGAATAATTGTCGCAATAGGGCGGAAAGACCTGACGCAGCGACGCCGCGTGGgggAGTGAAGGTCTTCGGATGTAAACCCTTCGGTGGGAAGACGCGCTCGACAACGAGCGCGGACGGTACCACCAGAAGCAGCCACGGCTAACTTCGTGCCAGCAGCCGCGGTAATACGAAGGTGGCAAGCGTTGTTCGGATTTACTGGGCGTAAAGGAGCGTAGGCGGTTCGGTAAGACCGGTGGGAAAG	0	2
OTU_1506	uncultured longilinea sp. ;k__bacteria;p__chloroflexi;c__anaerolineae;o__anaerolineales;f__anaerolineaceae;g__longilinea;s__longilinea spp.;superkingdom__bacteria	914089347079038	2.68638e-92	389010596424066	TCGGGAAGTTTTAGTCGCAATAGGGCGGAAAGACCTGACGCAGCAACGCCGCGTGAGGGAGTGAAGGCCTTCGGTCGTAAACCTACTTTTCTCAGGGACGACATCGACGGTACCTGAGGAATAAGCCACGGCTAACTACGTGCCAGCAGCCGCGGTAATACGTAGGTGGCAAGCGTTGTCCGGATTTACTGGGCGTAAAGAGCgcgcAGGCGGTCGGCCAAGTCGAGTGTGAAAGCCcccGGCTCAACCGGGGAGGGTCACTCGATACTGGTCGACTCGAAGGCGGGAGA	2	0
OTU_1516	uncultured dehalococcoides sp. ;k__bacteria;p__chloroflexi;c__dehalococcoidia;o__dehalococcoidales;f__dehalococcoidaceae;g__dehalococcoides;s__dehalococcoides spp.;superkingdom__bacteria	840978593272171	1.47221e-85	360156695606286	TGGGGAATATTGGACAATGGGCGCAAGCCTGATCCAGCCATGCCGCGTGAGTGATGAAGGCCTTAGGGTTGTAAACCTCTTtttGGgggACGAGCGAGGACGGTACCTCGAGAATAAGTCTCGGCTAACTACGTGCCAGCAGCCGCGGTAAGACGTAGGAGGCGAGCGTTATCCGGATTCACTGGGCGTAAAGCGCATGTAGGCGGACGTGCAAGTCGTgtgtTAAAGCCCCTGGCTCAACTGGgggAGTCATACGAAACTGTGCGACTAGAGGGCAGCAGAGGCACGTGGAACTCCCGGTGTAGCGGTGGAATGCGTAGAGATC	0	1
OTU_1533	uncultured rubrobacter sp. ;k__bacteria;p__actinobacteria;c__actinobacteria;o__rubrobacterales;f__rubrobacteraceae;g__rubrobacter;s__rubrobacter spp.;superkingdom__bacteria;subclass rubrobacteridae;suborder__rubrobacterineae	890243902439024	1.00795e-104	430488078849623	GAGGAATATTGCTCAATGCCCGAAAGGGTGAAGCAGCGACGCCGCGTGAGGGAAGAAGGCCTTCGGGTTGTAAACCTCTTTCAGGAGGGACGAAGCTACTCGGGTTAACAGCCCAGAGGGTGACGGTACCTCCAGAAGAAGCCCCGGCTAACTACGTGCCAGCAGCCGCGGTAATACGTAGGgggCTAGCGTTGTCCGGATTTATTGGGCGTAAAGAGCGCGTAGGCGGTGCGGTAAGTCACCTGTGAAACCcccGGGNTCAACTCGGGGCCTGCAGGCGAAACTGCCGTGCTGGAGTGCGGAAGAGGTGAGTGGAATTCCCGGTGTAGC	3	0
OTU_1538	uncultured caldilinea sp. ;k__bacteria;p__chloroflexi;c__caldilineae;o__caldilineales;f__caldilineaceae;g__caldilinea;s__caldilinea spp.;superkingdom__bacteria	857482185273159	4.34909e-117	471965561275181	GAGGGGTCTTGCGCAATGGGCGACAGCCTGACGCAGCGACGCCGCGTGGGCGAGGACGGCCTTCGGGTTGTAAAGCCCTTTTGTCGGGGACGAGCGAGGACGGTACCCGACGAAGAAGCCACGGCTAACTACGTGCCAGCAGCCGCGGTAAGACGTAGGTGGCGAGCGTTGTCCGGATTTACTGGGCGTAAAGCgcgcgTAGGCGGTGCGGTGCGTCCGTCGTGAAAGCGCCTGGCTCAACTGGGCGAGGGCGGCGGAGACGGCCGCGCTGGAGGGCCTCAGAGGCCGGTGGAATTCCCGGTGGAGCGGTGAAATGCGTAGATATCGGGGAGGAACACCAGTGGCGAAGGCGGGCTTCCTGGGCCCGTTCTTGACGCTGAGGGCGCGAAAGCTAGGGGA…	1	0
OTU_1551	uncultured longilinea sp. ;k__bacteria;p__chloroflexi;c__anaerolineae;o__anaerolineales;f__anaerolineaceae;g__longilinea;s__longilinea spp.;superkingdom__bacteria	926829268292683	1.10283e-83	360156695606286	TCGGGAATTTTGCGCAATGGGCGAAAGCCTGACGCAGCAACGCCGCGTGAGGGATGAAGGCCTTCGGGTCGTAAACCTCTTTTCTCAGGGACGACATCGACGGTACCTGAGGAATAAGCCACGGCTAACTACGTGCCAGCAGCCGCGGTAATACGTAGGGGCAAGCGTTGTCCGGATTTATTGGGCGTAAAGCgcgcgcAGGCGGTGCGTCGCGTCCGGTGTGAAAGCCcccGGCTCACCTGGgggAGGT	8	2
OTU_1569	uncultured candidatus amoebophilus sp. ;k__bacteria;p__bacteroidetes;c__cytophagia;o__cytophagales;f__amoebophilaceae;g__candidatus amoebophilus;s__uncultured candidatus amoebophilus sp.;superkingdom__bacteria;superphylum__bacteroidetes/chlorobi group	902834008097166	8.69887e-73	324089319584062	GGGGAATCTTGCACAATGGgggAAACCCTGATGCAGCGACGCCGCGTGAGCGATGAAGCCCTTCGGGGTGTAAAGCTCTTTCGACGGGAACGATGATGACGGTACCCGGAGAAGAAGCTGCGGCTAACTACGTGCCAGCAGCCGCGGTAAGACGTAGGAGGCGAGCGTTATCCGGATTCACTGGGCGTAAAGCGCATGTAGGCGGACGTGCAAGTCGTgtgtTAAACGCCCCTGGCTCAACGTGGgggAGTCATACGAAACTGTGCGACTA	3	0
OTU_1570	candidatus nitrospira bockiana ;k__bacteria;p__nitrospirae;c__nitrospira;o__nitrospirales;f__nitrospiraceae;g__nitrospira;s__candidatus nitrospira bockiana;superkingdom__bacteria	892045454545455	7.83337e-113	457538610866291	GGGGAATCTTGCGCAATGGGCGAAAGCCTGACGCAGCGACGCCGCGTGAGGGAAGAAGGCCTTCGGGTTGTAAACCTCTTTCAGCGGGGACGAAGCCACCGGGGTTAACAGCCCTCGGTGGTGACGGTACTCGCAGAAGAAGCCCCGGCTAACTACGTGCCAGCAGCCGCGGTAATACGAAGGTGGCAAGCGTTGTTCGGATTTACTGGGCGTAAAGGGAGCGTAGGCGGTTCGGTAAGACCGGTGGGAAAGCCCGGAGCTTAACTCCGGAAGGTCACCGGTGACTGCCGGGCTAGAGGACGGGAGAGGAGCGCGGAATTCCCGGTGTAGCGGTGAGATGCGTAGAGATCGGGA	0	3
OTU_1578	uncultured thermobaculum sp. ;k__bacteria;p__bacteria;c__bacteria;o__bacteria;f__bacteria;g__thermobaculum;s__thermobaculum spp.;superkingdom__bacteria	8486646884273	5.71037e-89	378190383617398	CGGGAATTTTGCGCAATGGGCGAAAGCCTGACGCAGCAACGCCGCGTGAGGGATGAGGGCCTTCGGGTCGTAAACCTCTTTTCTCAGGGACGACATCGACGGTACCTGAGGAATAAGCCACGGCTAACTACGTGCCAGCAGCCGCGGTAATACAGAGGTCCCAAGCGTTGTTCGGATTCACTGGGCGTAAAGGGTGCGTAGGCGGTCGGGTAAGTCTGATGTGAAAGCTCGGAGCTCAACTCCGAAATGGCATCGGATACTATCCGGCTAGAGGAATGGAGGGGAGACTGGAATTCTCGGTGTAGCAGCGAAATGCGTAGATATCGAGAGGAACACC	0	3
OTU_1581	uncultured opitutus sp. ;k__bacteria;p__verrucomicrobia;c__opitutae;o__opitutales;f__opitutaceae;g__opitutus;s__opitutus spp.;superkingdom__bacteria;superphylum__chlamydiae/verrucomicrobia group	906015037593985	1.27827e-83	360156695606286	TCGAGAATTtttCACAATGGGCGAAAGCCTGATGGAGCGACGCCGCGTGGgggATGAATGGCTTCGGCCCGTAAACCCCTGTCATTTGCGATCAAACCCTGTGACCTAATACGTCGCAGGCTGATGGTAGCGAAAGAGGAAGGGACGGCTAACTCTGTGCCAGCAGCCGCGGTAATACAGAGGTCCCAAGCGTTGTTCGGATTCACTGGGCGTAAAGGGTGCGTAGGCGGGCAGCCAAGTCCGGGGTGAAATCCTCCGGCTCAACCGGAGAATTGCCTGGGATAC	3	1
OTU_1613	uncultured rhodoplanes sp. ;k__bacteria;p__proteobacteria;c__alphaproteobacteria;o__rhizobiales;f__hyphomicrobiaceae;g__rhodoplanes;s__rhodoplanes spp.;superkingdom__bacteria	903225806451613	3.19678e-120	452129	CGAGGAATATTGCGCAATGGGCGAAAGCCTGACGCAGTAACGCCGCGTGGgggAAGAAGACCTTCGGGTTGTAAACCTCTTtttGGgggACGAGCGAGGACGGTACCTCGAGAATAAGTCTCGGCTAACTACGTGCCAGCAGCCGCGGTAATACGAAGGGGCTAGCGTTGCTCGGAATCACTGGGCGTAAAGCGCACGTAGGCGGCTTCTTAAGTCAGGGGTGAAATCCTGGGGCTCAACTCCAGAACTGCCTTTGATACTGGGAAGCTTGAGTTCGGGAGAGGTGAGTGGAACTGCGAGTGTAGAGGTGAAATTCGTAGATATTCGCAAGACACCAGTGG	2	1
OTU_1621	uncultured caldilinea sp. ;k__bacteria;p__chloroflexi;c__caldilineae;o__caldilineales;f__caldilineaceae;g__caldilinea;s__caldilinea spp.;superkingdom__bacteria	848329048843188	2.2125e-111	419668	CGAGGGGTCTTGCGCAATGGGCGACAGCCTGACGCAGCGACGCCGCGTGGGCGAGGACGGCCTTCGGGTTGTAAAGCCCTTTTGTCGGGGACGAGCGAGGACGGTACCCGACGAAGAAGCCACGGCTAACTACGTGCCAGCAGCCGCGGTAAGACGTAGGTGGCGAGCGTTGTCCGGATTTACTGGGCGTAAAGCgcgcgTAGGCGGTGCGGTGCGTCCGTCGTGAAAGCGCCTGGCTCAACTGGGCGAGGGCGGCGGAGACGGCCGCGCTGGAGGGCCTCAGAGGCCGGTGGAATTCCCGGTGGAGCGGTGAAATGCGTAGATATCAGGAGGAACACCGGGTGGTGAAGACGGGCTctctGGGACCGCTACTGACGCTGAGACACGAAAGCGT	34	1
OTU_1630	uncultured dehalococcoides sp. ;k__bacteria;p__chloroflexi;c__dehalococcoidia;o__dehalococcoidales;f__dehalococcoidaceae;g__dehalococcoides;s__dehalococcoides spp.;superkingdom__bacteria	854103343465046	5.61706e-89	378190383617398	TCGGGAGTCTTGCACAATGGgggAAACCCTGATGCAGCGACGCCGCGTGCGGGATGAAGTCCTTCGGGACGTAAACCGCTTTTGTCCGGGAAGAAGTTCTGACGGTACCGGACGAATAAGCCCCGGCTAACTACGTGCCAGCAGCCGCGGTAAAACGTAGGgggCGAGCGTTGTTCGGATTTACTGGGCGTAAAGGGAGCGTAGGCGGTTCGGTAAGACCGGTGGGAAAGCCCGGAGCTTAACTCCGGAAGGTCACCGGTGACTGCCGGGCTAGAGGACGGGAGAGGAGCGCGGAATTCCCGGTGTAGCGGTGAAATGCGTAGAGATCGGGA	0	4
OTU_1638	uncultured longilinea sp. ;k__bacteria;p__chloroflexi;c__anaerolineae;o__anaerolineales;f__anaerolineaceae;g__longilinea;s__longilinea spp.;superkingdom__bacteria	904534606205251	3.07855e-144	562134001330741	CGAGGAATATTGCGCAATGGGCGACAGCCTGACGCAGCGACGCCGCGTGGGCGAGGACGGCCTTCGGGTTGTAAAGCCCTTTTGTCGGGGACGAGCGAGGACGGTACCCGACGAAGAAGCCACGGCTAACTACGTGCCAGCAGCCGCGGTAAGACGTAGGTGGCGAGCGTTGTCCGGATTTACTGGGCGTAAAGCgcgcgTAGGCGGTGCGGTGCGTCCGTCGTGAAAGCGCCTGGCTCAACCGGGGAGGTCACTCGATACTGGTCGACTCGAAGGCGGGAGAGGGAAGCGGAATTCCCGGTGTAGCGGTGAAATGCGTAGATATCGGGAGGAACACCAGTGGCGAAGGCGGCTTCCTGGCCCGTTCTTGACGCTGAGGCGCGAAAGCTAGGGGAGCGA…	2	1
OTU_1648	uncultured gaiella sp. ;k__bacteria;p__actinobacteria;c__actinobacteria;o__gaiellales;f__gaiellaceae;g__gaiella;s__gaiella spp.;superkingdom__bacteria;subclass rubrobacteridae	905325443786982	2.60714e-112	45573524206518	TCGGGAATCTTGCGCAATGGGCGAAAGCCTGACGCAGCGACGCCGCGTGAGGGAAGAAGGCCTTCGGGTTGTAAACCTCTTTCAGCGGGGACGAAGCCACCGGGGTTAACAGCCCTCGGTGGTGACGGTACTCGCAGAAGAAGCCCCGGCTAACTACGTGCCAGCAGCCGCGGTAATACGTAGGgggCAAGCGTTGTCCGGAATCATTGGGCGTAAAGCGCGTGTAGGCGGCACGGTAAGTCCGGTGTGAAAACTTGGGCTCAACCCCAAGCCCTGCACCGGATACTGCCGCGCTCGAGTCCGGGAGAGGGAAGCGGAATTCCTAGTGTAGCGGTGAAA	8	3
OTU_1654	scherffelia dubia ;k__viridiplantae;p__chlorophyta;c__chlorodendrophyceae;o__chlorodendrales;f__chlorodendraceae;g__scherffelia;s__scherffelia dubia;superkingdom__eukaryota	966480446927374	4.06317e-148	57475758293852	GAGGAATTTCCGCAATGGGCGAAAGCCTGACGGAGCAATACCGCGTGGAGGATGACGGCCTGTGGGTCTTAAACTCCTTTTCTTAGAGAAGAAGTTCTGACGGTATCTAAGGAATAAGCATCGGCTAACTCCGTGCCAGCAGCCGCGGTAATACGGgggATGCAAGCGTTATCCGGAATGATTGGGCGTAAAGCGTCTGTAGGTGGCTTTCCAAGTCAACTGTCAAAATCAGGGCTTAACCTTGAGCCGGCAGTTGAAACTATGAAGCTTGAGTTAGGTAGGGCAGAGGGAATTCCTAGTGTAGCGGTGAAATGCGTAGATATTAGGGAAGAACACCAATCGACGAAAGCACTCT	1	0
OTU_1657	uncultured byssovorax sp. ;k__bacteria;p__proteobacteria;c__deltaproteobacteria;o__myxococcales;f__polyangiaceae;g__byssovorax;s__byssovorax spp.;superkingdom__bacteria;subphylum__delta/epsilon subdivisions;suborder__sorangiineae	954983922829582	4.04294e-122	488195880485182	CGAGAATTtttCACAATGGGCGAAAGCCTGATGGAGCGACGCCGCGTGAGTGATGAAGGCCTTCGGGTTGTAAAGCTCTGTGGGGCGAGACGAATAAGTGCAGCCTAATACGTTGCATGATGACGGTATCGCCTTAGCAAGCACCGGCTAACTCTGTGCCAGCAGCCGCGGTAAGACAGAGGGTGCAAACGTTGTTCGGAATTACTGGGCGTAAAGCGAGTGTAGGCGGTCTGCTAAGTCGGGTGTGAAGCCCCGGGCTCAACTCGGGAATGCACTCGAAACTGGCAGGCTAGAGTACTGGGAGAGGTTGGT	5	0
OTU_1667	uncultured dehalococcoides sp. ;k__bacteria;p__chloroflexi;c__dehalococcoidia;o__dehalococcoidales;f__dehalococcoidaceae;g__dehalococcoides;s__dehalococcoides spp.;superkingdom__bacteria	851851851851852	4.64512e-97	405240915634066	CGAGGAATATTGCGCAATGGGCGAAAGCCTGACGCAGTAACGCCGCGTGGGGAAGAAGACCTTCGGGTTGTAACCTCTTTTGGgggACGAGCGAGGACGGTACCTCGAGAATAAGTCTCGGCTAACTACGTGCCAGCAGCCGCGGTAAGACGTAGGAGGCGAGCGTTATCCGGATTCACTGGGCGTAAAGCGCATGTAGGCGGACGTGCAAGTCGTgtgtTAAAGCCCCTGGCTCAACGTGGgggAGTCATACGAAACTGTGCGACTAGAGGGCAGCAGAGGCACGTGGAACTCCCGGTGTAGCGGTGGAATGCGTAGAGATCGGGAAGAACACCAGTGGCGAAGGGCGGCCTGCTGGGCTGGCACCTGACGCTGAG	213	78
OTU_1671	candidatus nitrospira bockiana ;k__bacteria;p__nitrospirae;c__nitrospira;o__nitrospirales;f__nitrospiraceae;g__nitrospira;s__candidatus nitrospira bockiana;superkingdom__bacteria	88283378746594	1.0126e-117	473768930076292	TGAGGAATATTGCGCAATGGGCGCAAGCCTGACGCAGCAACGCCGCGTGGAGGACGACGGCCTTCGGGTCGTAAACTCCTTTTCTGCCGGATGAGGCAGGACAGTACGGCAGGAATCAGCCTCGGCTAACTTCGTGCCAGCAGCCGCGGTAATACGAAGGTGGCAAGCGTTGTTCGGATTTACTGGGCGTAAAGGGAGCGTAGGCGGTTCGGTAAGACCGGTGGGAAAGCCCGGAGCTTAACTCCGGAAGGTCACCGGTGACTGCCGGGCTAGAGGACGGGAGAGGAGCGCGGAATTCCCGGTGTAGCGGTGAAATGCGTAGAGATCGGGAGGAAGGCCGGTGGCGAAGGCC	0	3
OTU_1682	aj607431.3 new record moss thermophilic species and physico_chemic al properties geothermal soils on northwest slope mt. melbourne (antar ctica) thermophilic mp3 ;k__bacteria;p__firmicutes;c__bacilli;o__bacillales;f__alicyclobacillaceae;g__effusibacillus;s__alicyclobacillus pohliae;superkingdom__bacteria	91566265060241	9.2721e-151	583774426944076	AGGGAATCTTCCACAATGGGCGCAAGCCTGATGGAGCAACGCCGCGTGAGTGAAGAAGGCCTTCGGGTTGTAAAGCTCTGTCATCTGGGACGAACGGGCAGGAGAGGGAATGCTCCTGTTGTGACGGTACCAGAGGAGGAAGCCACGGCTAACTACGTGCCAGCAGCCGCGGTAATACGTAGGTGGCAAGCGTTGTCCGGAATTACTGGGCGTAAAGCgcgcgcAGGCGGCCACTTAAGTCTGATGTGAAAGCCCACGGCTCAACCGTGGAGGGTCATTGGAAACTGGgggACTTGAGTGCAGAAAAGGAGAGCGGGAATTCCACGTGTAGCGGTGAAATGCGTAGAGATGTGGAGGAACACCAGTGGCGAAGGCGGCTctctGGCCTGCAACTGACGC…	1	1
OTU_1692	uncultured longilinea sp. ;k__bacteria;p__chloroflexi;c__anaerolineae;o__anaerolineales;f__anaerolineaceae;g__longilinea;s__longilinea spp.;superkingdom__bacteria	885448916408669	3.93776e-98	405240915634066	TCGGGAATTTTGCGCAATGGGCGAAAGCCTGACGCAGCAACGCCGCGTGAGGGATGAAGGCCTTCGGGTCGTAAACCTCTTTTCTCAGGGACGACATCGACGGTACCTGAGGAATAAGCCACGGCTAACTACGTGCCAGCAGCCGCGGTAATACGTAGGTGGCAAGCGTTATCCGGATTTACTGGGCGTAAAGCGTGTGCAGGCGGCCTTTCAAGTGGTGTATGAAAGCGCCCGGCTCAACCGGGCGAGGGTAGGCCAGACTGGAGGGCTAGAGGCTGAgagagGgggTGGAATTCCGGGTGTAGTGGTGAAATGCGTAGAGA	70	24
OTU_1693	uncultured opitutus sp. ;k__bacteria;p__verrucomicrobia;c__opitutae;o__opitutales;f__opitutaceae;g__opitutus;s__opitutus spp.;superkingdom__bacteria;superphylum__chlamydiae/verrucomicrobia group	931899641577061	1.15394e-96	403437546832955	TCGAGAATTTTCACAATGGGCGAAAGCCTGATGGAGCGACGCCGCGTGGGGATGAATGGCTTCGGCCCGTAAACCCCTGTCATTTGCGATCAAACCCTGTGACCTAATACGTCGCAGGCTGATGGTAGCGAAAGAGGAAGGGACGGCTAACTCTGTGCCAGCAGCCGCGGTAATACAGAGGTCCCAAGCGTTGTTCGGATTCACTGGGCGTAAAGGGTGCGTAGGCGGTCGGGTAAGTCTGATTGTGAAAGCTGGAGCTCAACTCCGAAATGGCAT	17	19
OTU_1698	uncultured clostridium sp. ;k__bacteria;p__firmicutes;c__clostridia;o__clostridiales;f__clostridiaceae;g__clostridium;s__clostridium spp.;superkingdom__bacteria	945652173913043	1.01134e-103	426881341247401	TGGGGAATATTGCGCAATGGgggAAACCCTGACGCAGCAACGCCGCGTGAAAGATGAAGGTTTTCGGATTGTAAACTTCTTTGATTGGGGACGAATAATGACGGTACCCAAaaaaCAAGCCACGGCTAACTACGTGCCAGCAGCCGCGGTAATACGTAGGTGCGAGCGTTGTCCGGAATTACTGGGTGTAAAGGGCGTGTAGGCGGGTTATTAAGTCAGATGTGAAATTCCAAGGCTCAACTTTGGCGCTGCATCTGAAACTGATAATCTTGAGTG	3	0
OTU_1708	uncultured thermobaculum sp. ;k__bacteria;p__bacteria;c__bacteria;o__bacteria;f__bacteria;g__thermobaculum;s__thermobaculum spp.;superkingdom__bacteria	928338762214984	2.36417e-112	45573524206518	GAGGAATATTGCTCAATGCCCGAAAGGGTGAAGCAGCGACGCCGCGTGAGGGATGAAGGCCTTCGGGTCGTAAACCTCTTTTCTCAGGGACGACATCGACGGTACCTGAGGAATAAGCCACGGCTAACTACGTGCCAGCAGCCGCGGTAATACGTAGGTGGCAAGCGTTGTCCGGATTTACTGGGCGTAAAGAGCgcgcAGGCGGTCGGCCAAGTCGAGTGTGAAAGCCcccGGCTCAACCGGGGAGGGTCACTCGATACTGGTCGACTCGAAGGCGGGAGAGGGAAGCGGAATTCCCGGTGTAGCGGT	4	1
OTU_1742	uncultured dehalococcoides sp. ;k__bacteria;p__chloroflexi;c__dehalococcoidia;o__dehalococcoidales;f__dehalococcoidaceae;g__dehalococcoides;s__dehalococcoides spp.;superkingdom__bacteria	864238410596027	1.02898e-78	343926376396285	CGAGGAATCTTGGGCAATGGGCGCAAGCCTGACCCAGCGACGCCGCGTGCGGGATGACGGCCTTCGGGTTGTAAACCGCTTTTGGGTGGACGAAGGTCTGACGGTACCACCCGAACAAGCCCCGGCTAACTACGTGCCAGCAGCCGCGGTAATACGTAGGGGCGAGCGTTGTCCGGATTTATTGGGCGTAAAGCgcgcgcAGGCGGTGCGTCGCGTCCGGTGTGAAAGCCcccGGCTCGACCTGGgggAGTCATCGGAGACGGCGGACTGTGAGGCAGGCAGAGCCGTGGAATTCCC	9	2
OTU_1747	uncultured anaeromyxobacter sp. ;k__bacteria;p__proteobacteria;c__deltaproteobacteria;o__myxococcales;f__anaeromyxobacteraceae;g__anaeromyxobacter;s__anaeromyxobacter spp.;superkingdom__bacteria;subphylum__delta/epsilon subdivisions;suborder__cystobacterineae	91008174386921	2.18466e-126	502622830894071	TGGGGAATATTGCGCAATGGGCGAAAGCCTGACGCAGCGACGCCGCGTGGGTGATGAAGGCCTTCGGGTCGTAAAGCCCTGTCAGGAGGGAAGAAACCTCGGTGACCTAATACGTCACCGACTTGACGGTACCTCTAAAGGAAGCACCGGCTAACTCCGTGCCAGCAGCCGCGGTAATACGGAGGGTGCAAGCGTTGCTCGGAATCACTGGGCGTAAAGCGCGTGTAGGCGGTTGCTCAAGTCCGGCGTGAAAGCCCGGgggCTCACCcccGGAAGTGCGCTGGATACTGGTCGACTCGAAGGCGGGAGAGGGAAGCGGGAATTCCCGGGTATAGCGGTGAAATGCGTAGATATCGGGAGGAACACC	71	43

## Sheet: Vd2 (E2.3)
otu name	16rRNA	Percent Homology	evalue	bitscore	Sequence	34 (Sample E2.3)
1	marivita cryptomonadis ;k__bacteria;p__proteobacteria;c__alphaproteobacteria;o__rhodobacterales;f__rhodobacteraceae;g__marivita;s__marivita cryptomonadis;superkingdom__bacteria	99.2674	4.38383e-135	484.589	TACGGAGGgggTTAGCGTTGTTCGGAATTACTGGGCGTAAAGCgcgcgTAGGCGGACATTTAAGTCAGAGGTGAAATCCCAGGGCTCAACCCTGGAACTGCCTTTGATACTGGGTGTCTTGAGTTCGAgagagGTGAGTGGAATTCCGAGTGTAGAGGTGAAATTCGTAGATATTCGGAGGAACACCAGTGGCGAAGGCGGCTCACTGGCTCGATACTGACGCTGAGGTGCGAAAGTGTGGGGAGCAAACAGGATTAGATACCcccGTAGTCCCACGAAGG	1
3	uncultured chelatococcus sp. ;k__bacteria;p__proteobacteria;c__alphaproteobacteria;o__rhizobiales;f__beijerinckiaceae;g__chelatococcus;s__chelatococcus spp.;superkingdom__bacteria	99.2674	4.24411e-135	484.589	TACGAAGGgggCTAGCGTTGCTCGGAATCACTGGGCGTAAAGGGCGCGTAGGCGGACGTTTAAGTCAGGGGTGAAATCCCGGGGCTCAACCTCGGAATTGCCTTTGATACTGGATGTCTCGAGACCGGAAGAGGTAAGTGGAACTGCGAGTGTAGAGGTGAAATTCGTAGATATTCGCAAGAACACCAGTGGCGAAGGCGGCTTACTGGTCCGGATCTGACGCTGAGGCGCGAAAGCGTGGGGAGCAAACAGGATTAGATACCcccGTAGTCC	30
4	af272420.1 nitrosomonas aestuarii ;k__bacteria;p__proteobacteria;c__betaproteobacteria;o__nitrosomonadales;f__nitrosomonadaceae;g__nitrosomonas;s__nitrosomonas aestuarii;superkingdom__bacteria	99.2674	4.26157e-135	484.589	TACGTAGGGTGCAAGCGTTAATCGGAATTACTGGGCGTAAAGGGTGCGCAGGCGGCTTTGTAAGTCAGATGTGAAATCCCCGGGCTTAACCTGGGAATTGCGTTTGAAACTACAAAGCTAGAGTGTAGCAGAGGggggTGGAATTCCATGTGTAGCAGTGAAATGCGTAGAGATATGGAAGAACATCGATGGCGAAGGCAGCCcccTGGGTTAACACTGACGCTCATGCACGAAAGCGTGGGGAGCAAACAGGATTAGATACCcccGTAGTCCC	24
5	x82559.1 nitrospira marina str. 295 ;k__bacteria;p__nitrospirae;c__nitrospira;o__nitrospirales;f__nitrospiraceae;g__nitrospira;s__nitrospira marina;superkingdom__bacteria	99.2674	4.33144e-135	484.589	TACGAAGGTGGCAAGCGTTGTTCGGATTTACTGGGCGTAAAGAGCACGTAGGCGGTTGGGAAAGCCTTTTGGGAAATCTCCCGGCTTAACCGGGAAAGGTCGAGAGGAACTATTCAGCTAGAGGACGGGAGAGGAGCGCGGAATTCCCGGTGTAGCGGTGAAATGCGTAGATATCGGGAAGAAGGCCGGTGGCGAAGGCGGCGCTCTGGAACGTACCTGACGCTGAGGTGCGAAAGCGTGGGGAGCAAACAGGATTAGATACCcccGTAGTCCTGATT	77
6	pseudoalteromonas sp. re2_12b ;k__bacteria;p__proteobacteria;c__gammaproteobacteria;o__alteromonadales;f__pseudoalteromonadaceae;g__pseudoalteromonas;s__pseudoalteromonas sp.;superkingdom__bacteria	98.917	1.25599e-135	486.393	TACGGAGGGTGCGAGCGTTAATCGGAATTACTGGGCGTAAAGCGTACGCAGGCGGTTTGTTAAGCGAGATGTGAAAGCCCCGGGCTCAACCTGGGAACTGCATTTCGAACTGGCAAACTAGAGTGTGATAGAGGGTGGTAGAATTTCAGGTGTAGCGGTGAAATGCGTAGAGATCTGAAGGAATACCGATGGCGAAGGCAGCCACCTGGGTCAACACTGACGCTCATGTACGAAAGCGTGGGGAGCAAACAGGATTAGATACCcccGTAGTCCCACGAAGG	58
8	spongiibacter sp. cc_amw_b ;k__bacteria;p__proteobacteria;c__gammaproteobacteria;o__gammaproteobacteria;f__gammaproteobacteria;g__spongiibacter;s__spongiibacter sp.;superkingdom__bacteria	93.7729	1.8657e-114	416.061	TACGGAGGGTGCGAGCGTTAATCGGAATTACTGGGCGTAAAGCGTGCGTAGGCGGCATGGTCAGTCGGATGTGAAAGCCCCGGGCTTAACCTGGGAATTGCATTCGATACTGCCAAGCTAGAGTATGTTAGAGGAAAGTGGAATTCCCGGTGTAGCGGTGAAATGCGTAGATATCGGGAGGAACATCAGTGGCGAAGGCGACTTTCTGGATCAATACTGACGCTGAGGTACGAAAGCGTGGGGAGCAAACAGGATTAGATACCcccGTAGTCCCACGAAGG	2
9	uncultured gemmatimonas sp. ;k__bacteria;p__gemmatimonadetes;c__gemmatimonadetes;o__gemmatimonadales;f__gemmatimonadaceae;g__gemmatimonas;s__gemmatimonas spp.;superkingdom__bacteria	95.6044	1.58954e-121	439.505	TACAGAGGGTGCGAGCGTTGTCCGGAATCACTGGGCGTAAAGGGCGCGTAGGTGGCCAGGTAAGTAGGgggTGAAATGCTGCGGCTCAACCGCAGCGCTGCCTCCTAGACTGTCTGGCTGGAGCACAGTAGAGGCAGGTGGAATTCCCGGTGTAGCGGTGGAATGCGTAGAGATCGGGAAGAACACCAGTGGCGAAGGCGGCCTGCTGGGCTGTTGCTGACGCTGAGGCGCGACAGCGTGGGGAGCAAACAGGATTAGATACCcccGTAGTCCC	18
10	uncultured anaeromyxobacter sp. ;k__bacteria;p__proteobacteria;c__deltaproteobacteria;o__myxococcales;f__anaeromyxobacteraceae;g__anaeromyxobacter;s__anaeromyxobacter spp.;superkingdom__bacteria;subphylum__delta/epsilon subdivisions;suborder__cystobacterineae	95.2206	2.34942e-119	432.291	AACGGAGGGTGCAAGCGTTGTTCGGAATCACTGGGCGTAAAGCGCGTGTAGGCGGCCTCTTAAGTCTGGTGTGAAAGCCCGGGGCTCACCcccGGAAGGGCACTGGATACTGGGAGGCTAGAGTACCGGAGAGGAGGGTGGAATTCCTGGTGTAGCGGTGAAATGCGTAGATATCAGGAGGAACACCGGTGGCGAAGGCGGCCCTCTGGACGGCTACTGACGCTGAGACGCGAAAGCGTGGGGAGCAAACAGGATTAGATACCcccGTAGTCC	19
11	candidatus nitrospira bockiana ;k__bacteria;p__nitrospirae;c__nitrospira;o__nitrospirales;f__nitrospiraceae;g__nitrospira;s__candidatus nitrospira bockiana;superkingdom__bacteria	97.8022	1.13885e-129	466.555	TACGAAGGTGGCAAGCGTTGTTCGGATTTACTGGGCGTAAAGGGAGCGTAGGCGGTTCGGTAAGACCGGTGGGAAAGCCCGGAGCTTAACTCCGGAAGGTCACCGGTGACTGCCGGGCTAGAGGACGGGAGAGGAGCGCGGAATTCCCGGTGTAGCGGTGAAATGCGTAGAGATCGGGAGGAAGGCCGGTGGCGAAGGCGGCGCTCTGGAACGTTCCTGACGCTGAGGCTCGAAAGCGTGGGGAGCAAACAGGATTAGATACCcccGTAGTCC	34536
12	marivita cryptomonadis ;k__bacteria;p__proteobacteria;c__alphaproteobacteria;o__rhodobacterales;f__rhodobacteraceae;g__marivita;s__marivita cryptomonadis;superkingdom__bacteria	99.2674	5.08245e-135	484.589	TACGGAGGgggTTAGCGTTGTTCGGAATTACTGGGCGTAAAGCgcgcgTAGGCGGACATTTAAGTCAGAGGTGAAATCCCAGGGCTCAACCCTGGAACTGCCTTTGATACTGGGTGTCTTGAGTTCGAgagagGTGAGTGGAATTCCGAGTGTAGAGGTGAAATTCGTAGATATTCGGAGGAACACCAGTGGCGAAGGCGGCTCACTGGCTCGATACTGACGCTGAGGTGCGAAAGTGTGGGGAGCAAACAGGATTAGATACCCGCGTAGTCCTGTTTGCTCCCCACACTTTCGCACCTCAGCGAAAGCGTGGGGAGCAAA	140
13	aj010275.1 wolbachia endosymbiont of brugia malayi ;k__bacteria;p__proteobacteria;c__alphaproteobacteria;o__rickettsiales;f__anaplasmataceae;g__wolbachia;s__wolbachia spp.;superkingdom__bacteria;tribe__wolbachieae	75	2.87231e-42	176.213	GACGAAGGgggCGAGCGTTATCCGGAATGACTGGGCGTAAAGGGTCCGTAGGCAGCATTttttGTTGGAAGTTAAATAAaaaaGCTTAACTTttttCCGCTTCTAAAACGTAAATGCTTTGAGTTTGATAGAAGATAGCAGAATTTCACAAGGAGGGGTGATATCCAGAGATCTGTGAAGGAATATCAGATGCGAAGGCGGCTATCTAGATCAACACTGACGTTGAGGGACGAAAGCATGGGGAGCAAACAGGATTAGATACCcccGTAGTCC	23
14	uncultured pseudomonas sp. ;k__bacteria;p__proteobacteria;c__gammaproteobacteria;o__pseudomonadales;f__pseudomonadaceae;g__pseudomonas;s__pseudomonas spp.;superkingdom__bacteria	99.6337	3.48378e-136	488.196	TACGAAGGGTGCAAGCGTTAATCGGAATTACTGGGCGTAAAGCgcgcgTAGGTGGTTTGTTAAGTTGAATGTGAAAGCCCCGGGCTCAACCTGGGAACTGCATCCAAAACTGGCAAGCTAGAGTATGGCAGAGGGTGGTGGAATTTCCTGTGTAGCGGTGAAATGCGTAGATATAGGAAGGAACACCAGTGGCGAAGGCGACCACCTGGGCTAATACTGACACTGAGGTGCGAAAGCGTGGGGAGCAAACAGGATTAGATACCcccGTAGTCC	10
15	celeribacter sp. imcc12053 ;k__bacteria;p__proteobacteria;c__alphaproteobacteria;o__rhodobacterales;f__rhodobacteraceae;g__celeribacter;s__celeribacter sp.;superkingdom__bacteria	99.2674	4.24411e-135	484.589	TACGGAGGgggTTAGCGTTGTTCGGAATTACTGGGCGTAAAGCGCACGTAGGCGGATTAATAAGTCAGAGGTGAAATCCCAGGGCTCAACCCTGGAACTGCCTTTGATACTGTTAGTCTTGAGTTCGAgagagGTAAGTGGAATTCCGAGTGTAGAGGTGAAATTCGTAGATATTCGGAGGAACACCAGTGGCGAAGGCGACTTACTGGCTCGATACTGACGCTGAGGTGCGAAAGTGTGGGGAGCAAACAGGATTAGATACCCCTGTAGTCC	26
16	uncultured tenacibaculum sp. ;k__bacteria;p__bacteroidetes;c__flavobacteriia;o__flavobacteriales;f__flavobacteriaceae;g__tenacibaculum;s__tenacibaculum spp.;superkingdom__bacteria;superphylum__bacteroidetes/chlorobi group	97.8102	3.27629e-130	468.359	TACGGAGGGTCCAAGCGTTATCCGGAATCATTGGGTTTAAAGGGTCCGCAGGCGGTCAATTAAGTCAGAGGTGAAATCCCATCGCTTAACGATGGAACTGCCTTTGATACTGGTTGACTTGAGTTATATGGAAGTAGATAGAATATGTAGTGTAGCGGTGAAATGCATAGATATTACATAGAATACCGATTGCGAAGGCAGTCTACTACGTAtataCTGACGCTCATGGACGAAAGCGTGGGGAGCGAACAGGATTAGATACCCGCGTAGTCCA	17
17	uncultured nitrospira sp. ;k__bacteria;p__nitrospirae;c__nitrospira;o__nitrospirales;f__nitrospiraceae;g__nitrospira;s__nitrospira spp.;superkingdom__bacteria	99.2674	4.26157e-135	484.589	TACGAAGGTGGCGAGCGTTGTTCGGATTTACTGGGCGTAAAGAGCGCGTAGGCGGTTAGGTAAGCCTCTTGTGAAATCTCCCGGCTTAACCGGGAATAGTCGAGGGTAACTACCTAGCTAGAGGGCGGGAGAGGAGTGCGGAATTCCCGGTGTAGCGGTGAAATGCGTAGATATCGGGAAGAAGGCCGGTGGCGAAGGCGGCACTCTGGAACGCACCTGACGCTGAGGCGCGAAAGCGTGGGGAGCAAACAGGATTAGATACCCCTGTAGTCCC	52
18	ef079086.1 hyphomicrobium sp. str. d3 ;k__bacteria;p__proteobacteria;c__alphaproteobacteria;o__rhizobiales;f__hyphomicrobiaceae;g__hyphomicrobium;s__hyphomicrobium facile;superkingdom__bacteria	99.2674	4.24411e-135	484.589	TACGAAGGGGACTAGCGTTGTTCGGAATCACTGGGCGTAAAGCGCACGTAGGCGGATTTGTAAGTCAGGGGTGAAATCCCGGGGCTCAACCTCGGAACTGCCTTTGATACTGCGGATCTTGAGTCCGATAGAGGTGGGTGGAATTCCTAGTGTAGAGGTGAAATTCGTAGATATTAGGAAGAACACCGGTGGCGAAGGCGGCCCACTGGATCGGTACTGACGCTGAGGTGCGAAAGCGTGGGGAGCAAACAGGATTAGATACCcccGTAGTCC	21739
19	phaeobacter arcticus ;k__bacteria;p__proteobacteria;c__alphaproteobacteria;o__rhodobacterales;f__rhodobacteraceae;g__pseudophaeobacter;s__phaeobacter arcticus;superkingdom__bacteria	98.5348	2.1985e-132	475.572	TACGGAGGgggTTAGCGTTGTTCGGAATTACTGGGCGTAAAGCGCACGTAGGCGGATCAGAAAGTATGAGGTGAAATCCCAGGGCTCAACCCTGGAACTGCCTTGTAAACTCCTGGTCTTGAGTTCGAgagagGTGAGTGGAATTCCGAGTGTAGAGGTGAAATTCGTAGATATTCGGAGGAACACCAGTGGCGAAGGCGGCTCACTGGCTCGATACTGACGCTGAGGTGCGAAAGTGTGGGGAGCAAACAGGATTAGATACCcccGTAGTCC	14
20	am944520.1 nautella italica str. r_25532 ;k__bacteria;p__proteobacteria;c__alphaproteobacteria;o__rhodobacterales;f__rhodobacteraceae;g__nautella;s__nautella italica;superkingdom__bacteria	99.2674	4.24411e-135	484.589	TACGGAGGgggTTAGCGTTGTTCGGAATTACTGGGCGTAAAGCgcgcgTAGGCGGATTAGTCAGTTAGAGGTGAAATCCCAGGGCTCAACCCTGGAACTGCCTTTAATACTGCTAGTCTTGAGTTCGAgagagGTGAGTGGAATTCCGAGTGTAGAGGTGAAATTCGTAGATATTCGGAGGAACACCAGTGGCGAAGGCGGCTCACTGGCTCGATACTGACGCTGAGGTGCGAAAGTGTGGGGAGCAAACAGGATTAGATACCcccGTAGTCC	9
21	porticoccus hydrocarbonoclasticus ;k__bacteria;p__proteobacteria;c__gammaproteobacteria;o__gammaproteobacteria;f__gammaproteobacteria;g__porticoccus;s__porticoccus hydrocarbonoclasticus;superkingdom__bacteria	98.1685	9.34827e-131	470.162	TACGGAGGGTGCGAGCGTTAATCGGAATTACTGGGCGTAAAGCgcgcgTAGGCGGTTTGATAAGCTGGATGTGAAAGCCCTGGGCTCAACCTGGGAATTGCATCCAGAACTGTCTGACTAGAGTACAGTAGAGGTGAGTGGAATTTCCTGTGTAGCGGTGAAATGCGTAGATATAGGAAGGAACATCAGTGGCGAAGGCGACTCACTGGACTGATACTGACGCTGAGGTGCGAAAGCGTGGGGAGCAAACAGGATTAGATACCcccGTAGTCC	23
22	uncultured caldilinea sp. ;k__bacteria;p__chloroflexi;c__caldilineae;o__caldilineales;f__caldilineaceae;g__caldilinea;s__caldilinea spp.;superkingdom__bacteria	99.6337	3.48378e-136	488.196	TACGTAGGTGGCGAGCGTTATCCGGAATTACTGGGCGTAAAGCGCACGCAGGCGGCCTGGTAAGTCTGACGTGAAATCTCCTGGCTTAACTGGGAGGGGTCGTTGGAAACTGCTGGGCTTGAGGCAGCGAGAGGGGTGCGGAATTCCCGGTGTAGTGGTGGAATACGTAGAGATCGGGAGGAACACCAGAGGCGAAAGCGGCGCCCTGGCGCTGACCTGACGCTCAGGTGCGAAAGCGTGGGGAGCAAACGGGATTAGATACCcccGTAGTCC	3332
23	haliea sp. dsw4_37 ;k__bacteria;p__proteobacteria;c__gammaproteobacteria;o__alteromonadales;f__alteromonadaceae;g__haliea;s__haliea sp.;superkingdom__bacteria	99.2674	4.24411e-135	484.589	TACGGAGGGTGCAAGCGTTAATCGGAATTACTGGGCGTAAAGCgcgcgTAGGCGGTTTGTTAAGTCGGATGTGAAAGCCCTGGGCTCAACCTGGGAACTGCATTCGATACTGATCGACTAGAGTACGAgagagGGAGGTAGAATTCCACGTGTAGCGGTGAAATGCGTAGATATGTGGAGGAATACCGGTGGCGAAGGCGGCCTCCTGGCTCGATACTGACGCTGAGGTGCGAAAGCGTGGGTAGCAAACAGGATTAGATACCcccGTAGTCC	16
24	flexithrix dorotheae ;k__bacteria;p__bacteroidetes;c__cytophagia;o__cytophagales;f__flammeovirgaceae;g__flexithrix;s__flexithrix dorotheae;superkingdom__bacteria;superphylum__bacteroidetes/chlorobi group	98.5348	2.1985e-132	475.572	TACGGAGGGTGCAAGCGTTGTCCGGATTTATTGGGTTTAAAGGGTGCGTAGGCGGCTCTTTAAGTCAGTGGTGAAATCCTACAGCTCAACTGTAGAACTGCCATTGATACTGGAGAGCTTGAGTACAGACGAGGTAGGCGGAATTTATGGTGTAGCGGTGAAATGCATAGATACCATAAAGAACACCTATAGCGAAGGCAGCTTACTAGACTGTAACTGACGCTGAGGCACGAAAGCGTGGGGAGCGAACAGGATTAGATACCcccGTAGTCC	8
25	dq915631.1 silicibacter pomeroyi str. dsm15171 ;k__bacteria;p__proteobacteria;c__alphaproteobacteria;o__rhodobacterales;f__rhodobacteraceae;g__ruegeria;s__ruegeria pomeroyi;superkingdom__bacteria	99.2674	4.26157e-135	484.589	TACGGAGGgggTTAGCGTTGTTCGGAATTACTGGGCGTAAAGCgcgcgTAGGCGGACCAGAAAGTTGGgggTGAAATCCCGGGGCTCAACCCCGGAACTGCCTCCAAAACTCCTGGTCTTGAGTTCGAgagagGTGAGTGGAATTCCGAGTGTAGAGGTGAAATTCGTAGATATTCGGAGGAACACCAGTGGCGAAGGCGGCTCACTGGCTCGATACTGACGCTGAGGTGCGAAAGTGTGGGGAGCAAACAGGATTAGATACCCCTGTAGTCCC	38
26	uncultured arcobacter sp. ;k__bacteria;p__proteobacteria;c__epsilonproteobacteria;o__campylobacterales;f__campylobacteraceae;g__arcobacter;s__arcobacter spp.;superkingdom__bacteria;subphylum__delta/epsilon subdivisions	99.6337	3.48378e-136	488.196	TACGGAGGGTGCAAGCGTTACTCGGAATCACTGGGCGTAAAGAGCGTGTAGGCGGGTTTGTAAGTTTGAAGTGAAATCCAATGGCTCAACCATTGAACTGCTTTGAAAACTGCTTACCTAGAATATGGGAGAGGTAGATGGAATTTCTGGTGTAGGGGTAAAATCCGTAGAGATCAGAAGGAATACCGATTGCGAAGGCGATCTACTGGAACATTATTGACGCTGAGACGCGAAAGCGTGGGGAGCAAACAGGATTAGATACCCCGGTAGTCC	8
27	reyranella massiliensis ;k__bacteria;p__proteobacteria;c__alphaproteobacteria;o__rhodospirillales;f__rhodospirillales;g__reyranella;s__reyranella massiliensis;superkingdom__bacteria	98.5348	2.1985e-132	475.572	GACGAAGGgggCTAGCGTTGTTCGGAATTACTGGGCGTAAAGCGAGTGTAGGTGGTTGTCATAGTCAGGTGTGAAAGCCTTGAGCTCAACTCAAGAAATGCACTTGATACTGGGCGACTAGAGGACCGGAGAGGATAGTGGAATTCCCAGTGTAGTGGTGAAATACGTAGAGATTGGGAAGAACACCAGTGGCGAAGGCGGCTATCTGGACGGTTACTGACACTAAGACTCGAAAGCGTGGGGAGCAAACAGGATTAGATACCcccGTAGTCC	9
28	uncultured sphingobacterium sp. ;k__bacteria;p__bacteroidetes;c__sphingobacteriia;o__sphingobacteriales;f__sphingobacteriaceae;g__sphingobacterium;s__sphingobacterium spp.;superkingdom__bacteria;superphylum__bacteroidetes/chlorobi group	95.9707	1.29943e-122	443.112	TACGGAGGGTGCAAGCGTTGTCCGGATTTATTGGGTTTAAAGGGTGCGTAGGCGGCCCGTTAAGTCAGTGGTGAAATCCCGCAGCTCAACTGCGGAACTGCCATTGATACTGGCGGGCTTGAGTACAGACGAGGTAGGCGGAATTTATGGTGTAGCGGTGAAATGCATAGATACCATAAAGAACACCGATAGCGAAGGCAGCTTACTAGACTGTAACTGACGCTCAGGCACGAAAGCGTGGGGAGCGAACAGGATTAGATACCcccGTAGTCC	17
29	leucothrix mucor ;k__bacteria;p__proteobacteria;c__gammaproteobacteria;o__thiotrichales;f__thiotrichaceae;g__leucothrix;s__leucothrix mucor;superkingdom__bacteria	99.2674	4.24411e-135	484.589	TACGGAGGGTGCAAGCGTTAATCGGAATTACTGGGCGTAAAGCgcgcgTAGGCGGTTGTTTAAGTCAGATGTGAAAGCCCCGGGCTCAACCTGGGAATGGCCTCTGATACTGGATAACTAGAGTTTGGGAGAGGGGAGTAGAATTTCAGGTGTAGCGGTGAAATGCATAGATATCTGAAGGAATACCAGTGGCGAAGGCGACTCCCTGGCCTAAAACTGACGCTGAGGTGCGAAAGCGTGGGTAGCAAACAGGATTAGATACCcccGTAGTCC	15
30	cohaesibacter sp. sjh_001 ;k__bacteria;p__proteobacteria;c__alphaproteobacteria;o__rhizobiales;f__cohaesibacteraceae;g__cohaesibacter;s__cohaesibacter sp.;superkingdom__bacteria	99.2674	4.24411e-135	484.589	TACGAAGGgggCTAGCGTTGTTCGGAATCACTGGGCGTAAAGCgcgcgTAGGCGGACTTTTAAGTCAGGGGTGAAATCCCGGGGCTCAACCTCGGAACTGCCTTTGATACTGGAAGTCTTGAGTTCGAgagagGTGAGTGGAATACCGAGTGTAGAGGTGAAATTCGTAGATATTCGGTGGAACACCAGTGGCGAAGGCGGCTCACTGGCTCGATACTGACGCTGAGGTGCGAAAGCGTGGGGAGCAAACAGGATTAGATACCCCTGTAGTCC	20
31	spongiibacter sp. cc_amw_b ;k__bacteria;p__proteobacteria;c__gammaproteobacteria;o__gammaproteobacteria;f__gammaproteobacteria;g__spongiibacter;s__spongiibacter sp.;superkingdom__bacteria	94.3182	3.09989e-112	408.848	TACGGAGGGTGCGAGCGTTAATCGGAATTACTGGGCGTAAAGCGTGCGTAGGCGGCATGGTCAGTCGGATGTGAAAGCCCCGGGCTTAACCTGGGAATTGCATTCGATACTGCCAAGCTAGAGTATGTTAGAGGAAAGTGGAATTCCCGGTGTAGCGGTGAAATGCGTAGATATCGGGAGGAACATCAGTGGCGAAGGCGACTTTCTGGATCAATACTGACGCTGAGGTACGAAAGCGTGGGGAGCAAACAGGATTAGATACCCCTGTAATTCCGAACAACGCTAACCcccTCCGTATTACCGCGGCGGCT	33
32	uncultured arcobacter sp. ;k__bacteria;p__proteobacteria;c__epsilonproteobacteria;o__campylobacterales;f__campylobacteraceae;g__arcobacter;s__arcobacter spp.;superkingdom__bacteria;subphylum__delta/epsilon subdivisions	98.9011	5.17038e-134	480.982	TACGGAGGGTGCAAGCGTTACTCGGAATCACTGGGCGTAAAGAGCGTGTAGGCGGGTTAATAAGTCAGATGTGAAAGCCAATGGCTCAACCATTGAACTGCATTTGAAACTGTTAACCTAGAATATGGGAGAGGTAGATGGAATTTCTGGTGTAGGGGTAAAATCCGTAGAGATCAGAAGGAATACCGATTGCGAAGGCGATCTACTGGAACATTATTGACGCTGAGACGCGAAAGCGTGGGGAGCAAACAGGATTAGATACCCCTGTAGTCC	16
33	uncultured thermomicrobium sp. ;k__bacteria;p__chloroflexi;c__thermomicrobia;o__thermomicrobiales;f__thermomicrobiaceae;g__thermomicrobium;s__thermomicrobium spp.;superkingdom__bacteria	92.674	1.13986e-110	403.438	TACGTAGGGGCCGAGCGTTGTCCGGAGTTACTGGGCGTAAAGCgcgcgTAGGCGGCCTGGGAAGCCTGACGTGAAAGCCcccGGCTCAACCGGGGAGGGTCGTCGGGGACTTTCAGGCTTGAGGggggCAGAGGCCGGTGGAATGCCCGGTGTAGTGGTGAAATGCGTAGAGATCGGGCAGAACACCCGTGGCGAAGGCGGCCGGCTGGGCCGGTCCTGACGCTGAGGCGCGAAGGCGTGGGGAGCGAACGGGATTAGATACCcccGTAGTCC	36
34	arcobacter sp. bss20195 ;k__bacteria;p__proteobacteria;c__epsilonproteobacteria;o__campylobacterales;f__campylobacteraceae;g__arcobacter;s__arcobacter sp.;superkingdom__bacteria;subphylum__delta/epsilon subdivisions	99.2537	2.1985e-132	475.572	TACGGAGGGTGCAAGCGTTACTCGGAATCACTGGGCGTAAAGAGCGTGTAGGCGGATAAATAAGTTGGAAGTGAAATCCTATGGCTCAACCATAGAACTGCTTTCAAAACTGTTTATCTAGAATATGGGAGAGGTAGATGGAATTTCTGGTGTAGGGGTAAAATCCGTAGAGATCAGAAGGAATACCGATTGCGAAGGCGATCTACTGGAACATTATTGACGCTGAGACGCGAAAGCGTGGGGAGCAAACAGGATTAGATACCCTCGTCCACC	10
35	uncultured marinobacter sp. ;k__bacteria;p__proteobacteria;c__gammaproteobacteria;o__alteromonadales;f__alteromonadaceae;g__marinobacter;s__marinobacter spp.;superkingdom__bacteria	99.2674	4.24411e-135	484.589	TACGGAGGGTGCAAGCGTTAATCGGAATTACTGGGCGTAAAGCgcgcgTAGGTGGTTGAGTAAGCGAGATGTGAAAGCCCCGGGCTCAACCTGGGAACGGCACTTCGAACTGCTCGGCTAGAGTGTGGTAGAGGGTAGTGGAATTTCCTGTGTAGCGGTGAAATGCGTAGATATAGGAAGGAACACCAGTGGCGAAGGCGGCTACCTGGACCAACACTGACACTGAGGTGCGAAAGCGTGGGGAGCAAACAGGATTAGATACCcccGTAGTCC	6
36	uncultured nitrospira sp. ;k__bacteria;p__nitrospirae;c__nitrospira;o__nitrospirales;f__nitrospiraceae;g__nitrospira;s__nitrospira spp.;superkingdom__bacteria	99.2674	4.24411e-135	484.589	TACGAAGGTGGCAAGCGTTGTTCGGATTCACTGGGCGTACAGGGTgtgtAGGCGGTTCGGTAAGCCCTCTGGGAAAGCTCCTGGCTCAACCGGGAAAGTTCAGGggggACTGCCGGGCTAGAGGACGGGAGAGGAGCGCGGAATTCCCGGTGTAGCGGTGAAATGCGTAGATATCGGGAGGAAGGCCGGTGGCGAAGGCGGCGCTCTGGAACGTACCTGACGCTGAGACACGAAAGCGTGGGGAGCAAACAGGATTAGATACCcccGTAGTCC	23
37	nz_abce01000043.1 planctomyces maris str. dsm 8797 ;k__bacteria;p__planctomycetes;c__planctomycetia;o__planctomycetales;f__planctomycetaceae;g__planctomyces;s__planctomyces maris;superkingdom__bacteria	99.6337	3.48378e-136	488.196	CACGTACTGTGCGAACGTTATTCGGAATCACTGGGCTTAAAGGGTGCGTAGGCGGTTTAGTAAGTAGGGTGTGAAATGCCAGGGCTCAACCTTGGCACGGCGCTCTAAACTGCTAAACTTGAGTGAGATAGGGGTGTACGGAACTTCCGGTGGAGCGGTGAAATGCGTTGATATCGGAAGGAACACCGGTGGCGAAAGCGGTACACTGGGTCTTAACTGACGCTGAGGCACGAAAGCTAGGGTAGCGAACGGGATTAGATACCcccGTAGTCC	15
38	vibrio tapetis subsp. null ;k__bacteria;p__proteobacteria;c__gammaproteobacteria;o__vibrionales;f__vibrionaceae;g__vibrio;s__vibrio tapetis;superkingdom__bacteria	99.2674	4.24411e-135	484.589	TACGGAGGGTGCGAGCGTTAATCGGAATTACTGGGCGTAAAGCGCATGCAGGTGGTTCGTTAAGTCAGATGTGAAAGCCCGGGGCTCAACCTCGGAACTGCATTTGAAACTGGCGGACTAGAGTACTGTAGAGGggggTAGAATTTCAGGTGTAGCGGTGAAATGCGTAGAGATCTGAAGGAATACCAGTGGCGAAGGCGGCCcccTGGACAGATACTGACACTCAGATGCGAAAGCGTGGGGAGCAAACAGGATTAGATACCcccGTAGTCC	6
39	uncultured lewinella sp. ;k__bacteria;p__bacteroidetes;c__sphingobacteriia;o__sphingobacteriales;f__saprospiraceae;g__lewinella;s__lewinella spp.;superkingdom__bacteria;superphylum__bacteroidetes/chlorobi group	93.0403	9.35653e-112	407.044	TACGGAGGGTGCAAGCGTTATCCGGAATTACTGGGTTTAAAGGGTGCGTAGGCGGTTAGGTAAGTCAGAGGTGAAAGATTATCGCTTAACGATAAAATTGCCCTTGATACTGCTTAACTTGAATCAGAATGAGGTTGGCGGAATGTGACATGTAGCGGTGAAATGCATAGATATGTCATGGAACACCGATTGCGAAGGCAGCTGACTGGAACTTGATTGACGCTGAGGCACGAAAGCGTGGGGAGCGAACAGGATTAGATACCCCTGTAGTCC	7
40	lewinella sp. cz_az5 ;k__bacteria;p__bacteroidetes;c__sphingobacteriia;o__sphingobacteriales;f__saprospiraceae;g__lewinella;s__lewinella sp.;superkingdom__bacteria;superphylum__bacteroidetes/chlorobi group	94.5055	3.48685e-117	425.078	TACGGAGGGTGCAAGCGTTATCCGGAATCACTGGGTTTAAAGGGTGCGTAGGCGGTTACGTAAGTCAGAGGTGAAAGGTCACAGCTTAACTGTGAGATGGCCTTTGAAACTGTGTAACTTGAATCAGATAGAGGTTAGTGGAATGCGACATGTAGCGGTGAAATGCATAGATATGTCGTGGAATACCGATTGCGAAGGCAGCTAACTGGGTCTTGATTGACGCTGAGGCACGAAAGCGTGGGGAGCGAACAGGATTAGATACCcccGTAGTCC	5
41	oceanospirillum nioense ;k__bacteria;p__proteobacteria;c__gammaproteobacteria;o__oceanospirillales;f__oceanospirillaceae;g__oceanospirillum;s__oceanospirillum nioense;superkingdom__bacteria	99.2674	4.24411e-135	484.589	TACGGAGGGTGCAAGCGTTAATCGGAATTACTGGGCGTAAAGCgcgcgTAGGCGGCTTGTTAAGCCAGATGTGAAAGCCCCGGGCTTAACCTGGGAACTGCATTTGGAACTGGCAGGCTAGAGTACAGAAGAGGGTGGTAGAATTTCCTGTGTAGCGGTGAAATGCGTAGATATAGGAAGGAATACCAGTGGCGAAGGCGGCCACCTGGTCTGATACTGACGCTGAGGTGCGAAAGCGTGGGGAGCAAACAGGATTAGATACCcccGTAGTCC	7
42	uncultured magnetococcus sp. ;k__bacteria;p__proteobacteria;c__alphaproteobacteria;o__magnetococcales;f__magnetococcaceae;g__magnetococcus;s__magnetococcus spp.;superkingdom__bacteria	94.5055	3.48685e-117	425.078	TACAGAGGGTGCAAGCGTTAATCGGAATTACTGGGCGTAAAGCgcgcgTAGGCGGATAGATAAGTTGGATGTGAAAGCCCCGGGCTCAACCTGGGATGGTCATTCAAAACTGTCAATCTAGAGTGTGGCAGAGGGTAGTGGAATTCCTAGTGTAGCGGTGAAATGCGTAGATATTAGGAGGAACATCAGTGGCGAAGGCGACTGCCTGGACCAACACTGACGCTGAGGTGCGAAAGCGTGGGTAGCGAACAGGATTAGATACCcccGTAGTCC	5
43	meiothermus granaticius ;k__bacteria;p__deinococcus_thermus;c__deinococci;o__thermales;f__thermaceae;g__meiothermus;s__meiothermus granaticius;superkingdom__bacteria	99.2674	4.24411e-135	484.589	TACGGAGGGTGCGAGCGTTACCCGGATTTACTGGGTGTAAAGGGCGTGTAGGCGGTCtctcAAGTCCGATGCTAAAGACCGAGGCTCAACCTCGGGAGTGCGTTGGATACTGTGAGGCTAGACGGTCGGAGAGGGCAGCGGAATTCTCGGAGTAGCGGTGAAATGCGCAGATACCGAGAGGAACGCCAATAGCGAAGGCAGCTGCCTGGACGATTTGTGACGCTGAGGCGCGAAAGCGTGGGGAGCAAACCGGATTAGATACCcccGTAGTCC	9665
44	delta proteobacterium babl1 ;k__bacteria;p__proteobacteria;c__deltaproteobacteria;o__deltaproteobacteria;f__deltaproteobacteria;g__candidatus babela;s__delta proteobacterium babl1;superkingdom__bacteria;subphylum__delta/epsilon subdivisions	89.7436	8.20754e-100	367.37	TACGAGTGGTGCAAGCGTTATTCGGAATTATTGGGCGTAAAGGGCGCGTAGGTGGTATGTTAAGTCAACTGTTAAATTCTCCGGCCTAACTGGAGGCAAGCGGTAGATACTGGCGTACTTGAGGATGGAAGagagaAGTGGAATTCTTGGAGTAGCGGTAAAATGCGTAGATATCAAGAGGAACACCAATGGCGAAGGCAGCTTCTTGGTCCACTCCTGACACTGAGGCGCGAAAGCGTGGGGAGCAAACAGGATTAGATACCcccGTAGTCC	7
45	uncultured chlamydia sp. ;k__bacteria;p__chlamydiae;c__chlamydiia;o__chlamydiales;f__chlamydiaceae;g__chlamydia;s__chlamydia spp.;superkingdom__bacteria;superphylum__chlamydiae/verrucomicrobia group	91.9414	5.90461e-108	394.421	TACGGAGGGTGCAAGCGTTAATCGGATTTATTGGGCGTAAAGGGCGCGTAGGCGGATAGGAAAGTTAGGTGTGAAATTCCAGGGCTCAACCCTGGAACTGCATCTAAAACTTCTTGTCTAGAGGATGAGCGGAGAAAAGGGAATTCCAAGTGTAGCGGTGGAATGCGTAGATATTTGGAAGAACACCGGTGGCGAAGGCGCTTTTCTAGCTTATTCCTGACGCTGAGGCGCGAAAGCAAGGGTAGCAAACAGGATTAGATACCcccGTAGTCC	13
46	clostridium sp. ba_1 ;k__bacteria;p__firmicutes;c__clostridia;o__clostridiales;f__clostridiaceae;g__clostridium;s__clostridium sp.;superkingdom__bacteria	99.2647	1.47524e-134	482.786	TACGTAGGgggCAAGCGTTATCCGGAATCACTGGGCGTAAAGGGAGTGTAGGCGGTCAAGCAAGTCAGGGGTGAAAGGCATCGGCTCAACCGATGTAAGCCTTTGAAACTGTTTGACTTGAGTGCAGGAGAGGAAAGTGGAATTCCTAGTGTAGCGGTGAAATGCGTAGATATTAGGAGGAACACCAGTGGCGAAGGCGACTTTCTGGACTGTAACTGACGCTGAGGCTCGAAAGCGTGGGGAGCGAACAGGATTAGATACCCCTGTAGTCC	10
47	dq915627.1 ruegeria atlantica str. kctc12017 ;k__bacteria;p__proteobacteria;c__alphaproteobacteria;o__rhodobacterales;f__rhodobacteraceae;g__ruegeria;s__ruegeria atlantica;superkingdom__bacteria	99.2674	4.24411e-135	484.589	TACGGAGGgggTTAGCGTTGTTCGGAATTACTGGGCGTAAAGCGCACGTAGGCGGACTGGAAAGTTGGgggTGAAATCCCAGGGCTCAACCCTGGAACTGCCTCCAAAACTATCAGTCTAGAGTTCGAgagagGTGAGTGGAATTCCGAGTGTAGAGGTGAAATTCGTAGATATTCGGAGGAACACCAGTGGCGAAGGCGGCTCACTGGCTCGATACTGACGCTGAGGTGCGAAAGTGTGGGGAGCAAACAGGATTAGATACCcccGTAGTCC	2
48	colwellia sp. spegb13 ;k__bacteria;p__proteobacteria;c__gammaproteobacteria;o__alteromonadales;f__colwelliaceae;g__colwellia;s__colwellia sp.;superkingdom__bacteria	98.9011	1.80464e-133	479.179	TACGAGGGGTGCAAGCGTTAATCGGAATTACTGGGCGTAAAGCGTTCGTAGGCGGTTGAATAAGCAAGATGTGAAAGCCCAGGGCTCAACCTTGGAACTGCATTTTGAACTGTTCAACTAGAGTACTGTAGAGGGTGGTGGAATTTCCAGTGTAGCGGTGAAATGCGTAGAGATTGGAAGGAACATCAGTGGCGAAGGCGGCCACCTGGACAGATACTGACGCTGAGGAACGAAAGCGTGGGGAGCGAACAGGATTAGATACCcccGTAGTCC	7
49	uncultured bacterium pendant_9 ;k__bacteria;p__proteobacteria;c__alphaproteobacteria;o__rhizobiales;f__rhodobiaceae;g__rhodobium;s__rhodobium spp.;superkingdom__bacteria	98.1752	3.27629e-130	468.359	TACGAAGGGAGCTAGCGTTGTTCGGAATTACTGGGCGTAAAGCgcgcgTAGGCGGACTGATCAGTCAGGGGTGAAATCCCGGGGCTCAACCCCGGAACTGCCTTTGATACTGTCAGTCTAGAGTCCGGAAGAGGTGAATGGAACTCCTAGTGTAGAGGTGAAATTCGTAGATATTAGTGAAGAACACCAGTGGCGAAGGCGATTCACTGGTCCGGTACTGACGCTGAGGTGCGAAAGCGTGGGGAGCAAACAGGATTAGATACCcccGTAGTCC	17
50	uncultured amaricoccus sp. ;k__bacteria;p__proteobacteria;c__alphaproteobacteria;o__rhodobacterales;f__rhodobacteraceae;g__amaricoccus;s__amaricoccus spp.;superkingdom__bacteria	94.5055	3.48685e-117	425.078	TACGAAGGgggCTAGCGTTGTTCGGAATTACTGGGCGTAAAGCGCGTGTAGGCTGATTGGCAAGTTGGgggTGAAATCCCAGGGCTCAACCCTGGAACTGCCTCCAAAACTGCCAGTCTGGAGTCCGGAAGAGGTGAGTGGAATTCCGAGTGTAGAGGTGAAATTCGTAGATATTCGGAGGAACACCAGTGGCGAAGGCGGCTCACTGGTCCGGTACTGACGCTGAGACGCGAAAGCGTGGGGAGCAAACAGGATTAGATACCcccGTAGTCC	9
51	anderseniella baltica ;k__bacteria;p__proteobacteria;c__alphaproteobacteria;o__rhizobiales;f__rhodobiaceae;g__anderseniella;s__anderseniella baltica;superkingdom__bacteria	99.2674	4.24411e-135	484.589	TACGGAGGgggCAAGCGTTGTTCGGAATTACTGGGCGTAAAGCgcgcgTAGGCGGGTCTTTAAGTCAGAGGTGAAATCCTGGAGCTCAACTCCAGAACTGCCTTTGATACTGGAGATCTTGAGTCCGGAAGAGGTTAGTGGAATTCCCAGTGTAGAGGTGAAATTCGTAGATATTGGGAAGAACACCAGTGGCGAAGGCGGCTAACTGGTCCGGTACTGACGCTGAGGTGCGAAAGCGTGGGGAGCAAACAGGATTAGATACCcccGTAGTCC	13
52	gq265906.1 anoxybacillus voinovskiensis str. i4.2 ;k__bacteria;p__firmicutes;c__bacilli;o__bacillales;f__bacillaceae;g__anoxybacillus;s__anoxybacillus voinovskiensis;superkingdom__bacteria	99.2674	4.24411e-135	484.589	TACGTAGGTGGCAAGCGTTGTCCGGAATTATTGGGCGTAAAGCgcgcgcAGGCGGTCCTTTAAGTCTGATGTGAAAGCCCACGGCTCAACCGTGGAGGGTCATTGGAAACTGGgggACTTGAGTGCAGAAGAGGAGAGCGGAATTCCACGTGTAGCGGTGAAATGCGTAGAGATGTGGAGGAACACCAGTGGCGAAGGCGGCTctctGGTCTGTAACTGACGCTGAGGCGCGAAAGCGTGGGGAGCAAACAGGATTAGATACCcccGTAGTCC	6942
53	am295255.1 lewinella nigricans str. atcc 23147 ;k__bacteria;p__bacteroidetes;c__sphingobacteriia;o__sphingobacteriales;f__saprospiraceae;g__lewinella;s__lewinella nigricans;superkingdom__bacteria;superphylum__bacteroidetes/chlorobi group	94.8718	8.2003e-119	430.488	TACGGAGGGTGCAAGCGTTATCCGGAATCACTGGGTTTAAAGGGTGCGTAGGCGGCTATGTAAGTCAGGGGTGAAAGCCTACAGCTTAACTGTAGAACTGCCTTTGATACTGCATAGCTTGAATTAGGTTGAGGTTGGCGGAATGTGGCATGTAGCGGTGAAATGCATAGATATGCCATAGAACACCAATTGCGAAGGCAGCTGACTAGACCTTAATTGACGCTGAGGCACGAAAGCGTGGGGAGCGAACAGGATTAGATACCcccGTAGTCC	8
54	cu915138.1 and dynamics adapted microbiota during degradation tunisian zarzatine enriched seawater polluted tunisian crude oil clone ;k__bacteria;p__proteobacteria;c__alphaproteobacteria;o__rhizobiales;f__phyllobacteriaceae;g__nitratireductor;s__nitratireductor spp.;superkingdom__bacteria	98.5348	2.1985e-132	475.572	TACGAAGGgggCTAGCGTTGTTCGGAATTACTGGGCGTAAAGCGCACGTAGGCGGATCGGTCAGTTAGGGGTGAAATCCCGGGGCTCAACCCCGGAACTGCCTCTAATACTGCCAATCTAGAGTTCGAgagagGTGAGTGGAATTCCGAGTGTAGAGGTGAAATTCGTAGATATTCGGAGGAACACCAGTGGCGAAGGCGGCTCACTGGCTCGATACTGACGCTGAGGTGCGAAAGCGTGGGGAGCAAACAGGATTAGATACCcccGTAGTCC	6
55	uncultured nitrosospira sp. ;k__bacteria;p__proteobacteria;c__betaproteobacteria;o__nitrosomonadales;f__nitrosomonadaceae;g__nitrosospira;s__nitrosospira spp.;superkingdom__bacteria	96.337	3.05597e-124	448.522	TACGTAGGGTGCAAGCGTTAATCGGAATTACTGGGCGTAAAGCGTGCGCAGGCGGTCTGTTAAGACAGGTGTGAAATCCCCGGGCTTAACCTGGGAACTGCGCTTGTAACTGGCAGACTAGAGTGTGGCAGAGGggggTGGAATTCCAGGTGTAGCAGTGAAATGCGTAGATATCTGGAGGAACACCGATGGCGAAGGCAGCCcccTGGGCTAACACTGACGCTCAGGCACGAAAGCGTGGGGAGCAAACAGGATTAGATACCcccGTAGTCC	6
56	uncultured sphingobacterium sp. ;k__bacteria;p__bacteroidetes;c__sphingobacteriia;o__sphingobacteriales;f__sphingobacteriaceae;g__sphingobacterium;s__sphingobacterium spp.;superkingdom__bacteria;superphylum__bacteroidetes/chlorobi group	91.5751	2.51071e-106	389.011	TACGGAGGGTGCAAGCGTTATCCGGAATTACTGGGTTTAAAGGGTGCGTAGGCGGCCATATAAGTCAGTGGTGAAAGTTTGCCGCTTAACGGTAGAATTGCCATTGATACTGTTTGGCTTGAATCAGGATGAGGTTAGCGGAATGAGACATGTAGCGGTGAAATGCATAGATATGTCTTAGAACACCAATTGCGAAGGCAGCTAGCTAGACCTCGATTGACGCTGAGGCACGAAAGCGTGGGTAGCGAACAGGATTAGATACCCCGGTAGTCC	2
57	uncultured alkanindiges sp. ;k__bacteria;p__proteobacteria;c__gammaproteobacteria;o__pseudomonadales;f__moraxellaceae;g__alkanindiges;s__alkanindiges spp.;superkingdom__bacteria	96.3636	3.72293e-123	444.915	TACGGAGGGTGCAAGCGTTAATCGGAATTACTGGGCGTAAAGCgcgcgTAGGTGGTTCTGTAAGTCGGATGTGAAAGCCCAGGGCTTAACCTTGGAATTGCATTCGATACTGCATGACTAGAGTATGGTAGAGGGAAGTGGAATTTCCGGTGTAGCGGTGAAATGCGTAGATATCGGAAGGAACACCAGTGGCGAAGGCGACTTCCTGGGCCAATACTGACACTGAGGTGCGAAAGCGTGGGGAGCAAACAGGATTAGATACCcccGTAGTCC	5
58	uncultured chlamydia sp. ;k__bacteria;p__chlamydiae;c__chlamydiia;o__chlamydiales;f__chlamydiaceae;g__chlamydia;s__chlamydia spp.;superkingdom__bacteria;superphylum__chlamydiae/verrucomicrobia group	90.4762	1.58443e-102	376.387	TACGGAGGGTGCAAGCATTAATCGGATTCACTGGGCGTAAAGGGCGCGTAGGCGGATAGGATAGTTGGATGTGAAATCCCGAAGCTCAACTTCGGACCCGCATCTAATACTTCCTGACTAGAGGGTAGGCGGAGAAAATGGAATTCCACGTGTAGCGGTGAAATGCGTAGATATGTGGAAGAACACCGGTGGCGAAGGCGATTTTCTAGCTTATTCCTGACGCTGAGGCGCGAAAGCAAGGGGAGCAAACAGGATTAGATACCcccGTAGTCC	7
59	eu256444.1 mesorhizobium loti str. ccbau 85072 ;k__bacteria;p__proteobacteria;c__alphaproteobacteria;o__rhizobiales;f__phyllobacteriaceae;g__mesorhizobium;s__mesorhizobium loti;superkingdom__bacteria	98.5348	2.1985e-132	475.572	TACGAAGGgggCTAGCGTTGTTCGGAATTACTGGGCGTAAAGCGCACGTAGGCGGATTGTTAAGTGAGGGGTGAAATCCCGGGGCTCAACCCCGGAACTGCCTTTCATACTGGCAATCTCGAGTCCGAgagagGTGAGTGGAATTCCGAGTGTAGAGGTGAAATTCGTAGATATTCGGAGGAACACCAGTGGCGAAGGCGGCTCACTGGCTCGGTACTGACGCTGAGGTGCGAAAGCGTGGGGAGCAAACAGGATTAGATACCcccGTAGTCC	13
60	octadecabacter sp. udc518 ;k__bacteria;p__proteobacteria;c__alphaproteobacteria;o__rhodobacterales;f__rhodobacteraceae;g__octadecabacter;s__octadecabacter sp.;superkingdom__bacteria	98.5348	2.1985e-132	475.572	TACGGAGGGGACTAGCGTTGTTCGGAATTACTGGGCGTAAAGCgcgcgTAGGCGGATCAGCAAGTTAGGGGTGAAATCCCGGGGCTCAACCCCGGAACTGCCCTTAAAACTGTTGGTCTTGAGTTCGAgagagGTGAGTGGAATTCCGAGTGTAGAGGTGAAATTCGTAGATATTCGGAGGAACACCAGTGGCGAAGGCGGCTCACTGGCTCGATACTGACGCTGAGGTGCGAAAGTGTGGGGAGCAAACAGGATTAGATACCcccGTAGTCC	7
61	colwellia polaris ;k__bacteria;p__proteobacteria;c__gammaproteobacteria;o__alteromonadales;f__colwelliaceae;g__colwellia;s__colwellia polaris;superkingdom__bacteria	99.6337	3.48378e-136	488.196	TACGAGGGGTGCAAGCGTTAATCGGAATTACTGGGCGTAAAGCGTGCGTAGGTGGTTTGTTAAGCAAGATGTGAAAGCCCCGGGCTCAACCTGGGAACTGCATTTTGAACTGGCAAACTAGAGTATTGTAGAGGGTAGTGGAATTTCCAGTGTAGCGGTGAAATGCGTAGAGATTGGAAGGAACATCAGTGGCGAAGGCGGCTACCTGGACAAATACTGACACTGAGGCACGAAAGCGTGGGGAGCAAACAGGATTAGATACCCCGGTAGTCC	1
62	uncultured neptunomonas sp. ;k__bacteria;p__proteobacteria;c__gammaproteobacteria;o__oceanospirillales;f__oceanospirillaceae;g__neptunomonas;s__neptunomonas spp.;superkingdom__bacteria	99.2674	4.24411e-135	484.589	TACGGAGGGTCCGAGCGTTAATCGGAATTACTGGGCGTAAAGCgcgcgTAGGTGGATTGGTCAGTCAGATGTGAAAGCCCAGGGCTCAACCTTGGAACTGCATCTGATACTGCTAGTCTAGAATACAGTAGAGGGTAGTGGAATTTCCTGTGTAGCGGTGAAATGCGTAGATATAGGAAGGAACACCAGTGGCGAAGGCGACTACCTGGACTGATATTGACACTGAGGTGCGAAAGCGTGGGGAGCAAACAGGATTAGATACCcccGTAGTCC	8
63	nitrosomonas sp. enrichment culture clone cb9 ;k__bacteria;p__proteobacteria;c__betaproteobacteria;o__nitrosomonadales;f__nitrosomonadaceae;g__nitrosomonas;s__nitrosomonas sp.;superkingdom__bacteria	99.2674	4.24411e-135	484.589	TACGTAGGGTGCGAGCGTTAATCGGAATTACTGGGCGTAAAGGGTGCGCAGGCGGTCTTGTAAGTCAGATGTGAAATCCCCGGGCTTAACCTGGGAACTGCGTTTGAAACTACAAGACTAGAGTGTAGCAGAGGggggTGGAATTCCACGTGTAGCAGTGAAATGCGTAGAGATGTGGAAGAACACCGATGGCGAAGGCAGCCcccTGGGTTAACACTGACGCTCAGGCACGAAAGCGTGGGGAGCAAACAGGATTAGATACCcccGTAGTCC	11
64	uncultured balneola sp. ;k__bacteria;p__bacteroidetes;c__sphingobacteriia;o__sphingobacteriales;f__chitinophagaceae;g__balneola;s__balneola spp.;superkingdom__bacteria;superphylum__bacteroidetes/chlorobi group	98.1685	9.34827e-131	470.162	TACGGAGGGTGCAAGCGTTGTCCGGAATCATTGGGTGTAAAGGGTGCGTAGGCGGGCGTCTAAGTCTGAGGTGAAATCTTGCCGCTTAACGGTAAAATGGCCTTGGATACTGGGCGTCTTGAGTGTAGAAGAGGCAGGTGGAATTCGTAGTGTAGCGGTGAAATGCATAGATATTACGAAGAACATCAGTGGCGAAGGCGGCCTGCTGGTCTACAACTGACGCTGAGGCACGAAAGCGTGGGGAGCGAACAGGATTAGATACCCCGGTAGTCC	4
65	methyloversatilis universalis ;k__bacteria;p__proteobacteria;c__betaproteobacteria;o__rhodocyclales;f__rhodocyclaceae;g__methyloversatilis;s__methyloversatilis universalis;superkingdom__bacteria	99.2674	4.24411e-135	484.589	TACGTAGGGTGCGAGCGTTAATCGGAATTACTGGGCGTAAAGCGTGCGCAGGCGGTTGTGTAAGACAGGTGTGAAATCCCCGGGCTTAACCTGGGAACTGCGCTTGTGACTGCACGGCTAGAGTATGGCAGAGGggggTGGAATTCCACGTGTAGCAGTGAAATGCGTAGAGATGTGGAGGAACACCGATGGCGAAGGCAGCCcccTGGGCCAATACTGACGCTCATGCACGAAAGCGTGGGGAGCAAACAGGATTAGATACCcccGTAGTCC	5
66	uncultured lewinella sp. ;k__bacteria;p__bacteroidetes;c__sphingobacteriia;o__sphingobacteriales;f__saprospiraceae;g__lewinella;s__lewinella spp.;superkingdom__bacteria;superphylum__bacteroidetes/chlorobi group	93.7956	6.51193e-114	414.258	TACGGAGGGTGCAAGCGTTATCCGGAATCACTGGGTTTAAAGGGTGCGTAGGCGGCTTCATAAGTCAGAAGTGAAAGGCTGTAGCTTAACTATGGAATTGCTTTTGATACTGTGGAGCTTGAATTGGGTTGAGGTTAGCGGAATGAGTCATGTAGCGGTGAAATGCATAGATATGACTTAGAACACCAATTGCGAAGGCAGCTAACTGGACCTTGATTGACGCTGAGGCACGAAAGCGTGGGGAGCGAACAGGATTAGATACCCGGGTAGTCCGTACGAGG	27
67	uncultured planctomyces sp. ;k__bacteria;p__planctomycetes;c__planctomycetia;o__planctomycetales;f__planctomycetaceae;g__planctomyces;s__planctomyces spp.;superkingdom__bacteria	94.8718	9.99001e-118	426.881	TACGTACTGTGCGAACGTTATTCGGAATCACTGGGCTTAAAGGGTGCGTAGGCGGTCATTTAAGTAGGGTGTGAAATCCcccGGCTCAACCGGGGAACTGCGCTCTAAACTGGATGGCTTGAGTAAGATAGGGGTGTGCGGAACTTCCGGTGGAGCGGTGAAATGTGTTGATATCGGAAGGAACACCAGTAGCGAAAGCGGCACACTGGGTCTTAACTGACGCTGAGGCACGAAAGCTAGGGTAGCGAACGGGATTAGATACCcccGTAGTCC	3
68	aj548478.1 glaciecola polaris str. lmg 21854 ;k__bacteria;p__proteobacteria;c__gammaproteobacteria;o__alteromonadales;f__alteromonadaceae;g__glaciecola;s__glaciecola polaris;superkingdom__bacteria	99.2674	4.24411e-135	484.589	TACGGAGGGTCCGAGCGTTAATCGGAATTACTGGGCGTAAAGCGCACGCAGGCGGTTTGTTAAGCTAGATGTGAAAGCCCTGGGCTCAACCTGGGAATTGCATTTAGAACTGGCAGGCTAGAGTTTTGGAGAGGGGAGTGGAATTCCAGGTGTAGCGGTGAAATGCGTAGATATCTGGAGGAACATCAGTGGCGAAGGCGACTCCCTGGTCAGTAACTGACGCTCATGTGCGAAAGTGTGGGTAGCGAACAGGATTAGATACCcccGTAGTCC	2
69	uncultured pirellula sp. ;k__bacteria;p__planctomycetes;c__planctomycetia;o__planctomycetales;f__planctomycetaceae;g__pirellula;s__pirellula spp.;superkingdom__bacteria	88.2784	2.20239e-94	349.336	GACGGAGGGTGCAAACGTTGTTCGGAATCATTGGGCATAAAGGGCACGTAGGCGGCCCAGTCAGTCAGTTGTGAAAGCCCACGGCTCAACCGTGGAACTGCATCTGATACTGCTGGGCTAGAGACTGGTTGGGGTGAGTGGAACTCCTGGTGGAGCGGTGAAATGCGTAGATATCAGGAGGAACACCAGTGGCGAAAGCGGCTCACTGGACCAGTACTGACGCTGAGGTGCGAAAGCTAGGGTAGCGAACGGGATTAGATACCcccGTAGTCC	7
70	fimbriimonas ginsengisoli gsoil 348 ;k__bacteria;p__armatimonadetes;c__armatimonadetes;o__armatimonadetes;f__armatimonadetes;g__fimbriimonas;s__fimbriimonas ginsengisoli;superkingdom__bacteria	94.5055	3.48685e-117	425.078	GACGTAGGGTCCAAGCGTTGTCCGGATTTACTGGGCGTAAAGAGCGCGTAGGCGGCTCGTTAAGTGTAGAGTGAAATCTCTGGGCTCACCCCAGAAACTGCTCTGCATACTGGCGAGCTGGAGGGATGGAGAGGCTTGTGGAATTCCTGGTGTAGCGGTGAAATGCGTTGATATCAGGAGGAACACCCATGGCGAAGGCAGCAAGCTGGCCATCACCTGACGCTGAGGCGCGAAAGCGTGGGTAGCAAACAGGATTAGATACCCCTGTAGTCC	1
71	uncultured colwellia sp. ;k__bacteria;p__proteobacteria;c__gammaproteobacteria;o__alteromonadales;f__colwelliaceae;g__colwellia;s__colwellia spp.;superkingdom__bacteria	98.5348	2.1985e-132	475.572	TACGAGGGGTGCAAGCGTTAATCGGAATTACTGGGCGTAAAGCGTGCGTAGGCGGTTTGTTAAGCAAGATGTGAAAGCCCAGGGCTCAACCTTGGAACTGCATTTTGAACTGGCAAACTAGAGTACTGTAGAGGGTGGTGGAATTTCCAGTGTAGCGGTGAAATGCGTAGAGATTGGAAGGAACATCAGTGGCGAAGGCGGCCACCTGGACAGATACTGACGCTGAGGCACGAAAGCGTGGGGAGCAAACAGGATTAGATACCcccGTAGTCC	12
72	ay922215.1 whalefall clone 131697 ;k__bacteria;p__bacteroidetes;c__sphingobacteriia;o__sphingobacteriales;f__chitinophagaceae;g__balneola;s__balneola alkaliphila;superkingdom__bacteria;superphylum__bacteroidetes/chlorobi group	98.5348	2.1985e-132	475.572	TACGGAGGGTGCAAGCGTTGTCCGGAATCATTGGGTGTAAAGGGTGCGTAGGCGGGAGCTTAAGTCTGGGGTGAAATCTTGCCGCTTAACGGTAAAATGGCCTTGGATACTGGGTTTCTTGAGTGTAGAAGAGGTAAGTGGAATTCATAGTGTAGCGGTGAAATGCATAGATATTATGAAGAACATCAGTGGCGAAGGCGGCTTACTGGTCTACAACTGACGCTGAGGCACGAAAGCGTGGGGAGCGAACAGGATTAGATACCcccGTAGTCC	5
73	am295255.1 lewinella nigricans str. atcc 23147 ;k__bacteria;p__bacteroidetes;c__sphingobacteriia;o__sphingobacteriales;f__saprospiraceae;g__lewinella;s__lewinella nigricans;superkingdom__bacteria;superphylum__bacteroidetes/chlorobi group	92.674	1.13986e-110	403.438	TACGGAGGGTGCAAGCGTTATCCGGAATCACTGGGTTTAAAGGGTGCGTAGGCGGCGCTATAAGTCAGAGGTGAAAGGCCACAGCTTAACTGTGGGACTGCCTTTGATACTGTAGTGCTTGAATTAGGCTGAGGTCGGCGGAATGTGACATGTAGCGGTGAAATGCTTAGATATGTCATAGAACACCAATTGCGAAGGCAGCTGACTAGACCTTAATTGACGCTGAGGCACGAAAGCGTGGGGAGCGAACAGGATTAGATACCcccGTAGTCC	4
74	uncultured acidobacterium sp. ;k__bacteria;p__acidobacteria;c__acidobacteriia;o__acidobacteriales;f__acidobacteriaceae;g__acidobacterium;s__acidobacterium spp.;superkingdom__bacteria;superphylum__fibrobacteres/acidobacteria group	95.6044	1.58303e-121	439.505	TACGTAGGGAGCAAGCGTTGTTCGGATTTACTGGGCGTAAAGGGCGCGTAGGCGGCGCGGTAAGTCACTTGTGAAATCTCTGAGCTTAACTCAGAACGGCCAAGTGATACTGCTGTGCTAGAGTGCGGAAGAGGCAACCGGAATTCTTGGTGTAGCGGTGAAATGCGTAGATATCAAGAGGAACACCTGAGGCGAAGGCGGGTTGCTGGGCCGACACTGACGCTGATGCGCGAAAGCCAGGGGAGCAAACGGGATTAGATACCcccGTAGTCC	2
75	am229105.1 meiothermus sp. str. b_r2a_6 ;k__bacteria;p__deinococcus_thermus;c__deinococci;o__thermales;f__thermaceae;g__meiothermus;s__meiothermus silvanus;superkingdom__bacteria	99.2674	4.24411e-135	484.589	TACGGAGGGTGCGAGCGTTACCCGGATTTACTGGGCGTAAAGGGCGTGTAGGCGGTTTTCTAAGTCCGGGGCTAAAGACCAGGGCTCAACCCTGGGTTTGCCTTGGATACTGGAAAGCTCGACGGCTGGAGGgggCAGCGGAATTTCCGGAGTAGCGGTGAAATGCGCAGATACCGGAAGGAACGCCAATAGCGAAGGCAGCTGCCTGGACAGTACGTGACGCTGAGGCGCGAAAGCGTGGGGAGCAAACCGGATTAGATACCcccGTAGTCC	2
76	uncultured oleiphilus sp. ;k__bacteria;p__proteobacteria;c__gammaproteobacteria;o__oceanospirillales;f__oleiphilaceae;g__oleiphilus;s__oleiphilus spp.;superkingdom__bacteria	99.2674	4.24411e-135	484.589	TACGGAGGGTGCAAGCGTTAATCGGAATTACTGGGCGTAAAGCgcgcgTAGGCGGCTTGTTTAGCCAGATGTGAAAGCCCCGGGCTCAACCTGGGAACTGCATTTGGAACTGGCAGGCTAGAGTACAGTAGAGGGTGGTGGAATTTCCAGTGTAGCGGTGAAATGCGTAGAGATTGGAAGGAACATCAGTGGCGAAGGCGGCCACCTGGACTGATACTGACGCTGAGGTGCGAAAGCGTGGGGAGCAAACAGGATTAGATACCcccGTAGTCC	2
77	sphingomonas sp. egy1 ;k__bacteria;p__proteobacteria;c__alphaproteobacteria;o__sphingomonadales;f__sphingomonadaceae;g__sphingomonas;s__sphingomonas sp.;superkingdom__bacteria	93.75	6.30438e-114	414.258	GACGGAGGgggCTAGCGTTGTTCGGAATTACTGGGCGTAAAGCgcgcgTAGGCGGCGCATTAAGTCAGAGGTGAAAGCCCGGGGCTCAACCCCGGAAATGCCTTTGAGACTGGTGTGCTTGAGTGCGGAAGAGGTGAGTGGAATTCCCAGTGTAGAGGTGAAATTCGTAGATATTGGGAAGAACACCAGTGGCGAAGGCGGCTCACTGGTCCGTAACTGACGCTGAGGTGCGAAAGCGTGGGGAGCAAACAGGATTAGATACCcccGTAGTCC	5
78	aj227804.1 maricaulis washingtonensis str. mcs06 ;k__bacteria;p__proteobacteria;c__alphaproteobacteria;o__rhodobacterales;f__hyphomonadaceae;g__maricaulis;s__maricaulis washingtonensis;superkingdom__bacteria	99.2674	4.24411e-135	484.589	TACGGAGGgggCTAGCGTTGTTCGGAATTACTGGGCGTAAAGCGCTCGTAGGCGGATTGATAAGTCAGAGGTGAAAGCCCAGGGCTCAACCTTGGAATTGCCTTTGAAACTGTCAGTCTTGAGTTCAGGAGAGGTGAGCGGAATTCCGAGTGTAGAGGTGAAATTCGTAGATATTCGGAGGAACACCAGAGGCGAAGGCGGCTCACTGGACTGATACTGACGCTGAGGAGCGAAAGCGTGGGGAGCAAACAGGATTAGATACCCCTGTAGTCC	2
79	thalassobius 7psw_5 ;k__bacteria;p__proteobacteria;c__alphaproteobacteria;o__rhodobacterales;f__rhodobacteraceae;g__thalassobius;s__thalassobius 7psw_5;superkingdom__bacteria	98.1752	3.27629e-130	468.359	TACGGAGGgggTTAGCGTTGTTCGGAATTACTGGGCGTAAAGCGTACGTAGGCGGACTAGTAAGTTAGGGGTGAAATCCCGGGGCTCAACCCCGGAACTGCCTTTAATACTGCTAGTCTTGAGTTCGAgagagGTGAGTGGAATTCCGAGTGTAGAGGTGAAATTCGTAGATATTCGGAGGAACACCAGTGGCGAAGGCGGCTCACTGGCTCGATACTGACGCTGAGGTACGAAAGTGTGGGGAGCAAACAGGATTAGATACCcccGGTAGTCC	7
80	uncultured vibrio sp. ;k__bacteria;p__proteobacteria;c__gammaproteobacteria;o__vibrionales;f__vibrionaceae;g__vibrio;s__vibrio spp.;superkingdom__bacteria	99.2674	4.24411e-135	484.589	TACGGAGGGTGCGAGCGTTAATCGGAATTACTGGGCGTAAAGCGCATGCAGGTGGTTTGTTAAGTCAGATGTGAAAGCCCCAGGCTCAACCTGGGAAGGTCATTTGAAACTGGCAAACTAGAGTACTGTAGAGGggggTAGAATTTCAGGTGTAGCGGTGAAATGCGTAGAGATCTGAAGGAATACCAGTGGCGAAGGCGGCCcccTGGACAGATACTGACACTCAGATGCGAAAGCGTGGGGAGCAAACAGGATTAGATACCcccGTAGTCC	5
81	x82559.1 nitrospira marina str. 295 ;k__bacteria;p__nitrospirae;c__nitrospira;o__nitrospirales;f__nitrospiraceae;g__nitrospira;s__nitrospira marina;superkingdom__bacteria	100	4.64566e-129	464.752	TACGAAGGTGGCAAGCGTTGTTCGGATTTACTGGGCGTAAAGAGCACGTAGGCGGTTGGGAAAGCCTTTTGGGAAATCTCCCGGCTTAACCGGGAAAGGTCGAGAGGAACTATTCAGCTAGAGGACGGGAGAGGAGCGCGGAATTCCCGGTGTAGCGGTGAAATGCGTAGATATCGGGAAGAAGGCCGGTGGCGAAGGCGGCGCTCTGGAACGTACCTGACGCTGAGGTGCGAAAGCGTGGGGAGCAAACAGGATTACTGACGCTGAGGTACGAAAGCCAGGGTAGCGAACGGGATTAGATACCCGTGTAGTCC	22
82	uncultured pasteuria sp. ;k__bacteria;p__firmicutes;c__bacilli;o__bacillales;f__pasteuriaceae;g__pasteuria;s__pasteuria spp.;superkingdom__bacteria	96.7033	2.50849e-125	452.129	TACGAGAGGCCCGAACGTTATTCGGAATTACTGGGCTTAAAGAGTCCGTAGGCGGCTCAGAAAGTGGGGTGTGAAAGCCCTCGGCTCAACCGAGGAATTGCGCTCCAAACTCCTGAGCTCGAGGAACCTAGAGGTGAGCGGAACTGATGGTGGAGCGGTGAAATGCGTTGATATCATCAGGAACACCGGAGGCGAAGGCGGCTCACTGGgggTTTTCTGACGCTGAGGGACGAAAGCTAGGGGAGCAAACGGGATTAGATACCcccGTAGTCC	2
83	oceanirhabdus sediminicola ;k__bacteria;p__firmicutes;c__clostridia;o__clostridiales;f__clostridiaceae;g__oceanirhabdus;s__oceanirhabdus sediminicola;superkingdom__bacteria	98.9011	1.80464e-133	479.179	TACGTAGGTGGCAAGCGTTGTCCGGATTTACTGGGCGTAAAGGGTGCGTAGGCGGATAATTAAGTCAGATGTGAAATCCCAGGGCTCAACCTTGGGGCTGCATTTGATACTGGTTGTCTAGAGTGCAGGAGAGGAGAGTGGAATTCCTAGTGTAGCGGTGAAATGCGTAGATATTAGGAAGAACACCAGTGGCGAAGGCGACTctctGGACTGTAACTGACGCTGAGGCACGAAAGCGTGGGGAGCGAACAGGATTAGATACCcccGTAGTCC	2
84	uncultured syntrophus sp. ;k__bacteria;p__proteobacteria;c__deltaproteobacteria;o__syntrophobacterales;f__syntrophaceae;g__syntrophus;s__syntrophus spp.;superkingdom__bacteria;subphylum__delta/epsilon subdivisions	88.6447	1.80783e-95	352.943	TACGGAGGGTTCAAGCGTTGTTCGGAATTACTGGGCGTAAAGAGCGCGTAGGCGGCGCAGATAGTCAGATGTGAAAGCCCTGGGCTTAACCCAGGAGGTGCATTTGATACTGCTGTGCTAGAGTACCGAAGAGGTAAGTGGAATTCCTAGTGTAGAGGTGAAATTCGTAGATATTAGGAGGAACACCAGTGGCGAAGGCGGCTTACTGGTCGGTAACTGACGCTGAGGCGCGAAAGCGTGGGGAGCAAACAGGATTAGATACCcccGTAGTCC	1
86	spongiibacter sp. usw93 ;k__bacteria;p__proteobacteria;c__gammaproteobacteria;o__gammaproteobacteria;f__gammaproteobacteria;g__spongiibacter;s__spongiibacter sp.;superkingdom__bacteria	99.2674	4.24411e-135	484.589	TACGGAGGGTGCAAGCGTTAATCGGAATTACTGGGCGTAAAGCgcgcgTAGGCGGATTTGTCAGTCAGATGTGAAAGCCCTGGGCTCAACCTAGGAATTGCATTTGATACTGCGAGTCTAGAGTATGGTAGAGGTGAGTGGAATTCCAGGTGTAGCGGTGAAATGCGTAGATATCTGGAGGAACATCAGTGGCGAAGGCGACTCACTGGATCAATACTGACGCTGAGGTGCGAAAGCGTGGGGAGCAAACAGGATTAGATACCcccGTAGTCC	4
87	cp001649.1 desulfovibrio salexigens str. dsm 2638 ;k__bacteria;p__proteobacteria;c__deltaproteobacteria;o__desulfovibrionales;f__desulfovibrionaceae;g__desulfovibrio;s__desulfovibrio salexigens;superkingdom__bacteria;subphylum__delta/epsilon subdivisions	99.2674	4.24411e-135	484.589	TACGGAGGGTGCGAGCGTTAATCGGAATCACTGGGCGTAAAGCgcgcgTAGGCGGCGCGATAAGTCAGGCGTGAAAGCCCTCGGCTCAACCGGGGAATTGCGCTTGATACTGTCGTGCTTGAGTCTCGGAGAGGGTGGCGGAATTCCAGGTGTAGGAGTGAAATCCGTAGATATCTGGAGGAACACCAGTGGCGAAGGCGGCCACCTGGACGAGTACTGACGCTGAGGTGCGAAAGCGTGGGGAGCAAACAGGATTAGATACCcccGTAGTCC	3
88	uncultured pseudospirillum sp. ;k__bacteria;p__proteobacteria;c__gammaproteobacteria;o__oceanospirillales;f__oceanospirillaceae;g__pseudospirillum;s__pseudospirillum spp.;superkingdom__bacteria	98.9011	1.80464e-133	479.179	TACGGAGGGTGCAAGCGTTAATCGGAATTACTGGGCGTAAAGCgcgcgTAGGCGGTTTGGTAAGTTGGATGTGAAAGCCCAGGGCTCAACCTTGGAACTGCATTCAAAACTGCCAGGCTAGAGTACGGTAGAGGggggTAGAATTCCACGTGTAGCGGTGAAATGCGTAGAGATGTGGAGGAATACCAGTGGCGAAGGCGGCCcccTGGATCGATACTGACGCTGAGGTGCGAAAGCGTGGGGAGCAAACAGGATTAGATACCcccGTAGTCC	4
89	eu200678.1 pseudonocardia fici str. yim 56250 ;k__bacteria;p__actinobacteria;c__actinobacteria;o__actinomycetales;f__pseudonocardiaceae;g__pseudonocardia;s__pseudonocardia fici;superkingdom__bacteria;subclass actinobacteridae;suborder__pseudonocardineae	99.2701	1.22096e-135	486.393	CACGTAGGGTGCGAGCGTTGTCCGGAATTATTGGGCGTAAAGAGCTCGTAGGCGGTgtgtCACGTCGGCCGTGAAAACTTGGGGCTTAACTCTGAGCGTGCGGTCGATACGGGCATCACTTGAGTTCGGCAGGGGAGACTGGAATTCCTGGTGTAGCGGTGAAATGCGCAGATATCAGGAGGAACACCGGTGGCGAAGGCGGGTCTCTGGGCCGATACTGACGCTGAGGAGCGAAAGCGTGGGGAGCGAACAGGATTAGATACCcccGTAGTCC	2
90	uncultured psychromonas sp. ;k__bacteria;p__proteobacteria;c__gammaproteobacteria;o__alteromonadales;f__psychromonadaceae;g__psychromonas;s__psychromonas spp.;superkingdom__bacteria	99.6337	3.48378e-136	488.196	TACGGAGGGTGCAAGCGTTAATCGGAATTACTGGGCGTAAAGCgcgcgTAGGTGGTTAATTAAGTCAGATGTGAAAGCCCAGGGCTCAACCTTGGAACTGCATTTGAAACTGGTTAACTAGAGTTTTGTAGAGGGTGGTAGAATTTCAGGTGTAGCGGTGAAATGCGTAGAGATCTGAAGGAATACCAGTGGCGAAGGCGGCCACCTGGACAAAGACTGACACTGAGGCGCGAAGGCGTGGGGAGCAAACGGGATTAGATACCcccGTAGTCC	4
91	aj294347.1 halomonas variabilis hy_b3 ;k__bacteria;p__proteobacteria;c__gammaproteobacteria;o__oceanospirillales;f__halomonadaceae;g__halomonas;s__halomonas variabilis;superkingdom__bacteria	99.2674	4.24411e-135	484.589	TACGGAGGGTGCAAGCGTTAATCGGAATTACTGGGCGTAAAGCgcgcgTAGGTGGCTTGATAAGCCGGTTGTGAAAGCCCCGGGCTCAACCTGGGAACGGCATCCGGAACTGTCAGGCTAGAGTGCAGGAGAGGAAGGTAGAATTCCCGGTGTAGCGGTGAAATGCGTAGAGATCGGGAGGAATACCAGTGGCGAAGGCGGCCTTCTGGACTGACACTGACACTGAGGTGCGAAAGCGTGGGTAGCAAACAGGATTAGATACCcccGTAGTCC	2
92	saccharospirillum sp. xcd_x5 ;k__bacteria;p__proteobacteria;c__gammaproteobacteria;o__oceanospirillales;f__saccharospirillaceae;g__saccharospirillum;s__saccharospirillum sp.;superkingdom__bacteria	99.2674	4.24411e-135	484.589	TACGGAGGGTGCAAGCGTTAATCGGAATTACTGGGCGTAAAGCgcgcgTAGGCGGCAAGTTAAGTTGGGTGTGAAAGCCCCGGGCTCAACCTGGGAACTGCATTCAAAACTGGCTAGCTAGAGTACAGCAGAGGATAGTGGAATTTCCGGTGTAGCGGTGAAATGCGTAGAGATCGGAAGGAACACCAGTGGCGAAGGCGACTGTCTGGGCTGATACTGACGCTGAGGTGCGAAAGCGTGGGGAGCAAACAGGATTAGATACCcccGTAGTCC	5
93	spongiibacter sp. cc_amw_b ;k__bacteria;p__proteobacteria;c__gammaproteobacteria;o__gammaproteobacteria;f__gammaproteobacteria;g__spongiibacter;s__spongiibacter sp.;superkingdom__bacteria	95.6044	1.58303e-121	439.505	TACGGAGGGTGCAAGCGTTAATCGGAATTACTGGGCGTAAAGCgcgcgTAGGCGGCTTAGTCAGTCGGATGTGAAATCCCCGGGCTCAACCTGGGAACTGCATTCGATACTGCTGAGCTAGAGTATGGAAGAGGGAAGTGGAATTCCGGGTGTAGCGGTGAAATGCGTAGATATCCGGAGGAACATCAGTGGCGAAGGCGACTTCCTGGTCCAATACTGACGCTGAGGTGCGAAAGCGTGGGGAGCAAACAGGATTAGATACCcccGTAGTCC	8
94	hydrocarboniphaga sp. fsbry8 ;k__bacteria;p__proteobacteria;c__gammaproteobacteria;o__xanthomonadales;f__sinobacteraceae;g__hydrocarboniphaga;s__hydrocarboniphaga sp.;superkingdom__bacteria	99.2674	4.24411e-135	484.589	TACAGAGGGTGCGAGCGTTAATCGGATTTACTGGGCGTAAAGCGTGCGTAGGCGGCTATTTAAGTCGGATGTGAAAGCCCTGGGCTTAACCTGGGAACTGCATTCGATACTGGGTAGCTGGAGATCGGTAGAGGGCGGCGGAATTCCGGGTGTAGCGGTGAAATGCGTAGATATCCGGAGGAACACCGATGGCGAAGGCAACCGCCTGGGCCTGATCTGACGCTGAGGCACGAAAGCGTGGGGAGCAAACAGGATTAGATACCcccGTAGTCC	1
95	rhodovulum sp. a_wp02224 ;k__bacteria;p__proteobacteria;c__alphaproteobacteria;o__rhodobacterales;f__rhodobacteraceae;g__rhodovulum;s__rhodovulum sp.;superkingdom__bacteria	95.2381	6.73121e-120	434.095	TACGGAGGGAACTAGCGTTGTTCGGAATTACTGGGCGTAAAGCgcgcgTAGGCGGACCAATCAGTCAGAGGTGAAATCCCGGGGCTTAACCTCGGAACTGCCTTTGATACTGTTGGTCTAGAGTTCGAgagagGTAAGTGGAATTCCCAGTGTAGAGGTGAAATTCGTAGATATTGGGAAGAACACCAGTGGCGAAGGCGGCTTACTGGCTCGATACTGACGCTGAGGTGCGAAAGCGTGGGGAGCAAACAGGATTAGATACCcccGTAGTCC	4
97	uncultured paenibacillus sp. ;k__bacteria;p__firmicutes;c__bacilli;o__bacillales;f__paenibacillaceae;g__paenibacillus;s__paenibacillus spp.;superkingdom__bacteria	85.4015	6.74311e-82	307.859	TACGGggggAGCAAGCGTTGTCCGGAATTATTGGGCGTAAAGGGTGCGTAGGCGGACTGACAAGTCTGGTGTGAAAGTTTGCGGCTTAACCGTAAaaaGCCATTGGAAACTGTCAGTCTTGAATAACAGAGGgggTAGTGGAATTCCAGGTGTAGCGGTGAAATGCGTAGAGATCTGGAGGAACACCGGTGGCGAAGGCGACTGCCTGGCTGTGAATTGACGCTGAGGCACGAAAGCGTGGGTAGCAAACAGGATTAGATACCcccGTAGTCC	7
98	uncultured phycisphaera sp. ;k__bacteria;p__planctomycetes;c__phycisphaerae;o__phycisphaerales;f__phycisphaeraceae;g__phycisphaera;s__phycisphaera spp.;superkingdom__bacteria	81.8519	2.51515e-68	262.775	TACGAGAGGCCCGAGCGTTAATCGGAATCACTGGGCTTAAAGGGTGCGCAGGCGGATTGGCAGGCATCTCGTGAAAGCCcccGGCTCAACCGGGGAATAGCGGGGTGAACCTCCAGTCTTGAGGAAGGTAGGGGTCAGTGGAACCATGAGTGGAGCGGTGAAATGCGTAGATATTCATGGGAACGCCTATGGCGAAGGCAACTGACTGGGCCTTTCCTGACGCTGAGGCACGAAAGCGTGGGGAGCGAACGGGATTAGATACCcccGTAGTCC	2
99	tindallia sp. mic8c12 ;k__bacteria;p__firmicutes;c__clostridia;o__clostridiales;f__clostridiaceae;g__tindallia;s__tindallia sp.;superkingdom__bacteria	94.4853	1.21202e-116	423.275	TACGTAGGgggCAAGCGTTATCCGGAATCACTGGGCGTAAAGGGTGCGTAGGCGGTTtttCAAGTCAGGAGTGAAAGGCTATGGCTCAACCATAGTAAGCTCTTGAAACTGTTAAACTTGAGTGCAGGAGAGGAAAGTGGAATTCCTAGTGTAGAGGTGAAATTCGTAGATATTAGGAGGAACACCAGTGGCGAAGGCGACTTTCTGGACTGTAACTGACGCTGAGGCACGAAAGCGTGGGGAGCGAACAGGATTAGATACCcccGTAGTCC	3
100	uncultured chitinophaga sp. ;k__bacteria;p__bacteroidetes;c__sphingobacteriia;o__sphingobacteriales;f__chitinophagaceae;g__chitinophaga;s__chitinophaga spp.;superkingdom__bacteria;superphylum__bacteroidetes/chlorobi group	98.5348	2.1985e-132	475.572	TACGGAGGGTGCAAGCGTTGTCCGGAATCATTGGGTGTAAAGGGTGCGTAGGCGGACTGCTAAGTCTGGGGTGAAATCTTGCCGCTTAACGGTAAAATGGCCTTGGATACTGGCAGTCTTGAGTGTAGAAGAGGTAAGTGGAATTCGTAGTGTAGCGGTGAAATGCATAGATATTACGAAGAACATCAGTGGCGAAGGCGGCTTACTGGTCTACAACTGACGCTGAGGCACGAAAGCGTGGGGAGCGAACAGGATTAGATACCcccGTAGTCC	1
101	uncultured flexibacter sp. ;k__bacteria;p__bacteroidetes;c__cytophagia;o__cytophagales;f__cytophagaceae;g__flexibacter;s__flexibacter spp.;superkingdom__bacteria;superphylum__bacteroidetes/chlorobi group	96.7033	2.50849e-125	452.129	TACGTAGGGTGCAAGCGTTGTCCGGATTTATTGGGTTTAAAGGGTGCGTAGGCGGCCTGTTAAGTCAGTGGTGAAATCCAACAGCTCAACTGTTGATGTGCCAATGATACTGACAGGCTTGAGTACAGACGAGGTAGGCGGAATTGACAGTGTAGCGGTGAAATGCATAGATATTGTCAAGAACACCGATAGCGAAGGCAGCTTGCTAGCCTGTAACTGACGCTGAGGCACGAAAGTATGGGGATCAAACAGGATTAGATACCcccGTAGTCC	6
102	litorimonas sp. jnu_l063 ;k__bacteria;p__proteobacteria;c__alphaproteobacteria;o__rhodobacterales;f__hyphomonadaceae;g__litorimonas;s__litorimonas sp.;superkingdom__bacteria	95.6044	1.58303e-121	439.505	TACGGAGGgggCTAGCGTTGTTCGGAATTACTGGGCGTAAAGCGTGCGTAGGCGGAATGGAAAGTTAGATGTGAAATCCCAAGGCTCAACCTTGGAACTGCATTTAAAACTCCCATTCTAGAGTTCTGGAGAGGTAAGTGGAATTCCTAGTGTAGAGGTGAAATTCGTAGATATTAGGAGGAACACCAGAGGCGAAGGCGGCTTACTGGACAGATACTGACGCTGAGGCACGAAAGTGTGGGGAGCAAACAGGATTAGATACCcccGTAGTCC	4
103	ay921891.1 farm soil clone akyh963 ;k__bacteria;p__proteobacteria;c__deltaproteobacteria;o__myxococcales;f__nannocystaceae;g__plesiocystis;s__plesiocystis spp.;superkingdom__bacteria;subphylum__delta/epsilon subdivisions;suborder__nannocystineae	94.1392	4.24786e-116	421.471	TACGGAGGGTGCAAACGTTGCTCGGAATCACTGGGCGTAAAGCgcgcgTAGGCGGTTTGAAAAGTTGGATGTGAAAGCCCTGGGCTCAACCTAGGAAGTGCATCCAAAACTGGCAGACTTGAATCTCGGAGGgggCCAGAGAATTCCCGGTGTAGAGGTGAAATTCGTAGATATCGGGAGGAATACCAGTGGCGAAGGCGCTGGCCTGGACGAAGATTGACGCTGAGGTGCGAAAGCGTGGGGAGCAAACAGGATTAGATACCcccGTAGTCC	6
104	candidatus metachlamydia lacustris ;k__bacteria;p__chlamydiae;c__chlamydiia;o__chlamydiales;f__parachlamydiaceae;g__candidatus metachlamydia;s__candidatus metachlamydia lacustris;superkingdom__bacteria;superphylum__chlamydiae/verrucomicrobia group	90.8425	1.30058e-103	379.994	TACGGAGGGTGCAAGCATTAATCGGATTTATTGGGCGTAAAGAGTGCGTAGGCGGAGATGAAAGTCAGATGTGAAATCCCAGGGCTTAACCCTGGGGCTGCATTTGAAACTCTATTTCTTGAGGTTAGGCGGAgagaACGGAATTCCACAAGTAGCGGTGAAATGCGTAGATATGTGGAAGAACACCAGTGGCGAAGGCGGTTCTCTAGCTTAAACCTGACGCTGAGGCACGAAAGCTGGgggAGCGAACAGGATTAGATACCcccGTAGTCC	1
105	uncultured pseudomonas sp. ;k__bacteria;p__proteobacteria;c__gammaproteobacteria;o__pseudomonadales;f__pseudomonadaceae;g__pseudomonas;s__pseudomonas spp.;superkingdom__bacteria	96.7033	2.50849e-125	452.129	TACGGAGGGTGCGAGCGTTAATCGGAATTACTGGGCGTAAAGCgcgcgTAGGCGGCTTGATAAGTCGGATGTGAAAGCCCCGGGCTTAACCTGGGAACTGCATTCGATACTGTCTGGCTAGAGTATGGTAGAGGGAAGTGGAATTCCGGGTGTAGCGGTGAAATGCGTAGATATCCGGAGGAACACCAGTGGCGAAGGCGACTTCCTGGACCAATACTGACGCTGAGGTGCGAAAGCGTGGGGAGCAAACAGGATTAGATACCcccGTAGTCC	4
106	granulosicoccus coccoides ;k__bacteria;p__proteobacteria;c__gammaproteobacteria;o__chromatiales;f__granulosicoccaceae;g__granulosicoccus;s__granulosicoccus coccoides;superkingdom__bacteria	99.2674	4.24411e-135	484.589	TACGGAGGGTGCAAGCGTTAATCGGAATTACTGGGCGTAAAGCgcgcgTAGGCGGCTTGATCAGTCAGATGTGAAATCCCCGGGCTCAACCTGGGAACTGCATTTGATACTGTCAGGCTAGAGTATGTTAGAGGAAAGCGGAATTCCGGGTGTAGCGGTGAAATGCGTAGATATCCGGAGGAACATCAGTGGCGAAGGCGGCTTTCTGGAACAATACTGACGCTGAGGTGCGAAAGCGTGGGGAGCAAACAGGATTAGATACCcccGTAGTCC	8
107	ay602219.2 rhodococcus yunnanensis str. yim 70056 ;k__bacteria;p__actinobacteria;c__actinobacteria;o__actinomycetales;f__nocardiaceae;g__rhodococcus;s__rhodococcus yunnanensis;superkingdom__bacteria;subclass actinobacteridae;suborder__corynebacterineae	99.2674	4.24411e-135	484.589	TACGTAGGGTGCGAGCGTTGTCCGGAATTACTGGGCGTAAAGAGTTCGTAGGCGGTTTGTCGCGTCGTTTGTGAAAACCCGGGGCTCAACTTCGGGCTTGCAGGCGATACGGGCAGACTTGAGTGTTTCAGGGGAGACTGGAATTCCTGGTGTAGCGGTGAAATGCGCAGATATCAGGAGGAACACCGGTGGCGAAGGCGGGTCTCTGGGAAACAACTGACGCTGAGGAACGAAAGCGTGGGTAGCAAACAGGATTAGATACCcccGTAGTCC	7
109	agarivorans sp. b29 ;k__bacteria;p__proteobacteria;c__gammaproteobacteria;o__alteromonadales;f__alteromonadaceae;g__agarivorans;s__agarivorans sp.;superkingdom__bacteria	98.5348	2.1985e-132	475.572	TACGGAGGGTGCGAGCGTTAATCGGAATTACTGGGCGTAAAGCGTACGCAGGCGGCTTtttAAGCCAGATGTGAAATCCCCGGGCTTAACCTGGGAATGGCATTTGGAACTGGGAAGCTAGAGTTTTGTAGAGGGTGGTAGAATTTCAGGTGTAGCGGTGAAATGCGTAGAGATCTGAAGGAATACCAGTGGCGAAGGCGGCCACCTGGACAAGAACTGACGCTCATGTACGAAAGCGTGGGGAGCAAACAGGATTAGATACCcccGTAGTCC	1
110	ab278130.1 aureispira maritima str. 59sa (= tistr 1726) ;k__bacteria;p__bacteroidetes;c__sphingobacteriia;o__sphingobacteriales;f__saprospiraceae;g__aureispira;s__aureispira maritima;superkingdom__bacteria;superphylum__bacteroidetes/chlorobi group	98.8971	6.27289e-133	477.376	TACGGAGGGTGCAAGCGTTATCCGGAATCACTGGGTTTAAAGGGTACGTAGGCGGTTTTATAAGTCAGACGTCAAAGGCTGTAGCTAAACTATGGTACGCGTTTGAAACTGTAAGACTTGAATATGTTCGAGGTGCATGGAATGCTTCATGTAGCGGTGAAATGCATAGATATGAAGTAGAACACCAATTGCGAAGGCAGTGCACTAGGACATTATTGACGCTGAGGTACGAAAGCGTGGGTAGCGAACAGGATTAGATACCcccGTAGTCC	4
111	uncultured legionella sp. ;k__bacteria;p__proteobacteria;c__gammaproteobacteria;o__legionellales;f__legionellaceae;g__legionella;s__legionella spp.;superkingdom__bacteria	99.2674	4.24411e-135	484.589	TACGGAGGGTGCGAGCGTTAATCGGAATTACTGGGCGTAAAGGGTGCGTAGGTGGTTTAGTAAGTTGGCTGTGAAATTCCTGGGCTTAACCTAGGGCGGTCAGCCAAAACTATTAGACTAGAGTATGGGAGAGGGTAGTGGAATTTCCGGTGTAGCGGTGAAATGCGTAGAGATCGGAAGGAACACCAGTGGCGAAGGCGTCTGCCTGGCCCAATACTGACACTGAGGCACGAAAGCGTGGGTAGCAAACAGGATTAGATACCcccGTAGTCC	3
112	candidatus alysiosphaera europeae ;k__bacteria;p__proteobacteria;c__alphaproteobacteria;o__alphaproteobacteria;f__alphaproteobacteria;g__candidatus alysiosphaera;s__candidatus alysiosphaera europeae;superkingdom__bacteria	93.0403	9.35653e-112	407.044	GACGGAGGGTGCTAGCGTTGTTCGGAATTACTGGGCGTAAAGGGCGCGTAGGCGGCCCGAGAAGTCGGATGTGAAAGCCCGGGGCTCAACCTCGGAACGGCATTCGAAACTTTTGGGCTCGAGAACGGAAGAGGAGAGTGGAATACCCAGTGTAGAGGTGAAATTCGTAGATATTGGGTGGAACACCGGTGGCGAAAGCGGCTctctGGTCCGGATCTGACGCTGAGGCGCGAAAGCGTGGGGAGCAAACAGGATTAGATACCcccGTAGTCC	4
114	uncultured planctomyces sp. ;k__bacteria;p__planctomycetes;c__planctomycetia;o__planctomycetales;f__planctomycetaceae;g__planctomyces;s__planctomyces spp.;superkingdom__bacteria	92.3358	1.6917e-108	396.224	TACGAACTGCGCAAACGTTATTCGGAATCACTGGGCTTACAGGGTGCGTAGGCGGTCCACCAGGTCAGATGTGAAATCCCACAGCTCAACTGTGGAACTGCATTTGAAACCGGCGGACTTGAGTAGACTAGAGGTACACGGAACTTCAGGTGGAGCGGTGAAATGTGTTGAGATCTGAAGGAACACCAGAGGCGAAAGCGGTGTACTGGAGTCTGTCTGACGCTGAGGCACGAAAGCTAGGGGAGCGAACGGGATTAGATACCcccGTAGTCC	2
117	uncultured nordella sp. ;k__bacteria;p__proteobacteria;c__alphaproteobacteria;o__rhizobiales;f__rhizobiales;g__nordella;s__nordella spp.;superkingdom__bacteria	93.0403	9.35653e-112	407.044	TACGGAGGgggCTAGCGTTGTTCGGAATTACTGGGCGTAAAGGGCACGTAGGCGGCCCGTTTAGTCAGAGGTGAAATCCCCGAGCTCAACTTGGGAACTGCCTTTGATACTAGCGGGCTTGAGTCCGGGAGAGGATAGTGGAATTCCCAGTGTAGAGGTGAAATTCGTAGATATTGGGAAGAACACCAGTGGCGAAGGCGGCTATCTGGACCGGTACTGACGCTGAGGTGCGAAAGCGTGGGGAGCAAACAGGATTAGATACCcccGTAGTCC	1
118	eu445343.1 pseudomonas sp. str. mag_api ;k__bacteria;p__proteobacteria;c__gammaproteobacteria;o__pseudomonadales;f__pseudomonadaceae;g__pseudomonas;s__pseudomonas alcaligenes;superkingdom__bacteria;species group pseudomonas aeruginosa group	99.2674	4.24411e-135	484.589	TACGAAGGGTGCAAGCGTTAATCGGAATTACTGGGCGTAAAGCgcgcgTAGGTGGTTCAGCAAGTTGAAGGTGAAATCCCCGGGCTCAACCTGGGAACTGCCTCCAAAACTACTGAGCTAGAGTACGGTAGAGGGTAGTGGAATTTCCTGTGTAGCGGTGAAATGCGTAGATATAGGAAGGAACACCAGTGGCGAAGGCGACTACCTGGACTGATACTGACACTGAGGTGCGAAAGCGTGGGGAGCAAACAGGATTAGATACCcccGTAGTCC	1
119	dq071092.1 marine surface water clone pb2.18 ;k__bacteria;p__proteobacteria;c__gammaproteobacteria;o__alteromonadales;f__alteromonadaceae;g__glaciecola;s__glaciecola spp.;superkingdom__bacteria	99.2701	1.87449e-135	486.393	TACGGAGGGTGCGAGCGTTAATCGGAATTACTGGGCGTAAAGCGCACGCAGGCGGTCTGTTAAGCTAGATGTGAAAGCCCCGCGCTCAACGTGGGAGGGTCATTTAGAACTGGCAGACTAGAGTCTTGGAGAGGGGAGTGGAATTCCAGGTGTAGCGGTGAAATGCGTAGAGATCTGGAGGAACATCAATGGCGAAGGCAACTCCCTGGCCAAAGACTGACGCTCATGTGCGAAAGTGTGGGTAGCGAACAGGATTAGATACCCGCGTAGTCCAGGGAGTTGCCTTCGCCATTGATGTTCCTCCAGATCTCTACGCATTACCAGTGGCGAAGGCGGCCACCTGGACAAAGACTGACACTGAGGCGCGAAGGCGTGGGGAGCAAACGGGATTAGATACCC…	10
120	uncultured lewinella sp. ;k__bacteria;p__bacteroidetes;c__sphingobacteriia;o__sphingobacteriales;f__saprospiraceae;g__lewinella;s__lewinella spp.;superkingdom__bacteria;superphylum__bacteroidetes/chlorobi group	94.1606	1.48265e-115	419.668	TACGGAAGGTGCAAGCGTTATCCGGAATCACTGGGTTTAAAGGGTGCGTAGGCGGCGTAATAAGTCAGAGGTGAAAGCTCACAGCTTAACTGTGGAATTGCCTTTGATACTGTTATGCTTGAATTAGGTTGAGGTTGGCGGAATGAGTCATGTAGCGGTGAAATGCATAGATATGACTTAGAACATCGATTGCGAAGGCAGCTGACTGGACCTTAATTGACGCTGAGGCACGAAAGCGTGGGGAGCGAACAGGATTAGATACCCGGGTAGTCC	4
121	eu429484.1 producing pigmented colonies aerosol and soil remote glaciated areas (antarctica alps andes) snow s surface depth 10 cm clone vallot_b5 ;k__bacteria;p__proteobacteria;c__alphaproteobacteria;o__rhizobiales;f__hyphomicrobiaceae;g__rhodoplanes;s__rhodoplanes spp.;superkingdom__bacteria	99.2674	4.24411e-135	484.589	TACGAAGGgggCTAGCGTTGCTCGGAATCACTGGGCGTAAAGCGCACGTAGGCGGCTTTCTAAGTCAGGGGTGAAATCCTGGAGCTCAACTCCAGAACTGCCTTTGATACTGGAGAGCTTGAGTTCGGGAGAGGTGAGTGGAACTGCGAGTGTAGAGGTGAAATTCGTAGATATTCGCAAGAACACCAGTGGCGAAGGCGGCTCACTGGCCCGATACTGACGCTGAGGTGCGAAAGCGTGGGGAGCAAACAGGATTAGATACCcccGTAGTCC	6
122	gq009765.1 topographical and temporal human skin microbiome skin plantar heel clone nbw779b06c1 ;k__bacteria;p__proteobacteria;c__gammaproteobacteria;o__oceanospirillales;f__alcanivoracaceae;g__alcanivorax;s__alcanivorax venustensis;superkingdom__bacteria	99.2674	4.24411e-135	484.589	TACGAAAGGTGCAAGCGTTAATCGGAATTACTGGGCGTAAAGCgcgcgTAGGCGGTgtgtTAAGTCGGATGTGAAAGCCCAGGGCTCAACCTTGGAATTGCATCCGATACTGGCACGCTAGAGTGCAGTAGAGGGAGGTGGAATTTCCGGTGTAGCGGTGAAATGCGTAGAGATCGGAAGGAACACCAGTGGCGAAGGCGGCCTCCTGGACTGACACTGACGCTGAGGTGCGAAAGCGTGGGGAGCAAACAGGATTAGATACCcccGTAGTCC	1
123	uncultured acidobacterium sp. ;k__bacteria;p__acidobacteria;c__acidobacteriia;o__acidobacteriales;f__acidobacteriaceae;g__acidobacterium;s__acidobacterium spp.;superkingdom__bacteria;superphylum__fibrobacteres/acidobacteria group	94.8718	8.2003e-119	430.488	TACGTAGGCAGCAAGCGTTGTTCGGAATTACTGGGCGTAAAGCGTGCGTAGGCGGTTGGCTAAGTTTGGTGTGAAATCTCCCGGCTCAACTGGGAGGGTGCGCCGAAAACTGGCCGGCTAGAGTGCGGGAGAGGGAAGTGGAATTCCTGGTGTAGCGGTGAAATGCGTAGATATCAGGAGGAACACCGGTGGTGTAGACGGCTTCCTGGACCGTGACTGACGCTGAGGCACGAAAGCGTGGGGAGCAAACAGGATTAGATACCcccGTAGTCC	1
125	bauldia litoralis ;k__bacteria;p__proteobacteria;c__alphaproteobacteria;o__rhizobiales;f__rhizobiales;g__bauldia;s__bauldia litoralis;superkingdom__bacteria	99.2701	1.22096e-135	486.393	TACGAAGGgggCTAGCGTTGTTCGGAATCACTGGGCGTAAAGCGCACGTAGGCGGATTGTTAAGTCAGGGGTGAAATCCCGAGGCTCAACCTCGGAACTGCCTCTGATACTGGCAATCTTGGAGTCCGGGAGAGGTGAGTGGAATTCCGAGTGTAGAGGTGAAATTCGTAGATATTCGGAAGAACACCAGTGGCGAAGGCGGCTCACTGGCCCGGTACTGACGCTGAGGTGCGAAAGCGTGGGGAGCAAACAGGATTAGATACCcccGTAGTCC	3
126	uncultured blastomonas sp. ;k__bacteria;p__proteobacteria;c__alphaproteobacteria;o__sphingomonadales;f__sphingomonadaceae;g__blastomonas;s__blastomonas spp.;superkingdom__bacteria	86.4469	2.51292e-87	325.893	TACGAGGGGTGCAAACGTTATTCGGATTTACTGGGTGTAAAGGGTgtgtAGACGGCTTATCAAGTTCGTTGTTAAATCTTCCGGCTCAACCGGAAGCTTGCGATGAAAACTGATAGGCTTGAGGATGAAAGagagagGCGGAATTCTCGGAGTAGCGGTAAAATGCGTAGATCTCGAGAGGAACACCGATGGCGAAAGCAGCCTCTTGGTTCATTCCTGACGTTGAGACACGAAAGCGTGGGGAGCAAACAGGATTAGATACCCGTGTAGTCC	4
128	gq022777.1 topographical and temporal human skin microbiome skin volar forearm clone nbu305a09c1 ;k__bacteria;p__proteobacteria;c__alphaproteobacteria;o__rhodobacterales;f__rhodobacteraceae;g__paracoccus;s__paracoccus marcusii;superkingdom__bacteria	99.2674	4.24411e-135	484.589	TACGGAGGgggCTAGCGTTGTTCGGAATTACTGGGCGTAAAGCGCACGTAGGCGGACTGGAAAGTCAGAGGTGAAATCCCAGGGCTCAACCTTGGAACTGCCTTTGAAACTATCAGTCTGGAGTTCGAgagagGTGAGTGGAATTCCGAGTGTAGAGGTGAAATTCGTAGATATTCGGAGGAACACCAGTGGCGAAGGCGGCTCACTGGCTCGATACTGACGCTGAGGTGCGAAAGCGTGGGGAGCAAACAGGATTAGATACCcccGTAGTCC	13
129	uncultured levilinea sp. ;k__bacteria;p__chloroflexi;c__anaerolineae;o__anaerolineales;f__anaerolineaceae;g__levilinea;s__levilinea spp.;superkingdom__bacteria	95.9707	1.29943e-122	443.112	TACGTAGGTGGCAAGCGTTGTCCGGATTTACTGGGCGTAAAGAGCgcgcAGGCGGTCGGCCAAGTCGAGTGTGAAAGCCcccGGCTCAACCGGGGAGGGTCACTCGATACTGGTCGACTCGAAGGCGGGAGAGGGAAGCGGAATTCCCGGTGTAGCGGTGAAATGCGTAGATATCGGGAGGAACACCAGTGGCGAAGGCGGCTTCCTGGCCCGTTCTTGACGCTGAGGCGCGAAAGCTAGGGGAGCGAACGGGATTAGATACCcccGTAGTCC	1861
130	uncultured legionella sp. ;k__bacteria;p__proteobacteria;c__gammaproteobacteria;o__legionellales;f__legionellaceae;g__legionella;s__legionella spp.;superkingdom__bacteria	94.1392	4.24786e-116	421.471	TACGGggggTGCAAGCGTTAATCGGAGTTATTGGGCGTAAAGGGTGCGTAGGTGGTTTATTAAGTTATCTGGGAAATTCCTGGGCTCAACCTAGGAATGTCGGGTGATACTGGTAAACTTGAGTATAGTAGAGGGTAGTGGAATTTCCGGTGTAGCGGTGAAATGCGTAGAGATCGGAAGGAACACCAGTGGCGAAGGCGGCTACCTGGACTAATACTGACACTGAGGCACGAAAGCGTGGGGAGCAAACAGGATTAGATACCcccGTAGTCC	1
131	uncultured flavobacterium sp. ;k__bacteria;p__bacteroidetes;c__flavobacteriia;o__flavobacteriales;f__flavobacteriaceae;g__flavobacterium;s__flavobacterium spp.;superkingdom__bacteria;superphylum__bacteroidetes/chlorobi group	92.3077	4.8468e-109	398.027	TACGGAGGGTGCAAGCGTTATCCGGATTTATTGGGTTTAAAGGGTTCGTAGGCGGGGTATTAAGTCAGTGGTGAAAGCCTACAGCTCAACTGTAGAATTGCCATTGATACTGGTACTCTTGAGTATACCTGAAGTTGGCGGAATGTGTCATGTAGCGGTGAAATGCTTAGATATGACACAGAACACCGATTGCGAAGGCAGCTGACTAAAGTATAACTGACGCTAATGAACGAAAGCGTGGGGAGCGAACAGGATTAGATACCcccGTAGTCC	1
132	uncultured haliscomenobacter sp. ;k__bacteria;p__bacteroidetes;c__sphingobacteriia;o__sphingobacteriales;f__saprospiraceae;g__haliscomenobacter;s__haliscomenobacter spp.;superkingdom__bacteria;superphylum__bacteroidetes/chlorobi group	92.674	1.13986e-110	403.438	TACGGAGGGTGCAAGCGTTATCCGGAATTACTGGGTTTAAAGGGTGCGTAGGCGGCAACGTAAGTCAGAAGTGAAAGCTCTCGGCTCAACTGAGGAATTGCTTTTGATACTGCGTAGCTTGAATAAGGTTGAGGTTAGCGGAATGTGGCATGTAGCGGTGAAATGCATAGATATGCCATAGAACACCAATTGCGAAGGCAGCTGGCTAGACCTTTATTGACGCTGAGGCACGAAAGCGTGGGGAGCGAACAGGATTAGATACCcccGTAGTCC	1
133	am295255.1 lewinella nigricans str. atcc 23147 ;k__bacteria;p__bacteroidetes;c__sphingobacteriia;o__sphingobacteriales;f__saprospiraceae;g__lewinella;s__lewinella nigricans;superkingdom__bacteria;superphylum__bacteroidetes/chlorobi group	99.2674	4.24411e-135	484.589	TACGGAGGGTGCAAGCGTTATCCGGAATCACTGGGTTTAAAGGGTGCGTAGGCGGCTAAATAAGTCAGAAGTGAAAGCCTGCGGCTTAACCGTAGAATTGCTTTTGATACTGTATAGCTTGAATTAGGTTGAGGTTGGCGGAATGTGACATGTAGCGGTGAAATGCATAGATATGTCATAGAACACCAATTGCGAAGGCAGCTGACTAGACCTTAATTGACGCTGAGGCACGAAAGCGTGGGGAGCGAACAGGATTAGATACCcccGTAGTCC	2
135	uncultured sneathiella sp. ;k__bacteria;p__proteobacteria;c__alphaproteobacteria;o__sneathiellales;f__sneathiellaceae;g__sneathiella;s__sneathiella spp.;superkingdom__bacteria	99.2674	4.24411e-135	484.589	GACGGAGGgggCTAGCGTTGTTCGGAATTACTGGGCGTAAAGCGTGCGTAGGCGGCGTGCCAAGTTGGATGTGAAAGCCCAGGGCTCAACCTTGGAATTGCATTCAAAACTGGCATGCTTGAGAGCGGAAGAGGTGAGTGGAACTCCCAGTGTAGAGGTGAAATTCGTAGATATTGGGAAGAACACCGGTGGCGAAGGCGGCTCACTGGTCCGTTTCTGACGCTGAGGCACGAAAGCGTGGGGAGCAAACAGGATTAGATACCCCTGTAGTCC	2
137	meiothermus granaticius ;k__bacteria;p__deinococcus_thermus;c__deinococci;o__thermales;f__thermaceae;g__meiothermus;s__meiothermus granaticius;superkingdom__bacteria	95.6044	1.58303e-121	439.505	TACGGAGGGTGCAAGCGTTACCCGGATTTACTGGGTGTAAAGGGCGTGTAGGCGGCTTTTCAAGTCCGATGCTAAAGACTGAGGCTCAACCTCAGGAGTGCGTTGGATACTGTGAGGCTAGACGGTCGGAGAGGGTAGCGGAATTCTCGGAGTAGCGGTGAAATGCGCAGATACCGAGAGGAACGCCAATAGCGAAAGCAGCTACCTGGACGATTAGTGACGCTGAGGCGCGAAAGCGTGGGGAGCAAACCGGATTAGATACCcccGTAGTCC	3
138	uncultured hyphomicrobium sp. ;k__bacteria;p__proteobacteria;c__alphaproteobacteria;o__rhizobiales;f__hyphomicrobiaceae;g__hyphomicrobium;s__hyphomicrobium spp.;superkingdom__bacteria	96.7033	2.50849e-125	452.129	TACGAAGGgggCTAGCGTTGTTCGGAATCACTGGGCGTAAAGCGCACGTAGGCGGATTTGTCAGTCAGGGGTGAAATCCCGGGGCTCAACCTCGGAACTGCCCTTGATACAGCAAATCTAGAGTCCGGAAGAGGTGGGTGGAATTCCTAGTGTAGAGGTGAAATTCGTAGATATTAGGAAGAACACCAGTGGCGAAGGCGGCCCACTGGTCCGGTACTGACGCTGAGGTGCGAAAGCGTGGGGAGCAAACAGGATTAGATACCcccGTAGTCC	1563
140	gq001873.1 topographical and temporal human skin microbiome skin axillary vault clone nbu165c05c1 ;k__bacteria;p__firmicutes;c__bacilli;o__bacillales;f__staphylococcaceae;g__staphylococcus;s__staphylococcus epidermidis;superkingdom__bacteria	99.6337	3.48378e-136	488.196	TACGTAGGTGGCAAGCGTTATCCGGAATTATTGGGCGTAAAGCgcgcgTAGGCGGTTttttAAGTCTGATGTGAAAGCCCACGGCTCAACCGTGGAGGGTCATTGGAAACTGGAAAACTTGAGTGCAGAAGAGGAAAGTGGAATTCCATGTGTAGCGGTGAAATGCGCAGAGATATGGAGGAACACCAGTGGCGAAGGCGACTTTCTGGTCTGTAACTGACGCTGATGTGCGAAAGCGTGGGGATCAAACAGGATTAGATACCcccGTAGTCC	173
141	uncultured bacteroides sp. ;k__bacteria;p__bacteroidetes;c__bacteroidia;o__bacteroidales;f__bacteroidaceae;g__bacteroides;s__bacteroides spp.;superkingdom__bacteria;superphylum__bacteroidetes/chlorobi group	90.8425	1.30058e-103	379.994	TACGTAGGGTGCAAGCGTTGTCCGGATTTATTGGGTTTAAAGGGTGCGCAGGCGGTTCTTTAAGTTAGTGGTGAAATCGTCCGGCTTAACCGGATACCCGCCATTGATACTGGAGAACTTGAGTACGTCTGAGGAGATTAGAATGCGTGGTGTAGCGGTGAAATGCATAGATATCACGCAGAATACCGATTGCGAAGGCAGATCTCTAGGGCGTAACTGACGCTGAGGCACGAAAGCGTGGGTAGCGAACAGGATTAGATACCcccGTAGTCC	1
144	uncultured methylosinus sp. ;k__bacteria;p__proteobacteria;c__alphaproteobacteria;o__rhizobiales;f__methylocystaceae;g__methylosinus;s__methylosinus spp.;superkingdom__bacteria	98.9011	1.80464e-133	479.179	TACGAAGGgggCTAGCGTTGTTCGGAATCACTGGGCGTAAAGCGCACGTAGGCGGATCGATAAGTCAGGGGTGAAATCCCGAGGCTCAACCTCGGAACTGCCTTTGATACTGTCGACCTTGAGTCCGGGAGAGGTGAGTGGAACTCCGAGTGTAGAGGTGAAATTCGTAGATATTCGGAAGAACACCAGTGGCGAAGGCGGCTCACTGGCCCGGTACTGACGCTGAGGTGCGAAAGCGTGGGGAGCAAACAGGATTAGATACCCCTGTAGTCC	3
145	spongiibacter sp. cc_amw_b ;k__bacteria;p__proteobacteria;c__gammaproteobacteria;o__gammaproteobacteria;f__gammaproteobacteria;g__spongiibacter;s__spongiibacter sp.;superkingdom__bacteria	94.1406	7.35475e-108	394.421	TACGGAGGGTGCGAGCGTTAATCGGAATTACTGGGCGTAAAGCGTGCGTAGGCGGCATGGTCAGTCGGATGTGAAAGCCCCGGGCTTAACCTGGGAATTGCATTCGATACTGCCAAGCTAGAGTATGTTAGAGGAAAGTGGAATTCCCGGTGTAGCGGTGAAATGCGTAGATATCGGGAGGAACATCAGTGGCGAAGGCGACTTTCTGGATCAATACTGACGCTGAGGTACGAAAGCGTGGGGAGCAAACAGGATTGATCCAGAAAGTCGCCAAAGACTGACGCTCATGTGCGAAAGTGTGGGTAGCGAACAGGATTAGATACCcccGTAGTCC	5
146	uncultured pseudomonas sp. ;k__bacteria;p__proteobacteria;c__gammaproteobacteria;o__pseudomonadales;f__pseudomonadaceae;g__pseudomonas;s__pseudomonas spp.;superkingdom__bacteria	97.0803	2.06757e-126	455.735	TACGGAGGGTGCAAGCGTTAATCGGAATTACTGGGCGTAAAGCgcgcgTAGGCGGCTTTGTAAGTCGGATGTGAAAGCCCTGGGCTTAACCTGGGAATTGCATTCGATACTGCATAACTAGAGTATGGTAGAGGGAAGTGGAATTTCCGGTGTAGCGGTGAAATGCGTAGATATCGGAAGGAACACCAGTGGCGAAGGCGACTTCCTGGGCCAATACTGACGCTGAGGTGCGAAAGCGTGGGGAGCAAACAGGATTAGATACCCCGTGTAGTCC	2
149	uncultured stappia sp. ;k__bacteria;p__proteobacteria;c__alphaproteobacteria;o__rhodobacterales;f__rhodobacteraceae;g__stappia;s__stappia spp.;superkingdom__bacteria	99.2674	4.24411e-135	484.589	TACGAAGGgggCTAGCGTTGTTCGGAATTACTGGGCGTAAAGCGCACGTAGGCTGACTTTTAAGTCAGGGGTGAAATCCCGGGGCTCAACCTCGGAACTGCCTTTGATACTGGAAGTCTTGAGTCCGAgagagGTGAGTGGAACTCCGAGTGTAGAGGTGAAATTCGTAGATATTCGGAAGAACACCAGTGGCGAAGGCGGCTCACTGGCTCGGTACTGACGCTGAGGTGCGAAAGCGTGGGGAGCAAACAGGATTAGATACCcccGTAGTCC	3
150	ralstonia sp. enrichment culture clone van98 ;k__bacteria;p__proteobacteria;c__betaproteobacteria;o__burkholderiales;f__burkholderiaceae;g__ralstonia;s__ralstonia sp.;superkingdom__bacteria	97.4359	4.84252e-128	461.145	TACGTAGGGTGCGAGCGTTAATCGGAATTACTGGGCGTAAAGCGTGCGCAGGCGGTTATGCAAGACAGGTGTGAAATCCCCGGGCTCAACCTGGGAACTGCACTTGTGACTGCATGACTAGAGTGCGTCAGAGGGAGGTGGAATTCCGCGTGTAGCAGTGAAATGCGTAGAGATGCGGAGGAACACCGATGGCGAAGGCAGCCTCCTGGGATGACACTGACGCTCATGCACGAAAGCGTGGGGAGCAAACAGGATTAGATACCcccGTAGTCC	1
151	uncultured acidimicrobium sp. ;k__bacteria;p__actinobacteria;c__actinobacteria;o__acidimicrobiales;f__acidimicrobiaceae;g__acidimicrobium;s__acidimicrobium spp.;superkingdom__bacteria;subclass acidimicrobidae;suborder__acidimicrobineae	94.8905	2.35909e-119	432.291	GACGTAGGgggCGAGCGTTGTCCGGATTTATTGGGCGTAAAGGGCTCGTAGGTGGTTGCGTAAGTCGGATGTGAAAACTCCAGGCTCAACTTGGAGACGCCATCCGATACTGCGCTGACTTGAGTCCGGTAGAGGAGTGTGGAATTTCTAGTGTAGCGGTGAAATGCGCAGATATTAGAAGGAACACCTATTGCGAAGGCAGCACTCTGGGCCGGCACTGACACTGAGGAGCGAAAGCGTGGGTAGCAAACAGGATTAGATACCcccGTAGTCC	1
152	uncultured chloroflexus sp. ;k__bacteria;p__chloroflexi;c__chloroflexia;o__chloroflexales;f__chloroflexaceae;g__chloroflexus;s__chloroflexus spp.;superkingdom__bacteria;suborder__chloroflexineae	91.5751	2.51071e-106	389.011	TACGTAGGTGTCGAGCGTTGTCCGGATTTACTGGGCGTAAAGCGCCCGCAGGCGGCCAGGCAAGTCCAGGGTGAAATCTCCCGGCTCAACCGGGAGGGGTCCTTGGAAACTGCTTGGCTTGAGGCAGGGAGAGGGATGTGGAATTCCCGGTGTAGTGGTGAAATGCGTAGATATCGGGAGGAACACCAGTGGCGAAGGCGGCATCCTGGCCCTGTCCTGACGCTCAGGGGCGAAAGCGTGGGGAGCAAACCGGATTAGATACCCGCGTAGTCC	1413
153	candidatus carsonella ruddii ;k__bacteria;p__proteobacteria;c__gammaproteobacteria;o__oceanospirillales;f__halomonadaceae;g__candidatus carsonella;s__candidatus carsonella ruddii;superkingdom__bacteria	69.2857	2.7258e-17	93.2581	TACGGAGGgggCGAGCATTACTCTTCATGACTGGGTATAAAGCGTGTTTAGATGGTTTATTAAGTTtttAATGAAATCTTACCATTTAAGGGTAAAATTATTAAaaaaTACTATGTAACTAAGAGTTTAAAAGAAAATAGTTGTATGTTTTATGTAAAGGTAAAATTttttAATATAAaaaaGACAGACATTTGGTGAAAACTACTATTTATTTTAAACTGACATTTAATACACAAAAGCATGGGGATCAAACAGGATTAGATACCCGTGTAGTCC	1
154	uncultured carboxydothermus sp. ;k__bacteria;p__firmicutes;c__clostridia;o__thermoanaerobacterales;f__thermoanaerobacteraceae;g__carboxydothermus;s__carboxydothermus spp.;superkingdom__bacteria	89.011	4.25161e-97	358.353	TACGGAGGGTGCAAACGTTGTTCGGAATCACTGGGCATAAAGGGCTCGTAGGCGGTTCATTAAGTCAGGTGTGAAATCCcccGGCTCAACCGGGGAACTGCACTTGATACTGGTGAACTAGAGTATGGTTGGGGTGAGCGGAACTCCTGGTGGAGCGGTGAAATGCGTAGATATCAGGAGGAACACCGGTGGCGAAAGCGGCTCACTGGACCATTACTGACGCTGAGGAGCGAAAGCTAGGGGAGCGAACGGGATTAGATACCcccGTAGTCC	1
155	sphingopyxis sp. kmm 6744 ;k__bacteria;p__proteobacteria;c__alphaproteobacteria;o__sphingomonadales;f__sphingomonadaceae;g__sphingopyxis;s__sphingopyxis sp.;superkingdom__bacteria	99.2674	4.24411e-135	484.589	TACGGAGGGAGCTAGCGTTGTTCGGAATTACTGGGCGTAAAGCgcgcgTAGGCGGTTACTCAAGTCAGAGGTGAAAGCCCGGAGCTCAACTCCGGAACTGCCTTTGAAACTAGGTGACTAGAATCTTGGAGAGGCGAGTGGAATTCCGAGTGTAGAGGTGAAATTCGTAGATATTCGGAAGAACACCAGTGGCGAAGGCGACTCGCTGGACAAGTATTGACGCTGAGGTGCGAAAGCGTGGGGAGCAAACAGGATTAGATACCcccGTAGTCC	1
156	uncultured limnobacter sp. ;k__bacteria;p__proteobacteria;c__betaproteobacteria;o__burkholderiales;f__burkholderiaceae;g__limnobacter;s__limnobacter spp.;superkingdom__bacteria	99.2674	4.24411e-135	484.589	TACGTAGGGTGCAAGCGTTAATCGGAATTACTGGGCGTAAAGCGTGCGCAGGCGGTTGTGTAAGACAGGTGTGAAATCCCCGGGCTTAACCTGGGAATTGCATTTGTGACTGCACGACTAGAGTgtgtCAGAGGggggTGGAATTCCACGTGTAGCAGTGAAATGCGTAGATATGTGGAGGAACACCAATGGCGAAGGCAGCCcccTGGGATAACACTGACGCTCATGCACGAAAGCGTGGGGAGCAAACAGGATTAGATACCcccGTAGTCC	1
157	uncultured chlamydia sp. ;k__bacteria;p__chlamydiae;c__chlamydiia;o__chlamydiales;f__chlamydiaceae;g__chlamydia;s__chlamydia spp.;superkingdom__bacteria;superphylum__chlamydiae/verrucomicrobia group	91.2409	1.06758e-104	383.6	TACGGAGGGTGCAAGCATTGATCGGAATTACTGGGCGTAAAGGGCGCGTAGGCGGTTAGGTAAGTCAGATGTGAAATTCCGGAGCTCAACTCCGGAGCTGCATTTGAAACTGCTTAGCTAGAGTACAGTTAGGGTAAACGGAATTCCACGTGTAGCGGTGAAATGCGTAGATATGTGGAAGAACACCGGTGGTGAAGACGGTTTACTGGGCTGTTTCTGACGCTGAGGCGCGAAAGCATGGGTAGCAAACAGGATTAGATACCCGTGTAGTCC	1
158	uncultured eubacterium sp. ;k__bacteria;p__firmicutes;c__clostridia;o__clostridiales;f__eubacteriaceae;g__eubacterium;s__eubacterium spp.;superkingdom__bacteria	98.1685	9.34827e-131	470.162	TACGTAGGTGGCAAGCGTTGTCCGGATTTACTGGGCGTAAAGAGTgtgtAGGCGGATAATTAAGTCAGATGTGAAAGCCCAAGGCTCAACCTTGGAGGTGCATTTGATACTGGTTATCTAGAGTGCAGGAGAGGAGAGTGGAATTCCTAGTGTAGCGGTGAAATGCGTAGAGATTAGGAAGAACACCAGTGGCGAAGGCGACTctctGGACTGTAACTGACGCTGAGACACGAAAGCGTGGGGAGCGAACAGGATTAGATACCcccGTAGTCC	5
160	polycyclovorans algicola ;k__bacteria;p__proteobacteria;c__gammaproteobacteria;o__xanthomonadales;f__sinobacteraceae;g__polycyclovorans;s__polycyclovorans algicola;superkingdom__bacteria	99.6337	3.48378e-136	488.196	TACAGAGGGTGCAAGCGTTAATCGGATTTACTGGGCGTAAAGCGTgtgtAGGTGGTGGCGTAAGTCGATTGTGAAATCCCCGGGCTCAACCTGGGAACTGCTTTCGATACTGCGTCACTAGAGTACGGTAGAGGGTGGTGGAATTTCCGGTGTAGCGGTGAAATGCGTAGATATCGGAAGGAACATCAATGGCGAAGGCAACCACCTGGGCCTGTACTGACACTGAGACACGAAAGCGTGGGGATCAAACAGGATTAGATACCCCGGTAGTCC	3
161	ignavibacterium album jcm 16511 ;k__bacteria;p__ignavibacteriae;c__ignavibacteria;o__ignavibacteriales;f__ignavibacteriaceae;g__ignavibacterium;s__ignavibacterium album;superkingdom__bacteria;superphylum__bacteroidetes/chlorobi group	98.9011	1.80464e-133	479.179	TACGTAGGgggCAAGCGTTGTCCGGATTCACTGGGTGTAAAGGGCgcgcAGGCGGGTTAGCAAGTCAGAGGTGAAATCCTACAGCTTAACTGTAGAACTGCCTTTGAAACTGTTAATCTTGAGTGCGGAAGagagagaCGGAATTCCAGGTGTAGCGGTGAAATGCGTAGATATCTGGAAGAACACCAGTTGCGAAGGCGGTCTCTTGGTCCGTAACTGACGCTCAGGCGCGAAAGCGTGGGGAGCAAACAGGATTAGATACCcccGTAGTCC	1
162	magnetospira sp. qh_2 ;k__bacteria;p__proteobacteria;c__alphaproteobacteria;o__rhodospirillales;f__rhodospirillaceae;g__magnetospira;s__magnetospira sp.;superkingdom__bacteria	91.2088	3.05867e-105	385.404	TACGGAGGgggCTAGCGTTGTTCGGATTTACTGGGCGTAAAGCGCACGTAGGCGGCATATTAAGTTAGAGGTGAAAGGCCTGGGCTCAACCTAGGAACGGCCTTTAATACTGGTATGCTTGAGTTCGGAAGAGGGTAGTGGAATTCCAAGTGTAGAGGTGAAATTCGTAGATATTTGGAAGAACACCGGTGGCGAAGGCGGCTACCTGGTCCGATACTGACGCTGAGGTGCGAAAGCGTGGGGAGCGAACAGGATTAGATACCcccGTAGTCC	5
165	algibacter sp. norgb6 ;k__bacteria;p__bacteroidetes;c__flavobacteriia;o__flavobacteriales;f__flavobacteriaceae;g__algibacter;s__algibacter sp.;superkingdom__bacteria;superphylum__bacteroidetes/chlorobi group	97.4359	4.84252e-128	461.145	TACGGAGGGTGCAAGCGTTATCCGGAATCATTGGGTTTAAAGGGTCCGTAGGCGGATAGATAAGTCAGAGGTGAAATCCTGCAGCTCAACTGTAGAATTGCCTTTGAAACTGTTTATCTTGAGTTATTGTGAAGTGGTTAGAATATGTAGTGTAGCGGTGAAATGCTTAGAGATTACATGGAATACCGATTGCGAAGGCAGATCACTAACAATATACTGACGCTGATGGACGAAAGCGTGGGGAGCGAACGGGATTAGATACCCCTGTAGTCC	3
166	ideonella sp. otsz_a_250 ;k__bacteria;p__proteobacteria;c__betaproteobacteria;o__burkholderiales;f__burkholderiales;g__ideonella;s__ideonella sp.;superkingdom__bacteria	98.9011	1.80464e-133	479.179	TACGTAGGGTGCAAGCGTTAATCGGAATTACTGGGCGTAAAGCGTGCGCAGGCGGTTGTGCAAGACAGATGTGAAATCCCCGGGCTCAACCTGGGAACTGCATTTGTGACTGCACGGCTAGAGTACGGTAGAGGgggATGGAATTCCGCGTGTAGCAGTGAAATGCGTAGATATGCGGAGGAACACCGATGGCGAAGGCAATCCCCTGGACCTGTACTGACGCTCATGCACGAAAGCGTGGGGAGCAAACAGGATTAGATACCcccGTAGTCC	12
167	stappia sp. hden28 ;k__bacteria;p__proteobacteria;c__alphaproteobacteria;o__rhodobacterales;f__rhodobacteraceae;g__stappia;s__stappia sp.;superkingdom__bacteria	97.4359	4.84252e-128	461.145	TACGAAGGgggCTAGCGTTGTTCGGAATCACTGGGCGTAAAGCGCACGTAGGCGGACTGATAAGTCAGGGGTGAAATCCCGGGGCTCAACCTCGGAACTGCCTTTGATACTGTCAGTCTTGAGTCCGAgagagGTGAGTGGAATTCCTAGTGTAGAGGTGAAATTCGTAGATATTAGGAAGAACACCAGTGGCGAAGGCGGCTCACTGGCTCGGTACTGACGCTGAGGTGCGAAAGCGTGGGGAGCAAACAGGATTAGATACCcccGTAGTCC	3
168	aj429239.1 sphingomonas faeni str. ma_olki ;k__bacteria;p__proteobacteria;c__alphaproteobacteria;o__sphingomonadales;f__sphingomonadaceae;g__sphingomonas;s__sphingomonas faeni;superkingdom__bacteria	99.2674	4.24411e-135	484.589	TACGGAGGGAGCTAGCGTTATTCGGAATTACTGGGCGTAAAGCGCACGTAGGCGGCTTTGTAAGTAAGAGGTGAAAGCCCAGAGCTCAACTCTGGAATTGCCTTTTAGACTGCATCGCTTGAATCATGGAGAGGTCAGTGGAATTCCGAGTGTAGAGGTGAAATTCGTAGATATTCGGAAGAACACCAGTGGCGAAGGCGGCTGACTGGACATGTATTGACGCTGAGGTGCGAAAGCGTGGGGAGCAAACAGGATTAGATACCcccGTAGTCC	1
169	uncultured gaiella sp. ;k__bacteria;p__actinobacteria;c__actinobacteria;o__gaiellales;f__gaiellaceae;g__gaiella;s__gaiella spp.;superkingdom__bacteria;subclass rubrobacteridae	98.5348	2.1985e-132	475.572	TACGTAGGgggCGAGCGTTGTCCGGAATCATTGGGCGTAAAGCGCGTGTAGGCGGCTTGGTAAGTCTGGTGTGAAACCTTGGGGCTCAACCCCAAGCCTGCACTGGATACTGCCTGGCTTGAGTCCGGGAGGGGAGAGCGGAATTCCTAGTGTAGCGGTGAAATGCGCAGATATTAGGAAGAACACCGGTGGCGAAGGCGGCTctctGGAACGGTACTGACGCTGAGACGCGAAAGCGTGGGGAGCGAACAGGATTAGATACCcccGTAGTCC	2
170	kangiella sp. kle1212 ;k__bacteria;p__proteobacteria;c__gammaproteobacteria;o__oceanospirillales;f__alcanivoracaceae;g__kangiella;s__kangiella sp.;superkingdom__bacteria	98.9011	1.80464e-133	479.179	TACGGAGGGTGCAAGCGTTAATCGGAATTACTGGGCGTAAAGCgcgcgTAGGCGGATTGTTAAGTCTCATGTGAAAGCCCTGGGCTCAACCTGGGAACTGCATGGGATACTGGCAATCTAGAATACAGTAGAGGGTAGTGGAATTTCAGGTGTAGCGGTGAAATGCGTAGAGATCTGAAGGAACATCAGTGGCGAAGGCGACTACCTGGACTGATATTGACGCTGAGGTGCGAAAGCGTGGGGAGCAAACGGGATTAGATACCcccGTAGTCC	1
171	uncultured geobacter sp. ;k__bacteria;p__proteobacteria;c__deltaproteobacteria;o__desulfuromonadales;f__geobacteraceae;g__geobacter;s__geobacter spp.;superkingdom__bacteria;subphylum__delta/epsilon subdivisions	91.6058	8.79929e-106	387.207	GACAGAGGGTGCGAACGTTGCTCGGAATCACTGGGCGTAAAGCGCGTGTAGGCGGACCAGCAAGTCAGGTGTGAAATCCCTGGGCTCAACCTAGGAACTGCATCTGAAACTGCTGGTCTTGAGTGTCGGAGAGGGAAGCGGAATTCCTGGTGTAGAGGTGAAATTCGTAGATATCAGGAGGAACACCGGTGGCGAAGGCGGCTTCCTGGACGACTACTGACGCTGAGACGCGAAAGCGTGGGGAGCAAACAGGATTAGATACCcccGGTAGTCC	2
172	luteimonas sp. a13(2011) ;k__bacteria;p__proteobacteria;c__gammaproteobacteria;o__xanthomonadales;f__xanthomonadaceae;g__luteimonas;s__luteimonas sp.;superkingdom__bacteria	97.0696	5.8994e-127	457.539	TACGAAGGGTGCAAGCGTTACTCGGAATTACTGGGCGTAAAGCGTGCGTAGGTGGTTGTTTAAGTCTGATGTGAAAGCCCTGGGCTCAACCTGGGAATGGCATTGGAAACTGGGCAGCTGGAGTGCGGTAGAGGGTAGTGGAATTCCCGGTGTAGCAGTGAAATGCGTAGAGATCGGGAGGAACATCTGTGGCGAAGGCGACTGCCTGGACCAGCACTGACACTGAGGCACGAAAGCGTGGGGAGCAAACAGGATTAGATACCcccGTAGTCC	1
173	dq109927.1 sulfate_reducing mats: changing paradigms new discoveries salt pond nonlithifying microbial mat clone e48e12cd ;k__bacteria;p__proteobacteria;c__deltaproteobacteria;o__desulfovibrionales;f__desulfovibrionaceae;g__desulfovibrio;s__desulfovibrio cavernae;superkingdom__bacteria;subphylum__delta/epsilon subdivisions	89.011	4.25161e-97	358.353	TACGGAGGGTGCAAGCGTTGTTCGGATTTATTGGGCGTAAAGCGAGTGTAGGCGGTTTGAAAAGTCGGGTGTGAAATCCCAGGGCCCAACCCTGGAACTGCACCCGATACTGTCAGGCTAGAGTTCCGGAGAGGGTGGCGGAATTCCCGGTGTAGGGGTGAAATCCGTAGATATCGGGAGGAACACCAGTGGCGAAGGCGGCCACCTGGACGGTGACTGACGCTGAGACTCGAAAGTGTGGGTAGCAAACAGGATTAGATACCcccGTAGTCC	2
174	uncultured lewinella sp. ;k__bacteria;p__bacteroidetes;c__sphingobacteriia;o__sphingobacteriales;f__saprospiraceae;g__lewinella;s__lewinella spp.;superkingdom__bacteria;superphylum__bacteroidetes/chlorobi group	89.0511	1.80783e-95	352.943	TACGGAGGATGCAAGCGTTATCCGGAATCACTGGGTTTAAAGGGTGCGTAGGTGGGTTAATAAGTCAGAGGTGAAAGCTGGTCGCTTAACGATCAAACTGCCTTTGATACTGTTAGTCTTGAAATACAATGAGGTCAGCAGAATGTGACATGTAGCGGTGAAATGCATAGATATGTCATAGAATACCAATTGCGAAGGCAGCTGGCTGGTTGTTGTTTGACACTGAGGCACGAAAGCGTGGGGAGCGAACAGGATTAGATACCcccGTAGTCC	1
175	am885869.1 alteromonas macleodii r_28696 ;k__bacteria;p__proteobacteria;c__gammaproteobacteria;o__alteromonadales;f__alteromonadaceae;g__alteromonas;s__alteromonas macleodii;superkingdom__bacteria	100	6.19513e-133	477.376	TACGGAGGGTGCGAGCGTTAATCGGAATTACTGGGCGTAAAGCGCACGCAGGCGGTTTGTTAAGCTAGATGTGAAAGCCCCGGGCTCAACCTGGGATGGTCATTTAGAACTGGCAGACTAGAGTCTTGGAGAGGGGAGTGGAATTCCAGGTGTAGCGGTGAAATGCGTAGATATCTGGAGGAACATCAGTGGCGAAGGCGACTCCCTGGCCAAAGACTGACGCTCATGTGCGAAAGTGTGGGTAGCGAACAGGATTAGATACCCAGTCC	3
180	aetherobacter sp. sbsr008 ;k__bacteria;p__proteobacteria;c__deltaproteobacteria;o__myxococcales;f__polyangiaceae;g__aetherobacter;s__aetherobacter sp.;superkingdom__bacteria;subphylum__delta/epsilon subdivisions;suborder__sorangiineae	90.8088	4.53946e-103	378.19	TACAGAGGGTGCAAACGTTGCTCGGATTTACTGGGCGTAAAGCGCGTGTAGGCGGATTCGCAAGTCGGATGTGAAATCCCTGGGCTCAACCCAGGAACTGCATTCGAAACTGCGTGTCTAGAGTAGTGGAGAGGAAAGTAGAATTCCCGGTGTAGAGGTGAAATTCGTAGATATCGGGAGGAATACCAGTGGCGAAGGCGGCTTTCTGGACACTAACTGACGCTGAGACGCGAAAGCGTGGGGAGCAAACAGGATTAGATACCcccGTAGTCC	1
181	bacterium ellin514 ;k__bacteria;p__verrucomicrobia;c__verrucomicrobiae;o__verrucomicrobiales;f__verrucomicrobia subdivision 3;g__pedosphaera;s__pedosphaera parvula;superkingdom__bacteria;superphylum__chlamydiae/verrucomicrobia group	89.011	4.25161e-97	358.353	TACAGAGGTCCCAAGCGTTGTTCGGATTTACTGGGCGTAAAGCGTGCGTAGGCGGCGGAAaaaGTTTGACGTGAAAGCTCTGGGCTCAACCCGGAAAATGCGTTGAAAACTGTTTCGCTTGAGGGTCAGAGGGGAGACTGGAATTCTCGGTGTAGCGGTGAAATGCGTAGATATCGAGAGGAACACCAGTGGCGAAGGCGAGTCTCTGGATGACACCTGACGCTGAGGCACGAAAGCTAGGGGAGCGAACAGGATTAGATACCcccGTAGTCC	1
182	uncultured clostridium sp. ;k__bacteria;p__firmicutes;c__clostridia;o__clostridiales;f__clostridiaceae;g__clostridium;s__clostridium spp.;superkingdom__bacteria	80.9524	3.06407e-67	259.168	TACATAAGTCCCAAGCGTTACCCGGAATTATTGGGTGTAAAGGGTCCGTAGGCGGACCTATAAGTCAGGTATGAAAGACCGGAGCTCAACTCCGAGTTTGTGCTTGAAACTGTAGGTCTAGAATCAGGGAGAGGTTAGCGGAATTCTTAGTGTAGGGGTGCAATCCGTAGATACTAAGAAGAACACCAAAAGCGAAGGCAGCTAACTGGAACTCGATTGACGCTGAGGGACGAAAGCGTGGGGAGCGAAGAGGATTAGATACCcccGTAGTCC	2
184	uncultured hyphomonas sp. ;k__bacteria;p__proteobacteria;c__alphaproteobacteria;o__rhodobacterales;f__hyphomonadaceae;g__hyphomonas;s__hyphomonas spp.;superkingdom__bacteria	97.0696	5.8994e-127	457.539	TACGAAGGgggCTAGCGTTGTTCGGAATTACTGGGCGTAAAGCGTACGTAGGCGGACTATTAAGTCAGATGTGAAATCCCGAGGCTCAACCTCGGAACTGCATTTGAAACTGGTAGTCTAGAGATCAGGAGAGGTTAGTGGAATACCGAGTGTAGAGGTGAAATTCGTAGATATTCGGTGGAACACCAGTGGCGAAGGCGACTAACTGGACTGATACTGACGCTGAGGTACGAAAGTGTGGGGAGCAAACAGGATTAGATACCCCTGTAGTCC	2
185	uncultured thioprofundum sp. ;k__bacteria;p__proteobacteria;c__gammaproteobacteria;o__chromatiales;f__thioalkalispiraceae;g__thioprofundum;s__thioprofundum spp.;superkingdom__bacteria	96.337	3.05597e-124	448.522	TACGGAGGGTGCAAGCGTTAATCGGAATTACTGGGCGTAAAGGGCGCGTAGGTGGTTTGTTAAGTCGGGTGTGAAAGCCCTGGGCTCAACCTGGGAACTGCATTCGATACTGGCAAACTTGAGTATGGTAGAGGGAAGTGGAATTCCGGGTGTAGCGGTGAAATGCGTAGATATCCGGAGGAACATCAGTGGCGAAGGCGACTTCCTGGATCAATACTGACACTGAGGCGCGAAAGCGTGGGGAGCAAACAGGATTAGATACCcccGTAGTCC	4
187	ahrensia sp. khs01 ;k__bacteria;p__proteobacteria;c__alphaproteobacteria;o__rhodobacterales;f__rhodobacteraceae;g__ahrensia;s__ahrensia sp.;superkingdom__bacteria	97.8022	1.13885e-129	466.555	TACGAAGGgggCTAGCGTTGTTCGGAATTACTGGGCGTAAAGCGCACGTAGGCGGATTGATCAGTCAGAGGTGAAATCCCAGGGCTCAACCCTGGAACTGCCTTTGATACTGTCTGTCTAGAGGTCGAgagagGTGAGTGGAATTCCGAGTGTAGAGGTGAAATTCGTAGATATTCGGAGGAACACCAGTGGCGAAGGCGGCTCACTGGCTCGATACTGACGCTGAGGTGCGAAAGCGTGGGGAGCAAACAGGATTAGATACCcccGTAGTCC	1
188	parvibaculum sp. enrichment culture clone aspi13 ;k__bacteria;p__proteobacteria;c__alphaproteobacteria;o__rhizobiales;f__rhodobiaceae;g__parvibaculum;s__parvibaculum sp.;superkingdom__bacteria	95.203	1.92852e-120	435.898	TACGGAGGGAGCTAGCGTTGTTCGGAATTACTGGGCGTAAAGCgcgcgTAGGCGGATTGATTAGTCAGAGGTGAAATCCCAGGGCTCAACCCTGGAACTGCCTTTGATACTGTCAGTCTAGAGACCGAgagagGTGAGTGGAATTTCCAGTGTAGAGGTGAAATTCGTAGATATTGGAAAGAACACCAGTGGCGAAGGCGGCTCACTGGCTCGGTACTGACGCTGAGGTGCGAAAGCGTGGGGAGCAAACAGGATTAGATACCcccGTAGTCC	2
189	uncultured novosphingobium sp. ;k__bacteria;p__proteobacteria;c__alphaproteobacteria;o__sphingomonadales;f__sphingomonadaceae;g__novosphingobium;s__novosphingobium spp.;superkingdom__bacteria	91.2088	3.05867e-105	385.404	TACGGAGGgggCTAGCGTTGTTCGGAATTACTGGGCGTAAAGGGCGTGTAGGCGGCGGATTTAGTTAGGCGTGAAAGCCCCGGGCTCAACCTGGGAACTGCGCTTAATACTGATCTGCTAGAGTCCGGGAGAGGCGAGTGGAATATCCAGTGTAGAGGTGAAATTCGTAGATATTGGATGGAACACCAGTGGCGAAGGCGGCTCGCTGGACCGGAACTGACGCTGAGGCGCGAAAGCGTGGGGAGCAAACAGGATTAGATACCcccGTAGTCC	2
190	aj786801.1 devosia limi str. r_21940 = lmg 22951 ;k__bacteria;p__proteobacteria;c__alphaproteobacteria;o__rhizobiales;f__hyphomicrobiaceae;g__devosia;s__devosia limi;superkingdom__bacteria	97.0696	5.8994e-127	457.539	TACGAAGGgggCTAGCGTTGTTCGGATTTACTGGGCGTAAAGCGCACGTAGGCGGATTGGTCAGTTAGGGGTGAAATCCCGGAGCTCAACTCCGGAACTGCCTTTAATACTGCCAATCTTGAGTCCGGAAGAGGTAAGTGGAATTCCTAGTGTAGAGGTGGAATTCGTAGATATTAGGAAGAACACCAGTGGCGAAGGCGGCTTACTGGTCCGGTACTGACGCTGAGGTGCGAAAGCGTGGGGAGCGAACAGGATTAGATACCcccGTAGTCC	2
192	am180747.1 cytophaga sp. uc19 uc15 ;k__bacteria;p__bacteroidetes;c__cytophagia;o__cytophagales;f__cyclobacteriaceae;g__cyclobacterium;s__cyclobacterium marinum;superkingdom__bacteria;superphylum__bacteroidetes/chlorobi group	99.2674	4.24411e-135	484.589	TACGGAGGGTGCAAGCGTTGTCCGGATTTATTGGGTTTAAAGGGTGCGTAGGCGGCTGATTAAGTCAGCGGTGAAAGTTCTCGGCTCAACCGAgagaCTGCCGTTGATACTGGTCAGCTTGAGTTATGGAGGGGTACATGGAATTTATGGTGTAGCGGTGAAATGCATAGATACCATAAGGAACACCGATAGCGAAGGCATTGTACTGGCCATAAACTGACGCTGAGGCACGAAAGCGTGGGTAGCGAACAGGATTAGATACCCCTGTAGTCC	2
193	uncultured haliea sp. ;k__bacteria;p__proteobacteria;c__gammaproteobacteria;o__alteromonadales;f__alteromonadaceae;g__haliea;s__haliea spp.;superkingdom__bacteria	88.6447	1.80783e-95	352.943	TACGGAGGGTGCAAACGTTAATCGGAATTACTGGGCGTAAAGCGCGTGTAGGTGGTCCACCAAGTGGGATGTGAAAGCCCGGAGCTCAACTTCGGAATTGCATTCCAAACTGGAGGACTAGAGTGCGATAGAGGGAGGTAGAATTCAGAGTGTAGCGGTGAAATGCGTAGATATTCTGAGGAATACCAGTGGCGAAGGCGGCCTCCTGGATTGACACTGACACTGAGACGCGAAAGCGTGGGGAGCAAACAGGATTAGATACCCGGGTAGTCC	1
194	uncultured kordiimonas sp. ;k__bacteria;p__proteobacteria;c__alphaproteobacteria;o__kordiimonadales;f__kordiimonadaceae;g__kordiimonas;s__kordiimonas spp.;superkingdom__bacteria	97.4359	4.84252e-128	461.145	TACGGAGGGGACTAGCGTTGTTCGGAATTACTGGGCGTAAAGAGTTCGTAGGCGGATAAGCAAGTAAGAGGTGAAAGCCCAGGGCTCAACCCTGGAACTGCCTTTTAAACTGCTTATCTAGAGACTGATAGAGGTTAGGGGAATACCTAGTGTAGAGGTGAAATTCGTAGATATTAGGTGGAACACCAGTGGCGAAGGCGCCTAACTGGATCAGTACTGACGCTGAGGAACGAAAGCGTGGGGAGCAAACAGGATTAGATACCcccGTAGTCC	1
195	ay699795.1 algoriphagus yeomjeoni str. mss_161 ;k__bacteria;p__bacteroidetes;c__cytophagia;o__cytophagales;f__cyclobacteriaceae;g__algoriphagus;s__algoriphagus yeomjeoni;superkingdom__bacteria;superphylum__bacteroidetes/chlorobi group	99.2674	4.24411e-135	484.589	TACGGAGGGTGCAAGCGTTGTCCGGATTTATTGGGTTTAAAGGGTGCGTAGGCGGCTATTTAAGTCAGTGGTGAAAGACTCCGGCTCAACCGGAGCAGTGCCATTGATACTGGATAGCTTGAGTATTGGAGGGGTACATGGAATTGATGGTGTAGCGGTGAAATGCATAGATACCATCAGGAACACCGATAGCGAAGGCATTGTACTGGCCAATAACTGACGCTGATGCACGAAAGCATGGGTAGCGAACAGGATTAGATACCcccGTAGTCC	1
196	gq347009.1 metagenome versatile chemolithoautotroph expanding oceanic dead zones saanich inlet 100 m depth clone sgpz709 ;k__bacteria;p__planctomycetes;c__planctomycetia;o__planctomycetales;f__planctomycetaceae;g__planctomyces;s__planctomyces spp.;superkingdom__bacteria	98.9011	1.80464e-133	479.179	TACGAACTGCGCGAACGTTATTCGGAATCACTGGGCTTAAAGGGTGCGTAGGCGGCCTGTTAAGTAGGGTGTGAAATTTGTCGGCTCAACCGGCAAACTGCATTCTAAACTGGCAGGCTTGAGTGAGTCAGGGGTGTGCGGAACTTCCGGTGGAGCGGTGAAATGCGTTGATATCGGAAGGAACGCCGGTGGCGAAAGCGGCACACTGGGGCTTTTCTGACGCTGAGGCACGAAAGCCAGGGGAGCGAACAGGATTAGATACCcccGTAGTCC	1
197	uncultured fusibacter sp. ;k__bacteria;p__firmicutes;c__clostridia;o__clostridiales;f__clostridiales family xii. incertae sedis;g__fusibacter;s__fusibacter spp.;superkingdom__bacteria	95.2206	2.33976e-119	432.291	TACGTAGGgggCAAGCGTTATCCGGAATCACTGGGCGTAAAGGGTGCGTAGGCGGTCTATCAAGCCAGAAGTGAAAGGCATTGGCTCAACCAATGTAAGCTTTTGGAACTGATGGACTTGAGTGCAGGAGAGGAAAGTGGAATTCCTAGTGTAGAGGTGAAATTCGTAGATATTAGGAGGAACACCAGTGGCGAAGGCGACTTTCTGGACTGTAACTGACGCTGAGGCACGAAAGTGTGGGGAGCGAACAGGATTAGATACCcccGTAGTCC	1
200	rhodobacteraceae bacterium 2_3 ;k__bacteria;p__proteobacteria;c__alphaproteobacteria;o__rhodobacterales;f__rhodobacteraceae;g__amylibacter;s__rhodobacteraceae bacterium;superkingdom__bacteria	97.4359	4.84252e-128	461.145	TACGGAGGgggTTAGCGTTGTTCGGAATTACTGGGCGTAAAGCGTACGTAGGCGGATTAGCAAGTTAGAGGTGAAATCCCAGGGCTCAACCTTGGAACTGCCTTTAAAACTGCTAGTCTTGAGTTCGAgagagGTGAGTGGAATTCCGAGTGTAGAGGTGAAATTCGTAGATATTCGGAGGAACACCAGTGGCGAAGGCGGCTCACTGGCTCGATACTGACGCTGAGGTACGAAAGCGTGGGGAGCAAACAGGATTAGATACCCCTGTAGTCC	1
202	uncultured brachymonas sp. ;k__bacteria;p__proteobacteria;c__betaproteobacteria;o__burkholderiales;f__comamonadaceae;g__brachymonas;s__brachymonas spp.;superkingdom__bacteria	99.2674	4.24411e-135	484.589	TACGTAGGGTGCGAGCGTTAATCGGAATTACTGGGCGTAAAGCGTGCGCAGGCGGTTTTGTAAGACAGAGGTGAAATCCCCGGGCTCAACCTGGGAACTGCCTTTGTGACTGCAAGGCTGGAGTGCGGCAGAGGgggATGGAATTCCGCGTGTAGCAGTGAAATGCGTAGATATGCGGAGGAACACCGATGGCGAAGGCAATCCCCTGGGCCTGCACTGACGCTCATGCACGAAAGCGTGGGGAGCAAACAGGATTAGATACCcccGTAGTCC	2
204	uncultured coxiella sp. ;k__bacteria;p__proteobacteria;c__gammaproteobacteria;o__legionellales;f__coxiellaceae;g__coxiella;s__coxiella spp.;superkingdom__bacteria	95.9854	4.53546e-122	441.308	TACAGagagTGCAAGCGTTAATCGGAATTACTGGGCGTAAAGCGCACGTAGGTGGATACTTAAGTCAGATGTGAAAGCCCCGAGCTTAACTTGGGAATTGCATCTGAAACTGAGTGTCTAGAGTATGGTAGAGGGAAGTGGAATTTCCGGTGTAGCGGTGAAATGCGTAGATATCGGAAAGAACACCAGTGGCGAAGGCGGCTTCCTGGACCAATACTGACACTGAGGTGCGAAAGCGTGGGGAGCAAACAGGATTAGATACCcccGTAGTCC	1
206	methyloceanibacter caenitepidi ;k__bacteria;p__proteobacteria;c__alphaproteobacteria;o__rhizobiales;f__rhizobiales;g__methyloceanibacter;s__methyloceanibacter caenitepidi;superkingdom__bacteria	99.2674	4.24411e-135	484.589	TACGGAGGgggCTAGCGTTGTTCGGAATTACTGGGCGTAAAGCgcgcgTAGGCGGACTTTCAAGTCAGGGGTGAAATCCCGAGGCTCAACCTCGGAACTGCCTTTGATACTGTAAGTCTTGAGTCCGAgagagGTGAGTGGAATTCCTAGTGTAGAGGTGAAATTCGTAGATATTAGGAAGAACACCAGTGGCGAAGGCGGCTCACTGGCTCGGTACTGACGCTGAGGCGCGAAAGCGTGGGGAGCAAACAGGATTAGATACCCGCGTAGTCC	1
207	uncultured roseobacter sp. ;k__bacteria;p__proteobacteria;c__alphaproteobacteria;o__rhodobacterales;f__rhodobacteraceae;g__roseobacter;s__roseobacter spp.;superkingdom__bacteria	96.7153	8.75549e-125	450.325	TACGGAGGgggTTAGCGTTGTTCGGAATTACTGGGCGTAAAGCgcgcgTAGGCGGACATTTAAGTCAGAGGTGAAATCCCAGGGCTCAACCCTGGAACTGCCTTTGATACTGGGTGTCTTGAGTTCGAgagagGTGAGTGGAATTCCGAGTGTAGAGGTGAAATTCGTAGATATTCGGAGGAACATCAGTGGCGAAGGCGACTTTCTGGATCAATACTGACGCTGAGGTACGAAAGCGTGGGGAGCAAACAGGATTAGATACCCCTGTAGTCC	2
210	aminobacter sp. fs_yc6700 ;k__bacteria;p__proteobacteria;c__alphaproteobacteria;o__rhizobiales;f__phyllobacteriaceae;g__aminobacter;s__aminobacter sp.;superkingdom__bacteria	94.8718	8.2003e-119	430.488	TACGAAGGGGACTAGCGTTGTTCGGAATCACTGGGCGTAAAGCGCACGTAGGCGGATAGTTTAGTTAGGGGTGAAATCCCGGGGCTCAACCTCGGAACTGCCTCTAATACTGGCTATCTTGAGTCCGAgagagGTTAGTGGAATTCCTAGTGTAGAGGTGAAATTCGTAGATATTAGGAAGAACACCAGTGGCGAAGGCGGCTAACTGGCTCGGTACTGACGCTGAGGTGCGAAAGCGTGGGGAGCAAACAGGATTAGATACCcccGTAGTCC	1
212	uncultured gemmatimonas sp. ;k__bacteria;p__gemmatimonadetes;c__gemmatimonadetes;o__gemmatimonadales;f__gemmatimonadaceae;g__gemmatimonas;s__gemmatimonas spp.;superkingdom__bacteria	95.7031	2.94891e-113	412.454	TACAGAGGGTGCGAGCGTTGTCCGGAATCACTGGGCGTAAAGGGCGCGTAGGTGGCCAGGTAAGTAGGgggTGAAATGCTGCGGCTCAACCGCAGCGCTGCCTCCTAGACTGTCTGGCTGGAGCACAGTAGAGGCAGGTGGAATTCCCGGTGTAGCGGTGGAATGCGTAGAGATCGGGAAGAACACCAGTGGCGAAGGCGGCCTGCTGGGCTGTTGCTGACGCTGAGGCGCGACAGCGTGGGGAGCAAACAGGATTTCACCTCTGACTTAAAGACCCGCCTACGcgcgcTTTACGCCCAGTAATTCCGAACAACGCTTGCCcccTCCGTATTACCGCGGCGGCTGGCAcacaGACCC	4
213	uncultured gaiella sp. ;k__bacteria;p__actinobacteria;c__actinobacteria;o__gaiellales;f__gaiellaceae;g__gaiella;s__gaiella spp.;superkingdom__bacteria;subclass rubrobacteridae	93.4066	2.20045e-113	412.454	TACGTAGGgggCAAGCGTTGTCCGGAATCATTGGGCGTAAAGCGCGTGTAGGCGGCACGGTAAGTCCGGTGTGAAAACTTGGGGCTCAACCCCAAGCCTGCACCGGATACTGCCGCGCTCGAGTCCGGGAGAGGGAAGCGGAATTCCTAGTGTAGCGGTGAAATGCGCAGATATTAGGAAGAACACCGGTGGCGAAGGCGGCTTCCTGGAACGGTACTGACGCTGAGACGCGAAAGCGTGGGGAGCGAACAGGATTAGATACCcccGTAGTCC	741
214	simkania negevensis z ;k__bacteria;p__chlamydiae;c__chlamydiia;o__chlamydiales;f__simkaniaceae;g__simkania;s__simkania negevensis;superkingdom__bacteria;superphylum__chlamydiae/verrucomicrobia group	91.9414	5.90461e-108	394.421	TACGGAGGGTGCAAGCATTAATCGGATTTATTGGGCGTAAAGAGCGCGTAGGCGGCAAAGACAGTCAGATGTGAAATTCCAGGGCTCACCCCTGGAGCTGCATTTGAAACTACTTCGCTAGAGGGTGGACGGAGAAAACGGAATTCCACAAGTAGCGGTGAAATGCGTAGATATGTGGAAGAACACCGGTGGCGAAAGCGGTTTTCTAGTTCATTCCTGACGCTGAGGCGCGAAAGCAGGgggAGCAAACAGGATTAGATACCcccGTAGTCC	1
215	uncultured terasakiella sp. ;k__bacteria;p__proteobacteria;c__alphaproteobacteria;o__rhizobiales;f__methylocystaceae;g__terasakiella;s__terasakiella spp.;superkingdom__bacteria	97.0696	5.8994e-127	457.539	TACGAAGGGAACTAGCGTTGTTCGGATTTACTGGGCGTAAAGAGCATGTAGGCGGATTGGTCAGTTGGgggTGAAAGCCCGGAGCTCAACTCCGGAACTGCCTTCAATACTGCCAGTCTAGAGTCCGTAAGGgggTGGTGGAATTCCGAGTGTAGAGGTGAAATTCGTAGATATTCGGAGGAACACCAGTGGCGAAGGCGACCACCTGGTACGGTACTGACGCTGAGATGCGAAAGCGTGGGGAGCAAACAGGATTAGATACCcccGTAGTCC	1
220	ay212692.1 water 10 m downstream manure clone 244ds10 ;k__bacteria;p__proteobacteria;c__betaproteobacteria;o__methylophilales;f__methylophilaceae;g__methylotenera;s__methylotenera spp.;superkingdom__bacteria	98.1685	9.34827e-131	470.162	TACGTAGGGTGCAAGCGTTAATCGGAATTACTGGGCGTAAAGCGTGCGCAGGCTGTTTTGTAAGTCAGATGTGAAATCCCCGAGCTCAACTTGGGAACTGCGTTTGAAACTACAAGACTAGAATAGGTCAGAGGggggTAGAATTCCACGTGTAGCAGTGAAATGCGTAGAGATGTGGAGGAATACCAATGGCGAAGGCAGCCcccTGGGATCATATTGACGCTCATGCACGAAAGCGTGGGGAGCGAACAGGATTAGATACCcccGTAGTCC	1
222	dq836238.1 thiohalomonas nitratireducens str. hrhd 3sp ;k__bacteria;p__proteobacteria;c__gammaproteobacteria;o__chromatiales;f__ectothiorhodospiraceae;g__thiohalomonas;s__thiohalomonas denitrificans;superkingdom__bacteria	93.0403	9.35653e-112	407.044	TACGGAGGGTGCAAGCGTTAATCGGAATTACTGGGCGTAAAGCGAGTGTAGGCGGCTACGTAAGTCGGATGTGAAAGCCCCGGGCTTAACCTGGGAATTGCATTCGATACTGCGTAGCTAGAGTCTGATAGAGGGAAGTGGAATTCCAGGTGTAGCGGTGAAATGCGTAGATATCTGGAGGAACATCAGTGGCGAAGGCGGCTTCCTGGATCAAGACTGACGCTGAGGCTCGAAAGCGTGGGGAGCAAACAGGATTAGATACCcccGTAGTCC	1
224	gq441332.1 and dynamic mat present vs. active nitrogen_fixing microorganisms marine microbial mats sandy intertidal beach clone gbii_65 ;k__bacteria;p__bacteroidetes;c__sphingobacteriia;o__sphingobacteriales;f__saprospiraceae;g__lewinella;s__lewinella cohaerens;superkingdom__bacteria;superphylum__bacteroidetes/chlorobi group	99.2674	4.24411e-135	484.589	TACGGAGGGTGCAAGCGTTATCCGGAATCACTGGGTTTAAAGGGTGCGTAGGTGGTTTAGTAAGTCAGATGTGAAAGCCCGGCGCTCAACGTCGGAATTGCATTTGATACTGCTGAACTTGAATCAGGTTGAGGTGGGCGGAATGTGGCATGTAGCGGTGAAATGCATAGATATGCCATAGAACACCAATTGCGAAGGCAGCTCACTGGCCCTGAATTGACACTGAGGCACGAAAGCGTGGGGAGCGAACAGGATTAGATACCcccGTAGTCC	2
225	am992194.1 micrococcus luteus ts iw 23 ;k__bacteria;p__actinobacteria;c__actinobacteria;o__actinomycetales;f__micrococcaceae;g__micrococcus;s__micrococcus luteus;superkingdom__bacteria;subclass actinobacteridae;suborder__micrococcineae	99.2674	4.24411e-135	484.589	TACGTAGGGTGCGAGCGTTATCCGGAATTATTGGGCGTAAAGAGCTCGTAGGCGGTTTGTCGCGTCTGTCGTGAAAGTCCGGGGCTTAACCCCGGATCTGCGGTGGGTACGGGCAGACTAGAGTGCAGTAGGGGAGACTGGAATTCCTGGTGTAGCGGTGGAATGCGCAGATATCAGGAGGAACACCGATGGCGAAGGCAGGTCTCTGGGCTGTAACTGACGCTGAGGAGCGAAAGCATGGGGAGCGAACAGGATTAGATACCCCTGTAGTCC	31
227	uncultured bradyrhizobium sp. ;k__bacteria;p__proteobacteria;c__alphaproteobacteria;o__rhizobiales;f__bradyrhizobiaceae;g__bradyrhizobium;s__bradyrhizobium spp.;superkingdom__bacteria	99.6337	3.48378e-136	488.196	TACGAAGGgggCTAGCGTTGCTCGGAATCACTGGGCGTAAAGGGTGCGTAGGCGGGTCTTTAAGTCAGGGGTGAAATCCTGGAGCTCAACTCCAGAACTGCCTTTGATACTGAAGATCTTGAGTTCGGGAGAGGTGAGTGGAACTGCGAGTGTAGAGGTGAAATTCGTAGATATTCGCAAGAACACCAGTGGCGAAGGCGGCTCACTGGCCCGATACTGACGCTGAGGCACGAAAGCGTGGGGAGCAAACAGGATTAGATACCcccGTAGTCC	3
228	litorilinea aerophila ;k__bacteria;p__chloroflexi;c__caldilineae;o__caldilineales;f__caldilineaceae;g__litorilinea;s__litorilinea aerophila;superkingdom__bacteria	94.5055	3.48685e-117	425.078	TACGTAGGTGGCGAGCGTTATCCGGAATTACTGGGCGTAAAGCGCACGCAGGCGGTCTTTTGGGTCTGACGTGAAAGCTCCTGGCTTAACTGGGAGAGGTCGTTGGAAACTGGGAGACTTGAGGCAATGAGAGGGGTGTGGAATTCCCGGTGTAGTGGTGGAATGCGTAGAGATCGGGAGGAACACCAGTGGCGAAAGCGGCACCCTGGCATTGGCCTGACGCTGAGGTGCGAAAGCGTGGGGAGCAAACGGGATTAGATACCcccGTAGTCC	3
229	sediminibacterium sp. enrichment culture clone mrhull_s_11d ;k__bacteria;p__bacteroidetes;c__sphingobacteriia;o__sphingobacteriales;f__chitinophagaceae;g__sediminibacterium;s__sediminibacterium sp.;superkingdom__bacteria;superphylum__bacteroidetes/chlorobi group	99.6337	3.48378e-136	488.196	TACGGAGGGTGCAAGCGTTATCCGGATTCACTGGGTTTAAAGGGTGCGTAGGCGGGCAGGTAAGTCAGTGGTGAAATCCTGGAGCTTAACTCCAGAACTGCCATTGATACTATCTGTCTTGAATATTGTGGAGGTAAGCGGAATATGTCATGTAGCGGTGAAATGCTTAGATATGACATAGAACACCTATTGCGAAGGCAGCTTACTACGCATatatTGACGCTGAGGCACGAAAGCGTGGGGATCAAACAGGATTAGATACCCGGGTAGTCC	1
230	am410673.1 subtercola frigoramans str. dsm 13057 ;k__bacteria;p__actinobacteria;c__actinobacteria;o__actinomycetales;f__microbacteriaceae;g__subtercola;s__subtercola frigoramans;superkingdom__bacteria;subclass actinobacteridae;suborder__micrococcineae	99.2674	4.24411e-135	484.589	TACGTAGGGTGCAAGCGTTGTCCGGAATTATTGGGCGTAAAGAGCTCGTAGGCGGTTTGTCGCGTCTGCTGTGAAAACTGGAGGCTCAACCTCCAGCCTGCAGTGGGTACGGGCAGACTAGAGTGCGGTAGGGGAGATTGGAATTCCTGGTGTAGCGGTGGAATGCGCAGATATCAGGAGGAACACCGATGGCGAAGGCAGATCTCTGGGCCGTAACTGACGCTGAGGAGCGAAAGCATGGGGAGCGAACAGGATTAGATACCcccGTAGTCC	1
231	uncultured methylococcus sp. ;k__bacteria;p__proteobacteria;c__gammaproteobacteria;o__methylococcales;f__methylococcaceae;g__methylococcus;s__methylococcus spp.;superkingdom__bacteria	95.0758	5.17495e-115	417.864	TACGGAGGGTGCGAGCGTTAATCGGAATTACTGGGCGTAAAGCgcgcgTAGGCGGTCTGGTCAGTCGGATGTGAAAGCCCTGGGCTTAACCTGGGAACTGCATTCGATACTGCCAAACTAGAATGTTAGagagGGAAGTGGAATTTCCGGTGTAGCGGTGAAATGCGTAGATATCGGAAGGAACACCAGTGGCGAAGGCGGCTTCCTGGCTAAACATTGACGCTGAGGTGCGAAAGCGTGGGGAGCGAACAGGATTAGATACCcccGTAGTCC	2
233	uncultured novosphingobium sp. ;k__bacteria;p__proteobacteria;c__alphaproteobacteria;o__sphingomonadales;f__sphingomonadaceae;g__novosphingobium;s__novosphingobium spp.;superkingdom__bacteria	99.2674	4.24411e-135	484.589	TACGGAGGGAGCTAGCGTTGTTCGGAATTACTGGGCGTAAAGCgcgcgTAGGCGGCTATTCAAGTCAGAGGTGAAAGCCCGGGGCTCAACTCCGGAACTGCCTTTGAAACTAGATAGCTAGAATATGGGAGAGGTGAGTGGAATTCCGAGTGTAGAGGTGAAATTCGTAGATATTCGGAAGAACACCAGTGGCGAAGGCGACTCACTGGACCATTATTGACGCTGAGGTGCGAAAGCGTGGGGAGCAAACAGGATTAGATACCcccGTAGTCC	1
237	ay734991.1 mycobacterium flavescens str. atcc 14474 ;k__bacteria;p__actinobacteria;c__actinobacteria;o__actinomycetales;f__mycobacteriaceae;g__mycobacterium;s__mycobacterium flavescens;superkingdom__bacteria;subclass actinobacteridae;suborder__corynebacterineae	99.2674	4.24411e-135	484.589	TACGTAGGGTCCGAGCGTTGTCCGGAATTACTGGGCGTAAAGAGCTCGTAGGTGGTTTGTCGCGTTGTCCGTGAAAACTCACAGCTCAACTGTGGGCGTGCGGGCGATACGGGCAGACTGGAGTACTGCAGGGGAGACTGGAATTCCTGGTGTAGCGGTGGAATGCGCAGATATCAGGAGGAACACCGGTGGCGAAGGCGGGTCTCTGGGCAGTAACTGACGCTGAGGAGCGAAAGCGTGGGGAGCGAACAGGATTAGATACCcccGTAGTCC	1
239	roseovarius sp. bb19 ;k__bacteria;p__proteobacteria;c__alphaproteobacteria;o__rhodobacterales;f__rhodobacteraceae;g__roseovarius;s__roseovarius sp.;superkingdom__bacteria	98.5348	2.1985e-132	475.572	TACGGAGGgggTTAGCGTTGTTCGGAATTACTGGGCGTAAAGCGTACGTAGGCGGATTAGAAAGTTAGGGGTGAAATCCCGGGGCTCAACCCCGGAACTGCCTCTAAAACTACTAGTCTAGAGTTCGAgagagGTGAGTGGAACTCCGAGTGTAGAGGTGAAATTCGTAGATATTCGGAAGAACACCAGTGGCGAAGGCGGCTCACTGGCTCGATACTGACGCTGAGGTACGAAAGTGTGGGGAGCAAACAGGATTAGATACCcccGTAGTCC	1
243	sulfitobacter sp. nb_68 ;k__bacteria;p__proteobacteria;c__alphaproteobacteria;o__rhodobacterales;f__rhodobacteraceae;g__sulfitobacter;s__sulfitobacter sp.;superkingdom__bacteria	99.2674	4.24411e-135	484.589	TACGGAGGgggTTAGCGTTGTTCGGAATTACTGGGCGTAAAGCGTACGTAGGCGGATCAGAAAGTATAGGGTGAAATCCCGAGGCTCAACCTCGGAACTGCCTTGTAAACTCCTGGTCTTGAGTTCGAgagagGTGAGTGGAATTCCAAGTGTAGAGGTGAAATTCGTAGATATTTGGAGGAACACCAGTGGCGAAGGCGGCTCACTGGCTCGATACTGACGCTGAGGTACGAAAGTGTGGGGAGCAAACAGGATTAGATACCcccGTAGTCC	1
245	maritalea sp. lnm_14 ;k__bacteria;p__proteobacteria;c__alphaproteobacteria;o__rhizobiales;f__hyphomicrobiaceae;g__maritalea;s__maritalea sp.;superkingdom__bacteria	97.4359	4.84252e-128	461.145	TACGAAGGgggCTAACGTTGTTCGGATTTACTGGGCGTAAAGCGTACGTAGGCGGATTAGTAAGTTAGGGGTGAAATCCCGAGGCTCAACCTCGGAACTGCCTTTAATACTGCTAATCTAGAGATCGGGAGAGGTGTATGGAACTCCTAGTGTAGAGGTGGAATTCGTAGATATTAGGAAGAACACCAGTGGCGAAGGCGATACACTGGCCCGATACTGACGCTGAGGTACGAAAGCGTGGGGAGCAAACAGGATTAGATACCcccGTAGTCC	1
246	marinifilum fragile ;k__bacteria;p__bacteroidetes;c__bacteroidia;o__bacteroidales;f__marinifilaceae;g__marinifilum;s__marinifilum fragile;superkingdom__bacteria;superphylum__bacteroidetes/chlorobi group	99.2701	1.48744e-134	482.786	TACGGAGGATTCGAGCGTTATCCGGATTTATTGGGTTTAAAGGGTCCGTAGGCGGGCGATTAAGTCAGTGGTGAAATCTCACAGCTCAACTGTGAAACTGCCATTGATACTGGTTGTCTTGAATTTAGTTGAGGTGGGCGGAATACGTTATGTAGCGGTGAAATGCATAGATATAACGTAGAACACCGATTGCGAAGGCAGCTCACTAAGCTAATATTGACGCTGATGGACGAAAGCGTGGGGAGCGAACAGGATTAGATACCCCGCGTAGTCC	1
247	uncultured anaeromyxobacter sp. ;k__bacteria;p__proteobacteria;c__deltaproteobacteria;o__myxococcales;f__anaeromyxobacteraceae;g__anaeromyxobacter;s__anaeromyxobacter spp.;superkingdom__bacteria;subphylum__delta/epsilon subdivisions;suborder__cystobacterineae	93.7729	1.80624e-114	416.061	TACGGAGGGTGCAAGCGTTGCTCGGAATCACTGGGCGTAAAGCGCGTGTAGGCGGTTGCTCAAGTCCGGCGTGAAAGCCCGGGGCTCACCcccGGAAGTGCGCTGGATACTGGGCGGCTAGAGTACCGGAGAGGAGGGTGGAATTCCTGGTGTAGCGGTGAAATGCGTAGATATCAGGAGGAACACCGGTGGCGAAGGCGACCCTCTGGACGGATACTGACGCTGAGACGCGAAAGCGTGGGGAGCAAACAGGATTAGATACCcccGTAGTCC	601
249	aj277983.1 bacillus psychrotolerans str. dsm 11706 3h1 ;k__bacteria;p__firmicutes;c__bacilli;o__bacillales;f__bacillaceae;g__psychrobacillus;s__bacillus psychrodurans;superkingdom__bacteria	89.011	4.25161e-97	358.353	TACGGAGGGTGCAAGCGTTGTTCGGAATTATTGGGCGTAAAGCgcgcgcAGGCGGGCCATTAAGTCTGATGTGAAATCCCACGGCTCAACCGAGGAATTGCATTGGATACTGGTGGTCTTGAGTCTCGGAGAGGAAAGCGGAATTCCCAGTGTAGAGGTGAAATTCGTAGATATTGGGAGGAACACCAGCGGCGAAGGCGGCTTTCTGGACGATGACTGACGCTGAGGCGCGAAAGCATGGGTAGCAAACAGGATTAGATACCcccGTAGTCC	2
250	devosia sp. 040408_1 ;k__bacteria;p__proteobacteria;c__alphaproteobacteria;o__rhizobiales;f__hyphomicrobiaceae;g__devosia;s__devosia sp.;superkingdom__bacteria	95.6044	1.58303e-121	439.505	TACGAAGGgggCTAGCGTTGTTCGGATTTACTGGGCGTAAAGCgcgcgTAGGCGGATTGTTAAGTTAGAGGTGAAATCCCAGAGCTCAACTCTGGAACTGCCTTTAATACTGGCAATCTTGAGTCCGAgagagGTGAGTGGAACTCCTAGTGTAGAGGTGGAATTCGTAGATATTAGGAAGAACACCAGTGGCGAAGGCGGCTCACTGGCTCGGTACTGACGCTGAGGCGCGAAAGCGTGGGGAGCAAACAGGATTAGATACCcccGTAGTCC	4
255	uncultured pseudomonas sp. ;k__bacteria;p__proteobacteria;c__gammaproteobacteria;o__pseudomonadales;f__pseudomonadaceae;g__pseudomonas;s__pseudomonas spp.;superkingdom__bacteria	95.2381	6.73121e-120	434.095	TACGGAGGGTGCAAGCGTTAATCGGAATTACTGGGCGTAAAGCgcgcgTAGGCGGCTTTGTAAGTCGGATGTGAAAGCCCTGGGCTTAACCTGGGAATTGCATTCGATACTGCATGGCTAGAGTATGGTAGAGGATAGTGGAATTCCTGGTGTAGCGGTGAAATGCGTAGATATCAGGAGGAACATCAGTGGCGAAGGCGGCTATCTGGACCAATACTGACGCTGAGGTGCGAAAGCGTGGGGAGCAAACAGGATTAGATACCcccGTAGTCC	1
260	uncultured iamia sp. ;k__bacteria;p__actinobacteria;c__actinobacteria;o__acidimicrobiales;f__iamiaceae;g__iamia;s__iamia spp.;superkingdom__bacteria;subclass acidimicrobidae;suborder__acidimicrobineae	95.9854	3.73825e-123	444.915	CACGTAGGGACCAAGCGTTGTCCGGATTTATTGGGCGTAAAGAGCTCGTAGGCGGTTCCGTAAGTCGGATGTGAAAACTCAGGGCTCAACCCTGAGACGCCATCTGATACTGCGGTGACTAGAGTCCGGTAGGGGAGCATGGAATTCCTGGTGTAGCGGTGGAATGCGCAGATATCAGGAGGAACACCAATGGCGAAGGCAGTGCTCTGGGCCGGTACTGACGCTGAGGAGCGAAAGCATGGGGAGCAAACAGGATTAGATACCCCTGTAGTCC	1
261	dq683726.1 sulfitobacter marinus str. sw_265 ;k__bacteria;p__proteobacteria;c__alphaproteobacteria;o__rhodobacterales;f__rhodobacteraceae;g__sulfitobacter;s__sulfitobacter marinus;superkingdom__bacteria	100	2.54606e-131	471.966	TACGGAGGgggTTAGCGTTGTTCGGAATTACTGGGCGTAAAGCGTACGTAGGCGGATCAGAAAGTAGGgggTGAAATCCCAGGGCTCAACCCTGGAACTGCCTCCTAAACTCCTGGTCTTGAGTTCGAgagagGTGAGTGGAATTCCAAGTGTAGAGGTGAAATTCGTAGATATTTGGAGGAACACCAGTGGCGAAGGCGGCTCACTGGCTCGATACTGACGCTGAGGTACGAAAGTGTGGGGAGCAAACAGGATTAGATA	3
262	uncultured crocinitomix sp. ;k__bacteria;p__bacteroidetes;c__flavobacteriia;o__flavobacteriales;f__cryomorphaceae;g__crocinitomix;s__crocinitomix spp.;superkingdom__bacteria;superphylum__bacteroidetes/chlorobi group	93.7729	1.80624e-114	416.061	TACGAAGGGTGCAAGCGTTATCCGGATTCATTGGGTTTAAAGGGTGCGTAGGCGGAACAATAAGTCAGCGGTGAAAGCCTGCAGCTTAACTGCAGAATTGCCGTTGATACTGTTGTTCTTGAGTACGTTTGACGTGGGCGGAATGTGCCGTGTAGCGGTGAAATGCTTAGATATGGCACAGAACACCGATAGTGAAGACAGCTCACGAAGACGAAACTGACGCTGAGGCACGAAAGCGTGGGGAGCGAACAGGATTAGATACCCCGGTAGTCC	1
264	uncultured roseovarius sp. ;k__bacteria;p__proteobacteria;c__alphaproteobacteria;o__rhodobacterales;f__rhodobacteraceae;g__roseovarius;s__roseovarius spp.;superkingdom__bacteria	96.337	3.05597e-124	448.522	TACGGAGGgggTTAGCGTTGTTCGGAATTACTGGGCGTAAAGCGTGCGTAGGCGGATTGGACAGTATGGGGTGAAATCCCGAGGCTCAACCTCGGAACTGCCTCATAAACTACCAGTCTAGAGTTCGAgagagGTGAGTGGAACTCCGAGTGTAGAGGTGAAATTCGTAGATATTCGGAAGAACACCAGTGGCGAAGGCGGCTCACTGGCTCGATACTGACGCTGAGGTACGAAAGTGTGGGGAGCAAACAGGATTAGATACCcccGTAGTCC	2
265	uncultured chlorobium sp. ;k__bacteria;p__chlorobi;c__chlorobia;o__chlorobiales;f__chlorobiaceae;g__chlorobium;s__chlorobium spp.;superkingdom__bacteria;superphylum__bacteroidetes/chlorobi group	86.8132	5.90983e-89	331.303	TACGTAGGGTCCAAGCGTTATCCGGAATTACTGGGTATAAAGGGTGCGTAGGCGGTCTTGTGCGTCGAAGGTTAAAGGCCATGGCTCAACCATGGAAATGCCCTCGATACGGCAAGACTTGAGTATGAgagagGAAGATGGAATTCCTGGTGTAGCAGTGAAATGCGTAGATATCAGGAGGAACACCGGTGGCGAAGGCGGTCTTCTGGCTCATTACTGACGCTGAGGCACGAAAGTGTGGGGAGCGAACAGGATTAGATACCCGCGTAGTCC	1
266	eu371935.1 lewinella persicus ;k__bacteria;p__bacteroidetes;c__sphingobacteriia;o__sphingobacteriales;f__saprospiraceae;g__lewinella;s__lewinella persicus;superkingdom__bacteria;superphylum__bacteroidetes/chlorobi group	99.2674	4.24411e-135	484.589	TACGGAGGGTGCAAGCGTTATCCGGAATCACTGGGTTTAAAGGGTGCGTAGGTGGACTAGTAAGTCAGAGGTGAAATCCCGTCGCTTAACGACGGAACTGCCTTTGATACTGCTTGTCTTGAATCAGGTTGAGGTATGCGGAATGTGGCATGTAGCGGTGAAATGCGTAGATATGCCATAGAACACCGATTGCGAAGGCAGCATACTGGCCCTGTATTGACACTGAGGCACGAAAGCGTGGGGAGCGAACAGGATTAGATACCcccGTAGTCC	1
268	uncultured lysobacter sp. ;k__bacteria;p__proteobacteria;c__gammaproteobacteria;o__xanthomonadales;f__xanthomonadaceae;g__lysobacter;s__lysobacter spp.;superkingdom__bacteria	99.2674	4.24411e-135	484.589	TACGAAGGGTGCAAGCGTTACTCGGAATTACTGGGCGTAAAGCGTGCGTAGGTGGTTCGTTAAGTCTGATGTGAAAGCCCTGGGCTCAACCTGGGAATTGCATTGGATACTGGCGGGCTAGAGTGCGGTAGAGGATGGCGGAATTCCCGGTGTAGCAGTGAAATGCGTAGAGATCGGGAGGAACATCCGTGGCGAAGGCGGCCATCTGGACCAGCACTGACACTGAGGCACGAAAGCGTGGGGAGCAAACAGGATTAGATACCcccGTAGTCC	1
271	am922283.1 azospirillum picis str. immib tar_3 ;k__bacteria;p__proteobacteria;c__alphaproteobacteria;o__rhodospirillales;f__rhodospirillaceae;g__azospirillum;s__azospirillum picis;superkingdom__bacteria	93.4066	2.20045e-113	412.454	TACGAAGGgggCTAGCGTTGTTCGGATTTACTGGGCGTAAAGGGCGCGTAGGCGGTGCGATCAGTCAGGCGTGAAAGCCCCGGGCTCAACCTGGGAATTGCGCTTGATACTGTCGTGCTTGAATCCAGGAGAGGATGGCGGAATTCCCAGTGTAGAGGTGAAATTCGTAGATATTGGGAAGAACACCGGTGGCGAAGGCGGCCATCTGGCCTGGCATTGACGCTGAGGCGCGAAAGCGTGGGGAGCAAACAGGATTAGATACCcccGTAGTCC	535
273	sneathiella sp. jnu_l078 ;k__bacteria;p__proteobacteria;c__alphaproteobacteria;o__sneathiellales;f__sneathiellaceae;g__sneathiella;s__sneathiella sp.;superkingdom__bacteria	98.5348	2.1985e-132	475.572	TACGGAGGGGACTAGCGTTGTTCGGAATTACTGGGCGTAAAGAGTACGTAGGCGGTAACGCAAGTTGGATGTGAAAGCCCGGGGCTCAACCCCGGAACTGCATTCAAAACTGTGTTGCTAGAGATCGGAAGAGGTAAGTGGAATTCCCAGTGTAGAGGTGAAATTCGTAGATATTGGGAAGAACACCGGTGGCGAAGGCGACTTACTGGTCCGAGACTGACGCTGAGGTACGAAAGCGTGGGGAGCAAACAGGATTAGATACCcccGTAGTCC	1
274	uncultured planctomyces sp. ;k__bacteria;p__planctomycetes;c__planctomycetia;o__planctomycetales;f__planctomycetaceae;g__planctomyces;s__planctomyces spp.;superkingdom__bacteria	91.5751	2.51071e-106	389.011	TACGTACTGGGCGAACGTTATTCGGAATCACTGGGCTTAAAGGGTGCGTAGGCGGTCAAGTAAGTAGGATGTGAAATCCTCCGGCCCAACCGGGGAACTGCGTTCTAAACTGTTTGACTTGAGTAAGATAGGGGTGTGCGGAACTTCCAGTGGAGCGGTGAAATGTGTTGATATTGGAAGGAACGCCGGTGGCGAAAGCGGCACACTGGGTCTTAACTGACGCTGAGGCACGAAAGCTAGGGTAGCGAACGGGATTAGATACCcccGTAGTCC	1
276	uncultured nitrosovibrio sp. ;k__bacteria;p__proteobacteria;c__betaproteobacteria;o__nitrosomonadales;f__nitrosomonadaceae;g__nitrosovibrio;s__nitrosovibrio spp.;superkingdom__bacteria	94.1392	4.24786e-116	421.471	TACAGAGGTCCCAAGCGTTGTTCGGATTCACTGGGCGTAAAGGGTGCGTAGGCGGTCGGGTAAGTCTGATGTGAAAGCTCGGAGCTCAACTCCGAAATGGCATCGGATACTATCCGGCTAGAGGAATGGAGGGGAGACTGGAATTCTCGGTGTAGCAGTGAAATGCGTAGATATCGAGAGGAACACCAGTGGCGAAGGCGAGTCTCTGGACATTTCCTGACGCTGAGGTACGAAAGCCAGGGGAGCAAACGGGATTAGATACCCCTGTAGTCC	552
277	pirellula sp. ;k__bacteria;p__planctomycetes;c__planctomycetia;o__planctomycetales;f__planctomycetaceae;g__pirellula;s__pirellula sp.;superkingdom__bacteria	98.9011	1.80464e-133	479.179	TACGAACCGTACGAACGTTATTCGGTATCACTGGGCTTAAAGCGTGCGTAGGCGGCCTTGCAGGTCGGGTGTGAAATCCCACGGCTCAACCGTGGAACTGCGCCCGAAACCGTGAGGCTTGAGGAAAGCAGGGGTGTGCGGAACAGATGGTGGAGCGGTGAAATGCGTTGATATTATCTGGAACACCGGTGGCGAAAGCGGCACACTGGGCTTtttCTGACGCTGAGGCACGAAAGCTAGGGGAGCGAACGGGATTAGATACCcccGTAGTCC	1
279	hyphomonas johnsonii ;k__bacteria;p__proteobacteria;c__alphaproteobacteria;o__rhodobacterales;f__hyphomonadaceae;g__hyphomonas;s__hyphomonas johnsonii;superkingdom__bacteria	86.8132	5.90983e-89	331.303	TACGAATGGAGCGAGCGTTGTTCGGAATCATTGGGCGTAAAGCGTATGTAGGCGGACTAGAAAGTCAGAAGTGAAATCCCGAGGCTCAACCTCGGAATTGCTTTTGAAACTCCTAGTCTAGTGTCCCGGAGGGGTTGACGGAATTCCTAGTGTAGAGGTGAAATTCGCAGATATTAGGAGGAACACCAGTGGCGTAGGCGGTCAACTGGACGGGTACAGACGCTGAGATACGAAAGCGTGGGGAGCAAACAGGATTAGATACCCCTGTAGTCC	1
280	aj557866.1 arctic deep sea isolation common chemoorganotrophic oxygen_respiring polar current d 1210 (50 m above sediment hakon mosby mud vulcano (hmmv 72n 14e)) via serial dilution series applying 2 g/l yeast or meat extract artifical seawater ;k__bacteria;p__proteobacteria;c__gammaproteobacteria;o__oceanospirillales;f__alcanivoracaceae;g__alcanivorax;s__alcanivorax borkumensis;superkingdom__bac…	99.2674	4.24411e-135	484.589	TACGAAAGGTGCAAGCGTTAATCGGAATTACTGGGCGTAAAGCgcgcgTAGGCGGTTTGCTAAGTCAGATGTGAAAGCCCCGGGCTCAACCTGGGAACTGCATTTGAAACTGGCAGGCTAGAATGCAGTAGAGGGAGGTGGAATTTCCGGTGTAGCGGTGAAATGCGTAGAGATCGGAAGGAACACCAGTGGCGAAGGCGGCCTCCTGGACTGACATTGACGCTGAGGTGCGAAAGCGTGGGGAGCAAACAGGATTAGATACCcccGTAGTCC	1
282	uncultured prosthecobacter sp. ;k__bacteria;p__verrucomicrobia;c__verrucomicrobiae;o__verrucomicrobiales;f__verrucomicrobiaceae;g__prosthecobacter;s__prosthecobacter spp.;superkingdom__bacteria;superphylum__chlamydiae/verrucomicrobia group	93.7729	1.80624e-114	416.061	TACAGAGGTCCCAAGCGTTGTTCGGATTCACTGGGCGTAAAGAGTGCGTAGGTGGCTAGGTAAGTTTGATGTGAAAGCTCCGAGCTCAACTCGGAAATTGCATTGAAAACTGCTTGGCTAGAGGGTCGGAAGGGAGACTGGAATTTTCGGTGTAGCAGTGAAATGCGTAGATATCGAGAGGAACACCAGTGGCGAAGGCGAGTCTCTGGACGAATCCTGACACTGAGGCACGAAAGCTAGGGTAGCAAACAGGATTAGATACCcccGTAGTCC	1
283	am696713.1 rhodobium orientis str. ja208 ;k__bacteria;p__proteobacteria;c__alphaproteobacteria;o__rhizobiales;f__rhodobiaceae;g__rhodobium;s__rhodobium orientis;superkingdom__bacteria	98.1685	9.34827e-131	470.162	TACGAAGGgggCTAGCGTTGTTCGGAATTACTGGGCGTAAAGCGCACGTAGGCGGATTGTTAAGTCAGGGGTGAAATCCCGGGGCTCAACCTCGGAACTGCCTTTGATACTGGCAATCTCGAGTCCGGAAGAGGTGAGTGGAATTCCTAGTGTAGAGGTGAAATTCGTAGATATTAGGAAGAACACCAGTGGCGAAGGCGGCTCACTGGTCCGGAACTGACGCTGAGGTGCGAAAGCGTGGGGAGCAAACAGGATTAGATACCCGCGTAGTCC	3
285	uncultured pseudospirillum sp. ;k__bacteria;p__proteobacteria;c__gammaproteobacteria;o__oceanospirillales;f__oceanospirillaceae;g__pseudospirillum;s__pseudospirillum spp.;superkingdom__bacteria	96.7033	2.50849e-125	452.129	TACGAAGGGTGCAAGCGTTAATCGGAATTACTGGGCGTAAAGCgcgcgTAGGCGGTTTGATAAGTGAGATGTGAAAGCCCCGGGCTCAACCTGGGAACTGCATCTCATACTGTCAAGCTAGAGTACGGTAGAGGggggTAGAATTCCACGTGTAGCGGTGAAATGCGTAGAGATGTGGAGGAATACCAGTGGCGAAGGCGGCCcccTGGATCGATACTGACGCTGAGGTGCGAAAGCGTGGGGAGCAAACAGGATTAGATACCcccGTAGTCC	1
286	mesorhizobium sp. cc_ly757 ;k__bacteria;p__proteobacteria;c__alphaproteobacteria;o__rhizobiales;f__phyllobacteriaceae;g__mesorhizobium;s__mesorhizobium sp.;superkingdom__bacteria	99.2674	4.24411e-135	484.589	TACGAAGGgggCTAGCGTTGTTCGGAATTACTGGGCGTAAAGCGCACGTAGGCGGACTATTAAGTCAGGGGTGAAATCCCGGGGCTCAACCCCGGAACTGCCTTTGATACTGGTAGTCTAGAGTCCGAgagagGTGAGTGGAATTCCGAGTGTAGAGGTGAAATTCGTAGATATTCGGAGGAACACCAGTGGCGAAGGCGGCTCACTGGCTCGGTACTGACGCTGAGGTGCGAAAGCGTGGGGAGCAAACAGGATTAGATACCCGTGTAGTCC	1
287	spongiibacter sp. cc_amw_b ;k__bacteria;p__proteobacteria;c__gammaproteobacteria;o__gammaproteobacteria;f__gammaproteobacteria;g__spongiibacter;s__spongiibacter sp.;superkingdom__bacteria	91.9414	5.90461e-108	394.421	TACGGAGGGTGCAAGCGTTAATCGGATTTACTGGGCGTAAAGCGTGCGTAGGCGGCTTGGTCAGTCAGATGTGAAAGCCCCGGGCTCAACCTGGGAACTGCATTTGATACTGCCAAGCTAGAGTATGTTAGAGGGAAGTGGAATTTCTGGTGTAGCGGTGAAATGCGTAGAGATCAGAAAGAACACCAATGGCGAAGGCAACTTCCTGGGACAATACTGACGCTGAGGTACGAAAGCGTGGGGAGCAAACAGGATTAGATACCcccGTAGTCC	1
288	uncultured dehalococcoides sp. ;k__bacteria;p__chloroflexi;c__dehalococcoidia;o__dehalococcoidales;f__dehalococcoidaceae;g__dehalococcoides;s__dehalococcoides spp.;superkingdom__bacteria	85.7143	1.58583e-83	313.269	GACGTAGGAGGCGAGCGTTATCCGGATTCACTGGGCGTAAAGCGCATGTAGGCGGACGTGCAAGTCGTgtgtTAAAGCCCCTGGCTCAACTGGgggAGGTCATACGAAACTGTGCGACTAGAGGGCAGCAGAGGCACGTGGAACTCCCGGTGTAGCGGTGGAATGCGTAGAGATCGGGAAGAACACCAGTGGCGAAGGCGGCGTGCTGGGCTGCACCTGACGCTGAGATGCGAAAGTGTGGGGAGCAAACGGGATTAGATACCcccGTAGTCC	450
290	azospirillum amazonense ;k__bacteria;p__proteobacteria;c__alphaproteobacteria;o__rhodospirillales;f__rhodospirillaceae;g__nitrospirillum;s__azospirillum amazonense;superkingdom__bacteria	93.0403	9.35653e-112	407.044	TACGGAGGgggCTAGCGTTGTTCGGAATTACTGGGCGTAAAGGGTGCGTAGGCGGCTGTCCAAGTCGGGTGTGAAAGCCCCGGGCTCAACCCGGGATGTGCATCCGAGACTGAATGGCTTGAGTTCGGGAGAGGTGAGTGGAATTCCCAGTGTAGAGGTGAAATTCGTAGATATTGGGAAGAACACCGGTGGCGAAGGCGGCTCACTGGACCGACACTGACGCTGAGGCACGAAAGCGTGGGGAGCAAACAGGATTAGATACCcccGTAGTCC	1
291	uncultured neochlamydia sp. ;k__bacteria;p__chlamydiae;c__chlamydiia;o__chlamydiales;f__parachlamydiaceae;g__neochlamydia;s__neochlamydia spp.;superkingdom__bacteria;superphylum__chlamydiae/verrucomicrobia group	90.1099	6.73716e-101	370.977	TACGGAGGGTGCAAGCATTAATCGGATTTATTGGGCGTAAAGGGCGCGTAGGCGGTAAGGAAAGTCAAGTGTGAAATTCCGGTGCTCAACACCGGACCCGCACCTGAAACTTCCTTTCTTGAGGATGGACGGAGAAAGCGGAATTCCACGTGTAGCGGTGAAATGCGTAGATATGTGGAAGAACACCTGTGGCGAAAGCGGCTTTCTAGTTTATACCTGACGCTGATGCGCGAAAGCGAGGGGAGCAAACAGGATTAGATACCCCTGTAGTCC	1
294	rheinheimera sp. ls_001 ;k__bacteria;p__proteobacteria;c__gammaproteobacteria;o__chromatiales;f__chromatiaceae;g__rheinheimera;s__rheinheimera sp.;superkingdom__bacteria	99.2674	4.24411e-135	484.589	TACAGAGGGTGCAAGCGTTAATCGGAATTACTGGGCGTAAAGCGCACGTAGGCGGTTttttAAGTCAGATGTGAAAGCCCCGGGCTCAACCTGGGAATTGCATTTGAAACTGGGGAACTAGAGTgtgtgAGAGGggggTAGAATTCCAAGTGTAGCGGTGAAATGCGTAGAGATTTGGAGGAATACCAGTGGCGAAGGCGGCCcccTGGCACAACACTGACGCTCAGGTGCGAAAGCGTGGGGAGCAAACAGGATTAGATACCcccGTAGTCC	2
295	uncultured phaeobacter sp. ;k__bacteria;p__proteobacteria;c__alphaproteobacteria;o__rhodobacterales;f__rhodobacteraceae;g__phaeobacter;s__phaeobacter spp.;superkingdom__bacteria	97.4359	4.84252e-128	461.145	TACGAAAGGGGCTAGCGTTGTTCGGAATTACTGGGCGTAAAGCGCACGTAGGCGGTCTTGTAAGTTGGgggTGAAATCCCGGGGCTCAACCCCGGAACTGCCTCCAAAACTACAAAACTAGAGGATGTGAGAGGATAGTGGAATTCCGAGTGTAGAGGTGAAATTCGTAGATATTCGGAAGAACACCAGTGGCGAAGGCGACTGTCTGGCACATTTCTGACGCTGAGGTGCGAAAGCGTGGGGAGCAAACAGGATTAGATACCcccGTAGTCC	1
298	uncultured lewinella sp. ;k__bacteria;p__bacteroidetes;c__sphingobacteriia;o__sphingobacteriales;f__saprospiraceae;g__lewinella;s__lewinella spp.;superkingdom__bacteria;superphylum__bacteroidetes/chlorobi group	93.3333	1.72475e-104	383.6	TACGGAGGGTGCAAGCGTTATCCGGAATTACTGGGTTTAAAGGGTGCGTAGGCGGTTAGGTAAGTCAGAGGTGAAAGATTATCGCTTAACGATAAAATTGCCCTTGATACTGCTTAACTTGAATCAGAATGAGGTTGGCGGAATGTGACATGTAGCGGTGAAATGCATAGATATGTCATGGAACACCGATTGCGAAGGCAGCTGACTGGAACTTGATTGACGCTGAGGCACGAAAGCGTGGGGAGCGAACAGGATAAATTTGAGTCTAAGagagGATAGTGGTACTTTTAGTGGAGGGGTGAAATTCATAGATATTAAAAGGACCGGCATAAGGCGAAGGCTACTATAATTTTAAACCATCTTAGAACTGACGTTGAGGTACGAAAGCATGGGGAGCAA…	1
299	ab021360.1 strain isolate str. ra9 ;k__bacteria;p__proteobacteria;c__betaproteobacteria;o__burkholderiales;f__alcaligenaceae;g__castellaniella;s__castellaniella defragrans;superkingdom__bacteria	99.2674	4.24411e-135	484.589	TACGTAGGGTGCAAGCGTTAATCGGAATTACTGGGCGTAAAGCGTGCGCAGGCGGTTCGGAAAGAAAGGTGTGAAATCCCAGGGCTTAACCTTGGAACTGCACTTTTAACTACCGGGCTAGAGTACGTCAGAGGggggTAGAATTCCACGTGTAGCAGTGAAATGCGTAGAGATGTGGAGGAATACCGATGGCGAAGGCAGCCcccTGGGATGATACTGACGCTCATGCACGAAAGCGTGGGGAGCAAACAGGATTAGATACCcccGTAGTCC	2
300	haloferula chungangensis ;k__bacteria;p__verrucomicrobia;c__verrucomicrobiae;o__verrucomicrobiales;f__verrucomicrobiaceae;g__haloferula;s__haloferula chungangensis;superkingdom__bacteria;superphylum__chlamydiae/verrucomicrobia group	99.6337	3.48378e-136	488.196	TACGAAGGTCCCGAGCGTTGTTCGGAATCACTGGGCGTAAAGGGAGCGTAGGCGGTTTGGTAAGTCAGATGTGAAATCCCAGGGCTCAACCCTGGAACTGCATCCGATACTGCTAAACTAGAGTAATGGAGGGGTAACTGGAATTCTCGGTGTAGCAGTGAAATGCGTGGATATCGAGAGGAACACTCGTGGCGAAGGCGAGTTACTGGACATTTACTGACGCTGAGGCTCGAAGGCCAGGGTAGCGAAAGGGATTAGATACCcccGTAGTCC	1
302	ef027001.1 xanthomonas sp. str. xll_1 ;k__bacteria;p__proteobacteria;c__gammaproteobacteria;o__xanthomonadales;f__xanthomonadaceae;g__pseudoxanthomonas;s__pseudoxanthomonas mexicana;superkingdom__bacteria	99.2674	4.24411e-135	484.589	TACGAAGGGTGCAAGCGTTACTCGGAATTACTGGGCGTAAAGCGTGCGTAGGTGGTGGTTTAAGTCTGCTGTGAAAGCCCTGGGCTCAACCTGGGAATTGCAGTGGATACTGGATCACTAGAGTGTGGTAGAGGGATGCGGAATTTCTGGTGTAGCAGTGAAATGCGTAGAGATCAGAAGGAACATCCGTGGCGAAGGCGGCATCCTGGGCCAACACTGACACTGAGGCACGAAAGCGTGGGGAGCAAACAGGATTAGATACCcccGTAGTCC	1
303	dasania marina ;k__bacteria;p__proteobacteria;c__gammaproteobacteria;o__pseudomonadales;f__pseudomonadales;g__dasania;s__dasania marina;superkingdom__bacteria	95.9707	1.29943e-122	443.112	TACTGAAGGTGCAAGCGTTAATCGGAATTACTGGGCGTAAAGCgcgcgTAGGCGGCTATTTAAGTCGGATGTGAAAGCCCCGGGCTCAACCTGGGAATTGCACTCGATACTGGATAGCTAGAGTATAGGAGAGGGCTGTGGAATTCCATGTGTAGCGGTGAAATGCGTAGATATGTGGAGGAACATCAGTGGCGAAGGCGGCAGCCTGGCCTAATACTGACGCTGAGGTGCGAAAGCGTGGGGAGCAAACAGGATTAGATACCcccGTAGTCC	1
305	simiduia sp. dmck3_4 ;k__bacteria;p__proteobacteria;c__gammaproteobacteria;o__gammaproteobacteria;f__gammaproteobacteria;g__simiduia;s__simiduia sp.;superkingdom__bacteria	99.2674	4.24411e-135	484.589	TACGGAGGGTGCAAGCGTTAATCGGAATTACTGGGCGTAAAGCgcgcgTAGGTGGCTGTCTAAGCCAGATGTGAAAGCCCCGGGCTCAACCTGGGAATTGCATTTGGAACTGGGCGGCTAGAGTACAGGAGAGGATAGTGGAATTCCAGGTGTAGCGGTGAAATGCGTAGATATCTGGAGGAACATCAGTGGCGAAGGCGACTGTCTGGTCTGATACTGACACTGAGGTGCGAAAGCGTGGGGAGCAAACAGGATTAGATACCcccGTAGTCC	1
307	uncultured micromonospora sp. ;k__bacteria;p__actinobacteria;c__actinobacteria;o__actinomycetales;f__micromonosporaceae;g__micromonospora;s__micromonospora spp.;superkingdom__bacteria;subclass actinobacteridae;suborder__micromonosporineae	100	8.19306e-138	493.606	GACGTAGGGCGCGAGCGTTGTCCGGATTTATTGGGCGTAAAGAGCTCGTAGGCGGCTTGTCGCGTCGACTGTGAAAACCCGCGGCTCAACTGCGGGCCTGCAGCCGATACGGGCAGGCTAGAGTTCGGTAGGGGAGACTGGAATTCCTGGTGTAGCGGTGAAATGCGCAGATATCAGGAGGAACACCGGTGGCGAAGGCGGGTCTCTGGGCCGATACTGACGCTGAGGAGCGAAAGCGTGGGGAGCGAACAGGATTAGATACCcccGTAGTCC	42
309	uncultured acidobacterium sp. ;k__bacteria;p__acidobacteria;c__acidobacteriia;o__acidobacteriales;f__acidobacteriaceae;g__acidobacterium;s__acidobacterium spp.;superkingdom__bacteria;superphylum__fibrobacteres/acidobacteria group	97.0696	5.8994e-127	457.539	TACATAGGCTCCAAGCGTTGTTCGGAATTACTGGGCGTAAAGCGAGTGTAGGCGGTCTGTCAAGTCGATTGTGAAATCTCCCGGCTCAACCGGGAGGGTGCGGTCGAAACTGACAGACTAGAGTTCGGGAGAGGAGAGTGGAATTCCTGGTGTAGCGGTGAAATGCGTAGATATCAGGAGGAACACCGGTGGTGAAGACGGCTctctGGACCGATACTGACGCTGAGACTCGAAAGCGTGGGGAGCAAACAGGATTAGATACCcccGTAGTCC	1
310	uncultured cytophaga sp. ;k__bacteria;p__bacteroidetes;c__cytophagia;o__cytophagales;f__cytophagaceae;g__cytophaga;s__cytophaga spp.;superkingdom__bacteria;superphylum__bacteroidetes/chlorobi group	88.3212	7.68709e-94	347.533	TACGGAGGGTGCAAGCGTTATCCGGAATTACTGGGTTTAAAGGGTCCGCAGGCGGGCTGATAAGTCAGTGGTGAAATCCTACGGCTCAACCGTAGAACTGCCATTGATACTGTTAGTCTTGAGAAAGGTGGAAGTTGGCGGAATACAGCATGTAGCGGTGAAATGCGTAGATATGCTGTAGAACACCGATTGCGAAGGCAGCTGACTATCCCTTTACTGACGCTGAGGGACGAAAGCGTGGGGAGCGAACAGGATTAGATACCCCTGTAGTCC	1
314	acidobacteria bacterium a22_hd_4h ;k__bacteria;p__acidobacteria;c__acidobacteria;o__acidobacteria;f__acidobacteria;g__aridibacter;s__acidobacteria bacterium;superkingdom__bacteria;superphylum__fibrobacteres/acidobacteria group	99.6337	3.48378e-136	488.196	TACGTAGGGACCAAGCGTTGTTCGGATTTACTGGGCGTAAAGGGCGCGTAGGCGGCAATTCAAGTCAGCTGTGAAATCTCCGGGCTTAACTCGGAACGGTCAGCTGATACTGCTTTGCTAGAGTGCAGAAGGGGCAATCGGAATTCTTGGTGTAGCGGTGAAATGCGTAGATATCAAGAGGAACACCTGAGGTGAAGACGGGTTGCTGGGCTGACACTGACGCTGAGGCGCGAAAGCTAGGGTAGCAAACGGGATTAGATACCcccGTAGTCC	90
315	uncultured sphingomonas sp. ;k__bacteria;p__proteobacteria;c__alphaproteobacteria;o__sphingomonadales;f__sphingomonadaceae;g__sphingomonas;s__sphingomonas spp.;superkingdom__bacteria	89.3773	3.48994e-98	361.96	TACGGAGGgggCTAGCGTTGTTCGGAATTACTGGGCGTAAAGCgcgcgTAGGCGGCTTTGCAAGTTGGAGGTGAAAGCCCGAAGCTCAACTTCGGAACTGCCTTCAAAACTGCATGGCTCGAGGCAGGGAGAGGAGAGTGGAATATCCAGTGTAGAGGTGAAATTCGTAGATATTGGATGGAACACCAGTGGCGAAGGCGACTctctGGCCCTGATCTGACGCTAAGGCGCGAAAGCGTGGGGAGCAAACAGGATTAGATACCcccGTAGTCC	1
318	uncultured aciditerrimonas sp. ;k__bacteria;p__actinobacteria;c__actinobacteria;o__acidimicrobiales;f__acidimicrobiaceae;g__aciditerrimonas;s__aciditerrimonas spp.;superkingdom__bacteria;subclass acidimicrobidae;suborder__acidimicrobineae	97.8102	3.27629e-130	468.359	TACGTAGGGACCAAGCGTTGTCCGGAATTATTGGGCGTAAAGAGCTCGTAGGCGGTTCGGTAAGTCGGGTGTGAAAATCCAGGGCTCAACCCTGGGACGCCACCCGATACTGCTGTGACTAGAGTCCGGTAGAGGAGTGTGGAATTCCTGGTGTAGCGGTGAAATGCGCAGATATCAGGAGGAACACCAGCGGCGAAGGCGGCACTCTGGGCCGGTACTGACGCTGAGGAGCGAAAGCATGGGGAGCAAACAGGATTAGATACCcccGTAGTCC	1
324	fj436424.1 kaistobacter sp. str. imer_a2_13 ;k__bacteria;p__proteobacteria;c__alphaproteobacteria;o__sphingomonadales;f__sphingomonadaceae;g__kaistobacter;s__kaistobacter spp.;superkingdom__bacteria	88.6447	1.80783e-95	352.943	TACGGAGGgggCTAGCGTTGTTCGGAATTACTGGGCGTAAAGCgcgcgTAGGCGGCTTGACAAGTTGGAGGTGAAAGCCCGGAGCTCAACTTCGGAATTGCCTTCAAGACTGTCTCGCTCGAGGCAGGGAGAGGAGAGCGGAATACCCAGTGTAGAGGTGAAATTCGTAGATATTGGGTGGAACACCGGTGGCGAAGGCGGCTctctGGCCCTGATCTGACGCTAAGGCGCGAAAGCGTGGGGAGCAAACAGGATTAGATACCcccGTAGTCC	2
326	chloronema giganteum ;k__bacteria;p__chloroflexi;c__chloroflexia;o__chloroflexales;f__oscillochloridaceae;g__chloronema;s__chloronema giganteum;superkingdom__bacteria;suborder__chloroflexineae	89.3773	1.48396e-96	356.55	GACGGAGGgggCAAGCGTTGTCCGGACTTACTGGGCGTAAAGCGCGTGTAGGTGGTGCGGTGCGTCGGCGCTGAAAGCTCTGGGCTCAACCCAGAGACGCGTGCCGATACGACCGGACTTGAGGCAGagagagGGTAGCGGAACTCCGGGTGTAGTGGTGAAATGCGTAGAGATCCGGAAGAACGCCAGTGACGAAGGTGGCTACCTGGCTCTGACCTGACACTGAGACGCGATAGCGTGGGGAGCGAACCGGATTAGATACCCGCGTAGTCC	113
330	uncultured arcobacter sp. ;k__bacteria;p__proteobacteria;c__epsilonproteobacteria;o__campylobacterales;f__campylobacteraceae;g__arcobacter;s__arcobacter spp.;superkingdom__bacteria;subphylum__delta/epsilon subdivisions	99.6337	3.48378e-136	488.196	TACGGAGGGTGCAAGCGTTACTCGGAATCACTGGGCGTAAAGAGCGTGTAGGCGGGTTATTAAGTCAGAAGTGAAATCCTATGGCTCAACCATAGAACTGCTTTTGAAACTGGTAACCTAGAGTATGGGAGAGGTAGATGGAATTTCTGGTGTAGGGGTAAAATCCGTAGAGATCAGAAGGAATACCGATTGCGAAGGCGATCTACTGGAACATTACTGACGCTGAGACGCGAAAGCGTGGGGAGCAAACAGGATTAGATACCCGGGTAGTCC	1
338	uncultured hyphomicrobium sp. ;k__bacteria;p__proteobacteria;c__alphaproteobacteria;o__rhizobiales;f__hyphomicrobiaceae;g__hyphomicrobium;s__hyphomicrobium spp.;superkingdom__bacteria	98.1685	9.34827e-131	470.162	TACGAAGGGGACTAGCGTTGTTCGGAATTACTGGGCGTAAAGCGCACGTAGGCGGATTTGTTAGTCAGGGGTGAAATCCCGGGGCTCAACCTCGGAACTGCCTTTGATACTGCAAGTCTCGAGTCCGAgagagGTGGGTGGAATTCCTAGTGTAGAGGTGAAATTCGTAGATATTAGGAAGAACACCGGTGGCGAAGGCGGCCCACTGGCTCGGTACTGACGCTGAGGTGCGAAAGCGTGGGGAGCAAACAGGATTAGATACCCGCGTAGTCC	15
340	uncultured thermus sp. ;k__bacteria;p__deinococcus_thermus;c__deinococci;o__thermales;f__thermaceae;g__thermus;s__thermus spp.;superkingdom__bacteria	82.5758	1.69469e-70	269.988	TACGAGAGGCCCGAGCGTTAGGCGGAATCACTGGGCTTAAAGGGTGCGTAGGCGGACCAGTAAGCATTTTGTGAAATCCCTCGGCTCAACCGAGGAATTGCAGAGTGAACTACTGGTCTTGAGGTAGGCAGAGGTCATCGGAACGTACGGTGGAGCGGTGAAATGCGTAGATATCGTACGGAACGCCGAAGGGGTAGCCAGGTGACTGGGCCTAATCTGACGCTGAGGCACGAAAGCGTGGGGATCAAACAGGATTAGATACCCGGGTAGTCC	1
344	uncultured thermus sp. ;k__bacteria;p__deinococcus_thermus;c__deinococci;o__thermales;f__thermaceae;g__thermus;s__thermus spp.;superkingdom__bacteria	93.7729	1.80624e-114	416.061	TACGGAGGGTGCAAGCGTTATCCGGAATCACTGGGCGTAAAGGGCGCGTAGGCGGTCTGTTAAGTCCGATGTTAAATCCCGGGGCTCAACCCCGGATCAGCGTTGGATACTGGCAGGCTCGACGGTTGGAGAGGCGAGTGGAATTACCAGTGTAGCGGTGGAATGCGTAGATACTGGTAGGAACACCCATTGCGAAGGCAGCTCGCTGGACAACACGTGACGCTGAGGCGCGAAAGTGTGGGGAGCAAACCGGATTAGATACCCCTGTAGTCC	1
347	uncultured acidobacterium sp. ;k__bacteria;p__acidobacteria;c__acidobacteriia;o__acidobacteriales;f__acidobacteriaceae;g__acidobacterium;s__acidobacterium spp.;superkingdom__bacteria;superphylum__fibrobacteres/acidobacteria group	92.674	1.13986e-110	403.438	TACGTAGGCAGCGAGCGTTGTTCGGAGTTACTGGGCGTAAAGAGTATGTAGGCGGTTCTCCAAGTCTGGTGTGAAATCTCCCGGCTCAACCGGGAGGGTGCATTGGAAACTGGggggCTGGAGTGCGGGAGAGGGAAGCGGAATTCCTGGTGTAGCGGTGAAATGCGTAGATATCAGGAGGAACACCCGCGGTGTAGACGGCTTCCTGGACCGTAACTGACGCTGAGATACGAAAGCGTGGGGAGCAAACAGGATTAGATACCcccGTAGTCC	1
349	uncultured carboxydothermus sp. ;k__bacteria;p__firmicutes;c__clostridia;o__thermoanaerobacterales;f__thermoanaerobacteraceae;g__carboxydothermus;s__carboxydothermus spp.;superkingdom__bacteria	88.2353	7.68709e-94	347.533	GACGAAGGTGGCAACCGTTGTTCGGAATTACTGGGCATAAAGAGCACGTAGGCGGACTACTAAGTCGGGTGTGAAATCCCTCGGCCCAACCGAGGAACTGCGCCCGATACTGGTAGTCTTGAGGACAGGAGGGGAGCGTGGAATTCCTGGTGGAGCGGTGAAATGCGTTGATATCAGGAGGAACACCGGCGGCGAAGGCGACGCTCTGGCCTGTTTCTGACGCTGAGGTGCGAAAGCTAGGGGAGCAAACGGGATTAGATACCcccGTAGTCC	1
350	uncultured balneimonas sp. ;k__bacteria;p__proteobacteria;c__alphaproteobacteria;o__rhizobiales;f__methylobacteriaceae;g__microvirga;s__microvirga spp.;superkingdom__bacteria	100	8.19306e-138	493.606	TACGAAGGgggCTAGCGTTGTTCGGAATCACTGGGCGTAAAGGGCGCGTAGGCGGCTTTGTAAGTCGGgggTGAAAGCCTGTGGCTCAACCACAGAATTGCCTTCGATACTGCATGGCTTGAGACCGGAAGAGGTTAGTGGAACTGCGAGTGTAGAGGTGAAATTCGTAGATATTCGCAAGAACACCAGTGGCGAAGGCGGCTGACTGGTCCGGTTCTGACGCTGAGGCGCGAAAGCGTGGGGAGCAAACAGGATTAGATACCcccGTAGTCC	21
351	turicella otitidis ;k__bacteria;p__actinobacteria;c__actinobacteria;o__actinomycetales;f__corynebacteriaceae;g__turicella;s__turicella otitidis;superkingdom__bacteria;subclass actinobacteridae;suborder__corynebacterineae	99.2674	4.24411e-135	484.589	TACGTAGGGTGCGAGCGTTGTCCGGATTTACTGGGCGTAAAGAGCTCGTAGGTGGCTTGTCGCGTCGTCTGTGAAAGTCTGGGGCTTAACTCCGGGTGTGCAGGCGATACGGGCTGGCTTGAGTGCTGTAGGGGAGACTGGAATTCCTGGTGTAGCGGTGGAATGCGCAGATATCAGGAGGAACACCGATGGCGAAGGCAGGTCTCTGGGCAGTCACTGACGCTGAGGAGCGAGAGCATGGGTAGCGAACAGGATTAGATACCcccGTAGTCC	8
355	af082790.1 hyphomonas adhaerens str. mhs_3 ;k__bacteria;p__proteobacteria;c__alphaproteobacteria;o__rhodobacterales;f__hyphomonadaceae;g__hyphomonas;s__hyphomonas adhaerens;superkingdom__bacteria	99.2674	4.24411e-135	484.589	TACGAAGGgggCTAGCGTTGTTCGGAATTACTGGGCGTAAAGCGCACGTAGGCGGACTTTTAAGTCAGATGTGAAATCCCGGGGCTCAACCTCGGAACTGCATTTGAAACTGGAAGTCTGGAGTTCAGGAGAGGTTAGCGGAATACCGAGTGTAGAGGTGAAATTCGTAGATATTCGGTGGAACACCAGTGGCGAAGGCGGCTAACTGGACTGATACTGACGCTGAGGTGCGAAAGTGTGGGGAGCAAACAGGATTAGATACCcccGTAGTCC	1
356	eu009196.1 shigella sonnei str. fbd022 ;k__bacteria;p__proteobacteria;c__gammaproteobacteria;o__enterobacteriales;f__enterobacteriaceae;g__shigella;s__shigella sonnei;superkingdom__bacteria	99.2674	4.24411e-135	484.589	TACGGAGGGTGCAAGCGTTAATCGGAATTACTGGGCGTAAAGCGCACGCAGGCGGTTTGTTAAGTCAGATGTGAAATCCCCGGGCTCAACCTGGGAACTGCATCTGATACTGGCAAGCTTGAGTCTCGTAGAGGggggTAGAATTCCAGGTGTAGCGGTGAAATGCGTAGAGATCTGGAGGAATACCGGTGGCGAAGGCGGCCcccTGGACGAAGACTGACGCTCAGGTGCGAAAGCGTGGGGAGCAAACAGGATTAGATACCcccGTAGTCC	2
359	z49725.1 legionella gratiana ;k__bacteria;p__proteobacteria;c__gammaproteobacteria;o__legionellales;f__legionellaceae;g__legionella;s__legionella gratiana;superkingdom__bacteria	95.9707	1.29943e-122	443.112	TACGGAGGGTGCGAGCGTTAATCGGAATTACTGGGCGTAAAGGGTGCGTAGGTTGTCTATTAAGTTATCTGTGAAATCCCTGGGCTCAACCTGGGCAGGTCAGATGATACTGGTAGACTAGAGTATGGGAGAGGGCAGTGGAATTTCCGGTGTAGCGGTGAAATGCGTAGAGATCGGAAGGAACACCAGTGGCGAAGGCGGCTGCCTGGCCTAATACTGACACTGAGGCACGAAAGCGTGGGTAGCAAACAGGATTAGATACCcccGTAGTCC	1
361	gq263575.1 structure simulated level waste site simulated level waste site clone fw3_12c ;k__bacteria;p__actinobacteria;c__actinobacteria;o__actinomycetales;f__cellulomonadaceae;g__actinotalea;s__actinotalea fermentans;superkingdom__bacteria;subclass actinobacteridae;suborder__micrococcineae	99.6337	3.48378e-136	488.196	TACGTAGGGCGCAAGCGTTGTCCGGAATTATTGGGCGTAAAGAGCTCGTAGGCGGTTTGTCGCGTCTGCTGTGAAAACCCGAGGCTCAACCTCGGGCCTGCAGTGGGTACGGGCAGACTAGAGTGCGGTAGGGGAGACTGGAATTCCTGGTGTAGCGGTGGAATGCGCAGATATCAGGAGGAACACCGATGGCGAAGGCAGGTCTCTGGGCCGCAACTGACGCTGAGGAGCGAAAGCATGGGGAGCGAACAGGATTAGATACCCCGGTAGTCC	43
363	uncultured owenweeksia sp. ;k__bacteria;p__bacteroidetes;c__flavobacteriia;o__flavobacteriales;f__cryomorphaceae;g__owenweeksia;s__owenweeksia spp.;superkingdom__bacteria;superphylum__bacteroidetes/chlorobi group	99.2674	4.24411e-135	484.589	TACGGAGGGTCCAAGCGTTATCCGGATTTATTGGGTTTAAAGGGTCCGCAGGCGGGAGAATAAGTCAGTGGTGAAATCCTGTCGCTTAACGATAGAACTGCCATTGATACTGTTtttCTTGAGTATAGATGAAGTGGGCGGAATGTGTCATGTAGCGGTGAAATGCATAGATATGACACAGAACACCGATTGCGAAGGCAGCTCACTAAACTATAACTGACGCTCATGGACGAAAGCGTGGGGAGCGAACAGGATTAGATACCcccGTAGTCC	1
366	l77877.1 thermothrix thiopara ;k__bacteria;p__deinococcus_thermus;c__deinococci;o__thermales;f__thermaceae;g__thermus;s__thermus thiopara;superkingdom__bacteria	99.2674	4.24411e-135	484.589	TACGGAGGGCGCGAGCGTTACCCGGATTTACTGGGCGTAAAGGGCGTGTAGGCGGCCTGGGGCGTCCCATGTGAAAGGCCACGGCTCAACCGTGGAGGAGCGTGGGATACGCTCAGGCTAGAGGGTGGGAGAGGGTGGTGGAATTCCCGGAGTAGCGGTGAAATGCGCAGATACCGGGAGGAACGCCGATGGCGAAGGCAGCCACCTGGTCCACTTCTGACGCTGAGGCGCGAAAGCGTGGGGAGCAAACCGGATTAGATACCcccGTAGTCC	2
377	dq178233.1 pseudomonas putida str. pc36 ;k__bacteria;p__proteobacteria;c__gammaproteobacteria;o__pseudomonadales;f__pseudomonadaceae;g__pseudomonas;s__pseudomonas putida;superkingdom__bacteria;species group pseudomonas putida group	99.2674	4.24411e-135	484.589	TACAGAGGGTGCAAGCGTTAATCGGAATTACTGGGCGTAAAGCgcgcgTAGGTGGTTCGTTAAGTTGGATGTGAAATCCCCGGGCTCAACCTGGGAACTGCATTCAAAACTGACGAGCTAGAGTATGGTAGAGGGTGGTGGAATTTCCTGTGTAGCGGTGAAATGCGTAGATATAGGAAGGAACACCAGTGGCGAAGGCGACCACCTGGACTGATACTGACACTGAGGTGCGAAAGCGTGGGGAGCAAACAGGATTAGATACCcccGTAGTCC	5
378	roseobacter sp. 145co_5 ;k__bacteria;p__proteobacteria;c__alphaproteobacteria;o__rhodobacterales;f__rhodobacteraceae;g__roseobacter;s__roseobacter sp.;superkingdom__bacteria	99.2701	1.48744e-134	482.786	TACGGAGGgggTTAGCGTTGTTCGGAATTACTGGGCGTAAAGCGTACGTAGGCGGATTAGTCAGTCAGAGGTGAAATCCCAGGGCTCAACCCTGGAACTGCCTTTGATACTGCTAGTCTTGAGTTCGAgagagGTGAGTGGAATTGCGAGTGTAGAGGTGAAATTCGTAGATATTCGCAGGAACACCAGTGGCGAAGGCGGCTCACTGGCTCGATACTGACGCTGAGGTACGAAAGTGTGGGGAGCAAACAGGATTAGATACCCCGTGTAGTCC	2
390	spongiibacter sp. hme8849 ;k__bacteria;p__proteobacteria;c__gammaproteobacteria;o__gammaproteobacteria;f__gammaproteobacteria;g__spongiibacter;s__spongiibacter sp.;superkingdom__bacteria	97.0696	5.8994e-127	457.539	TACGGAGGGTGCAAGCGTTAATCGGAATTACTGGGCGTAAAGCgcgcgTAGGCGGCTTCGTCAGTCAGATGTGAAAGCCCCGGGCTCAACCTGGGAACTGCATTTGATACTGCGGAGCTAGAGTATGGTAGAGGTGAGTGGAATTTCCTGTGTAGCGGTGAAATGCGTAGATATAGGAAGGAACATCAGTGGCGAAGGCGACTCACTGGACCAATACTGACGCTGAGGTGCGAAAGCGTGGGGAGCAAACAGGATTAGATACCcccGTAGTCC	1
391	uncultured arthrobacter sp. ;k__bacteria;p__actinobacteria;c__actinobacteria;o__actinomycetales;f__micrococcaceae;g__arthrobacter;s__arthrobacter spp.;superkingdom__bacteria;subclass actinobacteridae;suborder__micrococcineae	88.2784	2.20239e-94	349.336	AACGTAGGAGGCAAGCGTTATCCGGAGTTACTGGGCGTAAAGAGCgcgcAGGCGGTTCGATAAGTGGGTCGTGAAAGCTCCCGGCTAAACTGGGAGAGGACGATTCAGACTGTCGGGCTAGAGGATGGTAGAGGGGCGTGGAATTCCGGGTGTAGCGGTGAAATGTGTAGAGATCCGGAGGAACACCAGTGGTGCAGACGGCGCCCTGGGCCACACCTGACGCTGAGGCGCGAAAGCTTGGGGAGCGAACGGGATTAGATACCcccGTAGTCC	1
397	uncultured pseudospirillum sp. ;k__bacteria;p__proteobacteria;c__gammaproteobacteria;o__oceanospirillales;f__oceanospirillaceae;g__pseudospirillum;s__pseudospirillum spp.;superkingdom__bacteria	94.8718	8.2003e-119	430.488	TACGGAGGGTGCAAGCGTTAATCGGAATTACTGGGCGTAAAGCgcgcgTAGGCGGTTTGATAAGTGTGATGTGAAAGCCCAGGGCTTAACCTTGGAATTGCATCACATACTGTCAGGCTAGAGTACGAgagagGggggTAGAATTCCTAGTGTAGCGGTGAAATGCGTAGATATTAGGAGGAATACCAGTGGCGAAGGCGGCCcccTGGCTCGATACTGACGCTGAGGTGCGAAAGCGTGGGGAGCAAACAGGATTAGATACCcccGTAGTCC	1
398	gu230230.1 multilevel approach along rio de la plata_south atlantic ocean coastal water clone arte4_199 ;k__bacteria;p__proteobacteria;c__alphaproteobacteria;o__alphaproteobacteria;f__alphaproteobacteria;g__candidatus pelagibacter;s__candidatus pelagibacter ubique;superkingdom__bacteria	73.3096	2.69018e-36	156.376	TACAATGGgggCGAGCCTTGTTCGGAATGATTTGGCTTAAAGAGTTCGTAGGTTGTCTTCACAGGTTAGTAGTGAAaaaCTTTCTCCTAAGGAAAGAGAAATTTCTAAAACCAGAAGACTAGAGTCTGATAGAGGAAAGTGGAATTACCGGTGTACGGGTAAAATCGGCAAATCCCGGTAGGAATATCAAATGCGAAGGCAGCTTTCTGGGTTAGACTGACATTGAGGAACGAAAGCGTGGGTAGCGAATGGGATTAGATACCCCTGTAGTCC	1
399	bradyrhizobium sp. enrichment culture clone j170 ;k__bacteria;p__proteobacteria;c__alphaproteobacteria;o__rhizobiales;f__bradyrhizobiaceae;g__bradyrhizobium;s__bradyrhizobium sp.;superkingdom__bacteria	99.2674	4.24411e-135	484.589	TACGGAGGGAGCTAGCGTTGTTCGGAATTACTGGGCGTAAAGCGTGCGTAGGCGGCTATTCAAGTCAGAGGTGAAAGCCTGGAGCTCAACTCCAGAACTGCCTTTGAAACTAGATAGCTAGAATCTTGGAGAGGTGAGTGGAATTCCGAGTGTAGAGGTGAAATTCGTAGATATTCGGAAGAACACCAGTGGCGAAGGCGACTCACTGGACAAGTATTGACGCTGAGGTACGAAAGCGTGGGGAGCAAACAGGATTAGATACCCCTGTAGTCC	1
400	filomicrobium sp. 4_54 ;k__bacteria;p__proteobacteria;c__alphaproteobacteria;o__rhizobiales;f__hyphomicrobiaceae;g__filomicrobium;s__filomicrobium sp.;superkingdom__bacteria	99.6337	3.48378e-136	488.196	TACGAAGGgggCTAGCGTTGTTCGGAATCACTGGGCGTAAAGCGCACGTAGGCGGACTTGTTAGTCAGGGGTGAAATCCCGGGGCTCAACCCCGGAACTGCCTCTGAAACTGCAAGTCTTGAGTCCGAgagagGTGAGTGGAATTCCTAGTGTAGAGGTGAAATTCGTAGATATTAGGAAGAACACCAGTGGCGAAGGCGGCTCACTGGCTCGGTACTGACGCTGAGGTGCGAAAGCGTGGGGAGCAAACAGGATTAGATACCCCGGTAGTCC	2
401	uncultured planctomyces sp. ;k__bacteria;p__planctomycetes;c__planctomycetia;o__planctomycetales;f__planctomycetaceae;g__planctomyces;s__planctomyces spp.;superkingdom__bacteria	94.5255	1.21703e-116	423.275	CACGTACTGTGCGAACGTTATTCGGAATCACTGGGCTTAAAGGGTGCGTAGGCGGCCAGTTAAGTAGGGTGTGAAATCCCTCGGCTCAACCGAGGAATTGCGCTCTAAACTGTCTGGCTTGAGTGAGATAGGGGTATACGGAACTTCCGGTGGAGCGGTGAAATGTGTTGAGATCGGAAGGAACGCCGGTGGCGAAAGCGGTATACTGGGTCTTAACTGACGCTGAGGCACGAAAGCCAGGGTAGCGAACGGGATTAGATACCcccGTAGTCC	1
403	marivita cryptomonadis ;k__bacteria;p__proteobacteria;c__alphaproteobacteria;o__rhodobacterales;f__rhodobacteraceae;g__marivita;s__marivita cryptomonadis;superkingdom__bacteria	95.2381	6.73121e-120	434.095	TACGGAGGgggTTAGCGTTGTTCGGAATTACTGGGCGTAAAGCgcgcgTAGGCGGACATTTAAGTCAGAGGTGAAATCCCAGGGCTCAACCCTGGAACTGCCTTTGATACTGGGTGTCTTGAGTTCGAgagagGTGAGTGGAATTCCGAGTGTAGAGGTGAAATTCGTAGATATTCGGAGGAACACCAGTGGCGAAGGCGGCTATCTGGACGGTTACTGACACTAAGACTCGAAAGCGTGGGGAGCAAACAGGATTAGATACCCCGGTAGTCC	1
406	desulfomonile limimaris ;k__bacteria;p__proteobacteria;c__deltaproteobacteria;o__syntrophobacterales;f__syntrophaceae;g__desulfomonile;s__desulfomonile limimaris;superkingdom__bacteria;subphylum__delta/epsilon subdivisions	89.1386	6.30995e-95	351.14	TACGAGGGGTCCAAGCGTTGTTCGGAATTACTGGGCGTAAAGCGGGTGTAGGCGGCCATAACAGTCGGATGTGAAAGCCCTGGGCTCAACCCAGGAAGTGCATCCGATACTATATGGCTTGAGTACTAGagagGGAAGTGGAATTCCTGGTGTAGCGGTGAAATGCGTAGATATCAGGAGGAACATCGGTGGCGAAGGCGGCTTCCTGGCTATGTACTGACGCTCAGACCCGAAAGCGTGGGGAGCAAACAGGATTAGATACCcccGTAGTCC	1
414	uncultured arthrobacter sp. ;k__bacteria;p__actinobacteria;c__actinobacteria;o__actinomycetales;f__micrococcaceae;g__arthrobacter;s__arthrobacter spp.;superkingdom__bacteria;subclass actinobacteridae;suborder__micrococcineae	92.674	1.13986e-110	403.438	TACGTAGGGAGCAAGCGTTGTCCGGATTTATTGGGCGTAAAGGGCTCGTAGGTGGTTCGGTAAGTCGGATGTGAAaaaTCTGGGCTCAACCCAGTCAAGCATCCGATACTGCTGTGACTAGAGTTCGGTAGAGGAGTGTGGAATTCCTGGTGTAGCGGTGGAATGCGCAGATATCAGGAGGAACACCAACAGCGAAGGCAGCACTCTGGGCCGATACTGACACTGAGGAGCGAAAGCATGGGGAGCAAACAGGATTAGATACCcccGTAGTCC	1
423	abcs01000069.1 plesiocystis pacifica str. sir_1 ;k__bacteria;p__proteobacteria;c__deltaproteobacteria;o__myxococcales;f__nannocystaceae;g__plesiocystis;s__plesiocystis pacifica;superkingdom__bacteria;subphylum__delta/epsilon subdivisions;suborder__nannocystineae	94.1392	4.24786e-116	421.471	TACGGAGGGTGCAAACGTTGCTCGGAATCATTGGGCGTAAAGCgcgcgTAGGCGGCTTGGCAAGTTGGATGTGAAAGCCCAGGGCTCAACCCTGGAAGTGCACCCAAAACTGCCTGGCTTGAATTGCGGAGGgggCCAGAGAATTCCCGGTGTAGAGGTGAAATTCGTAGATATCGGGAGGAATACCAGTGGCGAAGGCGCTGGCCTGGACGACAATTGACGCTGAGGTGCGAAAGCGTGGGGAGCAAACAGGATTAGATACCcccGTAGTCC	2
424	uncultured flexibacter sp. ;k__bacteria;p__bacteroidetes;c__cytophagia;o__cytophagales;f__cytophagaceae;g__flexibacter;s__flexibacter spp.;superkingdom__bacteria;superphylum__bacteroidetes/chlorobi group	95.2381	6.73121e-120	434.095	TACGGAGGGTGCAAGCGTTATCCGGATTTACTGGGTTTAAAGGGTGCGTAGGCGGGCAAGTAAGTCAGTGGTGAAATCTTTCGGCTTAACCGAAaaaCCGCCGTTGATACTATTTGTCTTGAATATTGTGGAGGTAAGCGGAATATGTCATGTAGCGGTGAAATGCTTAGATATGACATAGAACACCGATTGCGAAGGCAGCTTACTATACAATTATTGACGCTGAGGCACGAAAGCGTGGGTAGCGAACAGGATTAGATACCcccGTAGTCC	1
425	af537599.1 corynebacterium mucifaciens national microbiology laboratory special identifier 87_0436 ;k__bacteria;p__actinobacteria;c__actinobacteria;o__actinomycetales;f__corynebacteriaceae;g__corynebacterium;s__corynebacterium mucifaciens;superkingdom__bacteria;subclass actinobacteridae;suborder__corynebacterineae	99.2701	1.22096e-135	486.393	TACGTAGGGTGCGAGCGTTGTCCGGAATTACTGGGCGTAAAGAGCTCGTAGGTGGTTTGTCGCGTCGTTTGTGTAAGCCCGCAGCTTAACTGCGGGACTGCAGGCGATACGGGCATAACTTGAGTGCTGTAGGGGAGACTGGAATTCCTGGTGTAGCGGTGGAATGCGCAGATATCAGGAGGAACACCGATGGCGAAGGCAGGTCTCTGGGCAGTAACTGACGCTGAGGAGCGAAAGCATGGGTAGCGAACAGGATTAGATACCcccGTAGTCC	20
426	uncultured crocinitomix sp. ;k__bacteria;p__bacteroidetes;c__flavobacteriia;o__flavobacteriales;f__cryomorphaceae;g__crocinitomix;s__crocinitomix spp.;superkingdom__bacteria;superphylum__bacteroidetes/chlorobi group	96.7033	2.50849e-125	452.129	TACGGAGGGTCCAAGCGTTATCCGGAATCATTGGGTTTAAAGGGTTCGCAGGCGGTTTAATAAGTCAGTGGTGAAATCTCGAGGCTCAACCTCGAAACTGCCATTGATACTGTTAGACTTGAATACAGTTGGAGTAGGCGGAATGTGTAGTGTAGCGGTGAAATGCTTAGATATTACACAGAACACCGATAGCGAAGGCAGCTTACTAAACTGTGATTGACGCTCATGAACGAAAGCGTGGGGAGCGAACAGGATTAGATACCCCTGTAGTCC	1
435	uncultured panacagrimonas sp. ;k__bacteria;p__proteobacteria;c__gammaproteobacteria;o__xanthomonadales;f__xanthomonadaceae;g__panacagrimonas;s__panacagrimonas spp.;superkingdom__bacteria	95.9707	1.29943e-122	443.112	TACAGAGGGTGCAAGCGTTAATCGGATTTACTGGGCGTAAAGCGTGCGTAGGCGGTTCGTTAAGTCGGTTGTGAAAGCCCTGGGCTTAACCTGGGAATGGCAGTCGATACTGGCGGACTCGAGTACGGTAGAGGGCGGCGGAATTCCGGGTGTAGCGGTGAAATGCGTAGATATCCGGAGGAACACCGATGGCGAAGGCAACCGCCTGGGCCTGTACTGACGCTGAGGCACGAAAGCGTGGGGAGCAAACAGGATTAGATACCcccGTAGTCC	200
437	nocardioides sp. kp62 ;k__bacteria;p__actinobacteria;c__actinobacteria;o__actinomycetales;f__nocardioidaceae;g__nocardioides;s__nocardioides sp.;superkingdom__bacteria;subclass actinobacteridae;suborder__propionibacterineae	99.2674	4.24411e-135	484.589	TACGTAGGGTGCGAGCGTTGTCCGGAATTATTGGGCGTAAAGGGCTCGTAGGCGGTTTGTCGCGTCGGGAGTGAAAACGCCGTGCTTAACACGGCGCTTGCTTTCGATACGGGCAGACTGGAGGTATGCAGGGGAGAACGGAATTCCTGGTGTAGCGGTGAAATGCGCAGATATCAGGAGGAACACCGGTGGCGAAGGCGGTTCTCTGGGCATTACCTGACGCTGAGGAGCGAAAGTGTGGGGAGCGAACAGGATTAGATACCcccGTAGTCC	24
438	arcobacter sp. bss20195 ;k__bacteria;p__proteobacteria;c__epsilonproteobacteria;o__campylobacterales;f__campylobacteraceae;g__arcobacter;s__arcobacter sp.;superkingdom__bacteria;subphylum__delta/epsilon subdivisions	95.9707	1.29943e-122	443.112	TACGGAGGgggTTAGCGTTGTTCGGAATTACTGGGCGTAAAGCgcgcgTAGGCGGATAAATAAGTTGGAAGTGAAATCCTATGGCTCAACCATAGAACTGCTTTCAAAACTGTTTATCTAGAATATGGGAGAGGTAGATGGAATTTCTGGTGTAGGGGTAAAATCCGTAGAGATCAGAAGGAATACCGATTGCGAAGGCGATCTACTGGAACATTATTGACGCTGAGACGCGAAAGCGTGGGGAGCAAACAGGATTAGATACCCCTGTAGTCC	1
439	eu075146.1 agrobacterium tumefaciens nd4 ;k__bacteria;p__proteobacteria;c__alphaproteobacteria;o__rhizobiales;f__rhizobiaceae;g__agrobacterium;s__agrobacterium tumefaciens;superkingdom__bacteria	99.6337	3.48378e-136	488.196	TACGAAGGgggCTAGCGTTGTTCGGAATTACTGGGCGTAAAGCGCACGTAGGCGGATATTTAAGTCAGGGGTGAAATCCCAGAGCTCAACTCTGGAACTGCCTTTGATACTGGGTATCTTGAGTATGGAAGAGGTAAGTGGAATTCCGAGTGTAGAGGTGAAATTCGTAGATATTCGGAGGAACACCAGTGGCGAAGGCGGCTTACTGGTCCATTACTGACGCTGAGGTGCGAAAGCGTGGGGAGCAAACAGGATTAGATACCCCGGTAGTCC	1
440	uncultured sphingobacterium sp. ;k__bacteria;p__bacteroidetes;c__sphingobacteriia;o__sphingobacteriales;f__sphingobacteriaceae;g__sphingobacterium;s__sphingobacterium spp.;superkingdom__bacteria;superphylum__bacteroidetes/chlorobi group	91.3725	3.70536e-98	361.96	TACGGAGGGTGCAAGCGTTATCCGGAATTACTGGGTTTAAAGGGTGCGTAGGCGGCCATATAAGTCAGTGGTGAAAGTTTGCCGCTTAACGGTAGAATTGCCATTGATACTGTTTGGCTTGAATCAGGATGAGGTTAGCGGAATGAGACATGTAGCGGTGAAATGCATAGATATGTCTTAGAACACCAATTGCGAAGGCAGCTAGCTAGACCTCGATTGACGCTGAGGCACGAAAGCGTGGGTAGCGAACAGGATAACGCTTGGACCCTACGTATTACCGCGGCGGCT	1
441	uncultured caldilinea sp. ;k__bacteria;p__chloroflexi;c__caldilineae;o__caldilineales;f__caldilineaceae;g__caldilinea;s__caldilinea spp.;superkingdom__bacteria	97.0588	2.05909e-126	455.735	AACGGAGGGTGCAAGCGTTGTTCGGAATCACTGGGCGTAAAGCGCACGCAGGCGGCCTGGTAAGTCTGACGTGAAATCTCCTGGCTTAACTGGGAGGGGTCGTTGGAAACTGCTGGGCTTGAGGCAGCGAGAGGGGTGCGGAATTCCCGGTGTAGTGGTGGAATACGTAGAGATCGGGAGGAACACCAGAGGCGAAAGCGGCGCCCTGGCGCTGACCTGACGCTCAGGTGCGAAAGCGTGGGGAGCAAACGGGATTAGATACCCCTGTAGTCC	34
443	uncultured pedobacter sp. ;k__bacteria;p__bacteroidetes;c__sphingobacteriia;o__sphingobacteriales;f__sphingobacteriaceae;g__pedobacter;s__pedobacter spp.;superkingdom__bacteria;superphylum__bacteroidetes/chlorobi group	89.3773	3.48994e-98	361.96	TACGGAGGATCCAAGCGTTGTCCGGATTTATTGGGTTTAAAGGGTGCGTAGGCGGATTAATAAGTCAGTGGTGAAAGCCTGTAGCTTAACTACAGAACTGCCATTGAAACTGTTAATCTTGAGTTATGTTGAGGTGGATGGAATGTATCATGTAGCGGTGAAATGCTTAGATATGATACAGAACACCGATTGCGAAGGCAGTTCACTAAGCATATACTGACGCTGAGGCACGAAAGCATGGGGATCGAACAGGATTAGATACCCCTGTAGTCC	1
448	uncultured rhodobacter ctaxphil_8 ;k__bacteria;p__proteobacteria;c__alphaproteobacteria;o__rhodobacterales;f__rhodobacteraceae;g__rhodobacter;s__rhodobacter spp.;superkingdom__bacteria	98.9011	1.80464e-133	479.179	TACGGAGGGGACTAGCGTTGTTCGGAATTACTGGGCGTAAAGCGCACGTAGGCGGACCGAAAAGTTGGgggTGAAATCCCAGGGCTCAACCCTGGAACTGCCTCCAAAACTGCCGGTCTAGAGTTCGAgagagGTGAGTGGAATTCCGAGTGTAGAGGTGAAATTCGTAGATATTCGGAGGAACACCAGTGGCGAAGGCGGCTCACTGGCTCGATACTGACGCTGAGGTGCGAAAGCGTGGGGAGCAAACAGGATTAGATACCCGTGTAGTCC	2
451	uncultured rhodoplanes sp. ;k__bacteria;p__proteobacteria;c__alphaproteobacteria;o__rhizobiales;f__hyphomicrobiaceae;g__rhodoplanes;s__rhodoplanes spp.;superkingdom__bacteria	98.5348	2.1985e-132	475.572	TACGAAGGgggCTAGCGTTGCTCGGAATCACTGGGCGTAAAGCGCACGTAGGCGGCTTGTTAAGTCGGgggTGAAATCCTGGAGCTCAACTCCAGAACTGCCTTCGATACTGGCGAGCTCGAGTCCGGGAGAGGTGAGTGGAACTCCGAGTGTAGAGGTGAAATTCGTAGATATTCGGAAGAACACCAGTGGCGAAGGCGGCTCACTGGCCCGGTACTGACGCTGAGGTGCGAAAGCGTGGGGAGCAAACAGGATTAGATACCCCTGTAGTCC	189
453	uncultured longilinea sp. ;k__bacteria;p__chloroflexi;c__anaerolineae;o__anaerolineales;f__anaerolineaceae;g__longilinea;s__longilinea spp.;superkingdom__bacteria	95.6044	1.58303e-121	439.505	TACGTAGGTGGCAAGCGTTGTCCGGATTTACTGGGCGTAAAGAGCgcgcAGGCGGTCGTATAAGTCGAATGTGAAAGCCcccGGCTCAACTGGGGAGAGTCATTCGATACTGTTCGACTCGAAGGCAGGAGAGGGAAGTGGAATTCCGGGTGTAGTGGTGAAATGCGTAGATATCCGGAGGAACACCAGTGGCGAAGGCGACTTTCTGGCCTGTTCTTGACGCTGAGGCGCGAAAGCTAGGGGAGCAAACGGGATTAGATACCcccGTAGTCC	1
457	uncultured candidatus solibacter sp. ;k__bacteria;p__acidobacteria;c__solibacteres;o__solibacterales;f__solibacteraceae;g__candidatus solibacter;s__uncultured candidatus solibacter sp.;superkingdom__bacteria;superphylum__fibrobacteres/acidobacteria group	95.2555	2.35909e-119	432.291	TACGTAGGCAGCAAGCGTTGTTCGGAGTTACTGGGCGTAAAGAGTGCGTAGGCGGTTTCGTAAGTTTGGTGTGAAATCTCCCGGCTTAACTGGGAGGGTGCGCCGAAAACTGCGGGGCTGGAGTGTGGGAGAGGCAAGCGGAATTCCTGGTGTAGCGGTGAAATGCGTAGATATCAGGAGGAACACCGGTGGTGTAGACGGCTTGCTGGACCATGACTGACGCTGAGGCACGAAAGCGTGGGGAGCAAACAGGATTAGATACCcccGGTAGTCC	180
460	uncultured elioraea sp. ;k__bacteria;p__proteobacteria;c__alphaproteobacteria;o__rhodospirillales;f__rhodospirillales;g__elioraea;s__elioraea spp.;superkingdom__bacteria	98.5348	2.1985e-132	475.572	TACGAAGGgggCTAGCGTTGCTCGGAATTACTGGGCGTAAAGGGCGCGTAGGCGGCCATATCAGTCAGGTGTGAAACCcccGGGCTCAACCTGGGAACTGCACTTGAGACGGTATGGCTTGAGGTCGAgagagGATGGTGGAACTCCCAGTGTAGAGGTGAAATTCGTAGATATTGGGAAGAACACCGGTGGCGAAGGCGGCCATCTGGCTCGATCCTGACGCTGAGGCGCGAAAGCGTGGGGAGCAAACAGGATTAGATACCcccGTAGTCC	1
466	pseudohongiella sp. gbsw_5 ;k__bacteria;p__proteobacteria;c__gammaproteobacteria;o__gammaproteobacteria;f__gammaproteobacteria;g__pseudohongiella;s__pseudohongiella sp.;superkingdom__bacteria	93.0403	9.35653e-112	407.044	TACGGAGGGTGCAAGCGTTAATCGGAATTACTGGGCGTAAAGCgcgcgTAGGCGGCTTGGTCAGTTGGATGTGAAAGCCCTGGGCTTAACCTGGGAACTGCATTCAATACTGCCAGGCTAGAGTACGAgagagGggggTAGAATTTCTAGTGTAGCGGTGAAATGCGTAGATATTAGAAGGAATACCAGTGGCGAAGGCGGCCcccTGGCTCGATACTGACGCTGAGGTGCGAAAGCGTGGGGAGCAAACAGGATTAGATACCcccGTAGTCC	1
467	uncultured thermomicrobium sp. ;k__bacteria;p__chloroflexi;c__thermomicrobia;o__thermomicrobiales;f__thermomicrobiaceae;g__thermomicrobium;s__thermomicrobium spp.;superkingdom__bacteria	90.0735	2.3515e-100	369.174	AACGGAGGGTGCAAGCGTTGTTCGGAATCACTGGGCGTAAAGCgcgcgTAGGCGGCCTGGGAAGCCTGACGTGAAAGCCcccGGCTCAACCGGGGAGGGTCGTCGGGGACTTTCAGGCTTGAGGggggCAGAGGCCGGTGGAATGCCCGGTGTAGTGGTGAAATGCGTAGAGATCGGGCAGAACACCCGTGGCGAAGGCGGCCGGCTGGGCCGGTCCTGACGCTGAGGCGCGAAGGCGTGGGGAGCGAACGGGATTAGATACCCCTGTAGTCC	4
470	thalassospira sp. 139z_12 ;k__bacteria;p__proteobacteria;c__alphaproteobacteria;o__rhodospirillales;f__rhodospirillaceae;g__thalassospira;s__thalassospira sp.;superkingdom__bacteria	99.2674	4.24411e-135	484.589	TACGAAAGGGGCAAGCGTTGTTCGGATTTACTGGGCGTAAAGGGCACGCAGGCGGTCTTGCCAGTCAGGGGTGAAAGCCCGGGGCTCAACCCCGGAACTGCCTCTGATACTGCAAGACTAGAGACTAGGAGAGGGTGGTGGAATTCCCAGTGTAGAGGTGAAATTCGTAGATATTGGGAGGAACACCAGAGGCGAAGGCGGCCACCTGGACTAGATCTGACGCTCAGGTGCGAAAGCGTGGGGAGCAAACAGGATTAGATACCcccGTAGTCC	1
475	filomicrobium sp. 4_54 ;k__bacteria;p__proteobacteria;c__alphaproteobacteria;o__rhizobiales;f__hyphomicrobiaceae;g__filomicrobium;s__filomicrobium sp.;superkingdom__bacteria	88.2784	2.20239e-94	349.336	TACGAATGGAGCAAGCGTTGTTCGGAATCACTGGGCTTAAAGCGTGCGCAGGCGGACTTGAAAGTCGGGAGTGAAATCCCAGGGCTCAACCCTGGAACTGCTTCCGAAACTCCAAGTCTAGAATCCGATAGAGGTTAGGGGAATTCCTAGTGTAGAGGTGAAATTCGCAGATATTAGGAGGAACACCAGTGGCGTAGGCGCCTAACTGGGTCGGTATTGACGCTCATGTACGAAAGCGTGGGGAGCAAACAGGATTAGATACCCCGGTAGTCC	1
478	uncultured pedobacter sp. ;k__bacteria;p__bacteroidetes;c__sphingobacteriia;o__sphingobacteriales;f__sphingobacteriaceae;g__pedobacter;s__pedobacter spp.;superkingdom__bacteria;superphylum__bacteroidetes/chlorobi group	91.2088	3.05867e-105	385.404	TACGGAGGATCCAAGCGTTGTCCGGATTTATTGGGTTTAAAGGGTGCGTAGGCGGGCTATTAAGTCAGTGGTGAAAGCTTGCAGCTTAACTGTAAAAGTGCCATTGAAACTGATAGTCTTGAGTATGGTTGAGGTAGATGGAACGTATCATGTAGCGGTGAAATGCTTAGATATGATACAGAACACCGATTGCGAAGGCAGTCTACTAAGCCATTACTGACGCTGAGGCACGAAAGCGTGGGGAGCGAACAGGATTAGATACCcccGTAGTCC	1
483	candidatus metachlamydia lacustris ;k__bacteria;p__chlamydiae;c__chlamydiia;o__chlamydiales;f__parachlamydiaceae;g__candidatus metachlamydia;s__candidatus metachlamydia lacustris;superkingdom__bacteria;superphylum__chlamydiae/verrucomicrobia group	89.3773	3.48994e-98	361.96	TACGGAGGGTGCAAGCGTTAATCGGATTCATTGGGCGTAAAGAGCGCGTAGGCGGAATAGAAAGTCAGGTGTGAAAGACCGGGGCTCAACCTCGGGAACGCACTTGAAACTTCTATTCTTGAGGATAGGTGGGGAAAGCGGAATTCCACATGTAGCGGTGAAATGCGTAGATATGTGGAAGAACACCGGTGGCGAAGGCGGCTTTCTAACTTATTCCTGACGCTGAGGCGCGAAAGCTGGgggAGCAAACAGGATTAGATACCCCTGTAGTCC	1
484	uncultured caldilinea sp. ;k__bacteria;p__chloroflexi;c__caldilineae;o__caldilineales;f__caldilineaceae;g__caldilinea;s__caldilinea spp.;superkingdom__bacteria	89.3382	1.21811e-97	360.157	GACGTAGGgggCGAGCGTTGTCCGGAGTTACTGGGCGTAAAGCgcgcgcAGGCGGTGCGGTAAGTTCGCGGTGAAAGCCCCTGGCTCACCTGGgggAGGTCCGCGGAGACTGCCGGACTGGAGGggggCAGAGGCCGGTGGAATTCCCGGTGTAGTGGTGAAATGCGTAGAGATCGGGAGGAACACCCGTGGCGAAGGCGGCCGGCTGGGCCCTACCTGACGCTGAGGCGCGAAAGCGTGGGGAGCGAACCGGATTAGATACCCGCGTAGTCC	156
485	thioprofundum lithotrophicum ;k__bacteria;p__proteobacteria;c__gammaproteobacteria;o__chromatiales;f__thioalkalispiraceae;g__thioprofundum;s__thioprofundum lithotrophicum;superkingdom__bacteria	91.5751	2.51071e-106	389.011	TACGGAGGGTGCGAGCGTTAATCGGAATTACTGGGCGTAAAGCGTACGTAGGTGGTTTGGTAAGTCGGATGTGAAATCCCCGGGCTCAACCTGGGAATTGCATTCGAAACTGCCTCACTAGAGTCTAGCAGAGGGATGGGGAATTCCGGGTGTAGCGGTGAAATGCGTAGAGATCCGGAGGAACATCAGTGGCGAAGGCGCCATCCTGGGCTAAGACTGACGCTGAGGTACGAAAGCGTGGGGAGCAAACAGGATTAGATACCcccGTAGTCC	1
486	bacillus aquimaris ;k__bacteria;p__firmicutes;c__bacilli;o__bacillales;f__bacillaceae;g__bacillus;s__bacillus aquimaris;superkingdom__bacteria	99.6337	3.48378e-136	488.196	TACGTAGGTGGCAAGCGTTGTCCGGAATTATTGGGCGTAAAGCgcgcgcAGGTGGTTCCTTAAGTCTGATGTGAAAGCCCACGGCTCAACCGTGGAGGGTCATTGGAAACTGGgggACTTGAGTGCAGAAGAGGAAAGTGGAATTCCAAGTGTAGCGGTGAAATGCGTAGATATTTGGAGGAACACCAGTGGCGAAGGCGACTTTCTGGTCTGTAACTGACACTGAGGCGCGAAAGCGTGGGGAGCAAACAGGATTAGATACCCCGGTAGTCC	1
490	vibrio tapetis subsp. null ;k__bacteria;p__proteobacteria;c__gammaproteobacteria;o__vibrionales;f__vibrionaceae;g__vibrio;s__vibrio tapetis;superkingdom__bacteria	100	5.20123e-128	461.145	TACGGAGGGTGCGAGCGTTAATCGGAATTACTGGGCGTAAAGCGCATGCAGGTGGTTCGTTAAGTCAGATGTGAAAGCCCGGGGCTCAACCTCGGAACTGCATTTGAAACTGGCGGACTAGAGTACTGTAGAGGggggTAGAATTTCAGGTGTAGCGGTGAAATGCGTAGAGATCTGAAGGAATACCAGTGGCGAAGGCGGCCcccTGGACAGATACTGACACTCAGATGCGAAAGCGTGGGGAGCAAACAGGATAACGCTTGCACCCTCCGTATTACCGCGGCTGCTGGC	1
491	blastomonas ursincola ;k__bacteria;p__proteobacteria;c__alphaproteobacteria;o__sphingomonadales;f__sphingomonadaceae;g__sphingomonas;s__blastomonas ursincola;superkingdom__bacteria	99.2674	4.24411e-135	484.589	TACGGAGGGAGCTAGCGTTGTTCGGAATTACTGGGCGTAAAGCGCACGTAGGCGGCTATTCAAGTCAGAGGTGAAAGCCCGGGGCTCAACCCCGGAACTGCCTTTGAAACTAGATAGCTTGAATCTTGGAGAGGCGAGTGGAATTCCGAGTGTAGAGGTGAAATTCGTAGATATTCGGAAGAACACCAGTGGCGAAGGCGACTCGCTGGACAAGTATTGACGCTGAGGTGCGAAAGCGTGGGGAGCAAACAGGATTAGATACCCGTGTAGTCC	1
495	uncultured haliea sp. ;k__bacteria;p__proteobacteria;c__gammaproteobacteria;o__alteromonadales;f__alteromonadaceae;g__haliea;s__haliea spp.;superkingdom__bacteria	95.2381	6.73121e-120	434.095	TACGGAGGGTGCGAGCGTTAATCGGAATTACTGGGCGTAAAGCgcgcgTAGGCGGTTGTTTAAGTCGGATGTGAAAGCCCTGGGCTCAACCTGGGAACTGCATTCGATACTGGGCAACTAGAGTATGAAAGAGGGAGGTAGAATTCCATGTGTAGCGGTGAAATGCGTAGATatatGGAGGAATACCAGTGGCGAAGGCGGCCTCCTGGTTCAATACTGACGCTGAGGTGCGAAAGCGTGGGGATCAAACAGGATTAGATACCCCTGTAGTCC	1
500	uncultured ferrimicrobium sp. ;k__bacteria;p__actinobacteria;c__actinobacteria;o__acidimicrobiales;f__acidimicrobiaceae;g__ferrimicrobium;s__ferrimicrobium spp.;superkingdom__bacteria;subclass acidimicrobidae;suborder__acidimicrobineae	95.9854	3.73825e-123	444.915	CACGTAGGgggCAAGCGTTGTCCGGATTTATTGGGCGTAAAGGGCTCGTAGGCTGTTCAGTAAGTCAGGTGTGAAAACCCAAGGCTCAACCTTGGGACGCCACTTGATACTGCTGTGACTAGAGTCCGGTAGAGGAGATTGGAATTCCTGGTGTAGCGGTGAAATGCGCAGATATCAGGAGGAACACCAACGGCGAAGGCAGATCTCTGGGCCGGTACTGACGCTGAGGAGCGAAAGCATGGGGAGCGAACAGGATTAGATACCcccGTAGTCC	1
502	mesorhizobium sp. ccnwqls7 ;k__bacteria;p__proteobacteria;c__alphaproteobacteria;o__rhizobiales;f__phyllobacteriaceae;g__mesorhizobium;s__mesorhizobium sp.;superkingdom__bacteria	97.8022	1.13885e-129	466.555	TACGAAGGgggCTAGCGTTGTTCGGAATCACTGGGCGTAAAGGGCGCGTAGGCGGCCGTTCAAGTCGGgggTGAAAGCCTGTGGCTCAACCACAGAATTGCCTTCGATACTGTACGGCTCGAGACCGGAAGAGGTAAGTGGAACTGCGAGTGTAGAGGTGAAATTCGTAGATATTCGCAAGAACACCAGTGGCGAAGGCGGCTTACTGGTCCGGTTCTGACGCTGAGGCGCGAAAGCGTGGGGAGCAAACAGGATTAGATACCCCTGTAGTCC	5
503	nr_029028.1 marinobacter sediminum str. r65 ;k__bacteria;p__proteobacteria;c__gammaproteobacteria;o__alteromonadales;f__alteromonadaceae;g__marinobacter;s__marinobacter sediminum;superkingdom__bacteria	99.6337	3.48378e-136	488.196	TACGGAGGGTGCAAGCGTTAATCGGAATTACTGGGCGTAAAGCgcgcgTAGGTGGTTTGATAAGCGAGATGTGAAAGCCCCGGGCTTAACCTGGGAACGGCATTTCGAACTGTCAGGCTAGAGTGTGGTAGAGGGTAGTGGAATTTCCTGTGTAGCGGTGAAATGCGTAGATATAGGAAGGAACACCAGTGGCGAAGGCGGCTACCTGGACCAACACTGACACTGAGGTGCGAAAGCGTGGGGAGCAAACAGGATTAGATACCCCGGTAGTCC	1
508	uncultured thermomonas sp. ;k__bacteria;p__proteobacteria;c__gammaproteobacteria;o__xanthomonadales;f__xanthomonadaceae;g__thermomonas;s__thermomonas spp.;superkingdom__bacteria	99.2674	4.24411e-135	484.589	TACAGAGGGTGCGAGCGTTAATCGGAATTACTGGGCGTAAAGCGTGCGTAGACGGTTATTTAAGTCGGGTGTGAAAGCCCCGGGCTCAACCTGGGAATTGCATTCGAGACTGAATAGCTAGGGTACGGTAGAGGGAAGTGGAATTTCCGGTGTAGCGGTGAAATGCGTAGATATCGGAAGGAACATCAGTGGCGAAAGCGACTTCCTGGACCAGTACCGACGTTCAGGCACGAAAGCGTGGGGAGCAAACAGGATTAGATACCCCGGTAGTCC	30
513	agrobacterium sp. s130 ;k__bacteria;p__proteobacteria;c__alphaproteobacteria;o__rhizobiales;f__rhizobiaceae;g__agrobacterium;s__agrobacterium sp.;superkingdom__bacteria	99.2674	4.24411e-135	484.589	TACGGAGGGAGCTAGCGTTGTTCGGAATTACTGGGCGTAAAGCGCACGTAGGCGGCTTtttAAGTCAGGGGTGAAATCCCGGGGCTCAACCCCGGAACTGCCCTTGAAACTGGGAAGCTAGAATCCTGGAGAGGCGAGTGGAATTCCGAGTGTAGAGGTGAAATTCGTAGATATTCGGAAGAACACCAGTGGCGAAGGCGACTCGCTGGACAGGTATTGACGCTGAGGTGCGAAAGCGTGGGGAGCAAACAGGATTAGATACCCCGGTAGTCC	1
519	ay281086.1 streptococcus sanguinis str. atcc 49296 ;k__bacteria;p__firmicutes;c__bacilli;o__lactobacillales;f__streptococcaceae;g__streptococcus;s__streptococcus sanguinis;superkingdom__bacteria	99.2647	1.47524e-134	482.786	TACGTAGGTCCCGAGCGTTGTCCGGATTTATTGGGCGTAAAGCGAGCGCAGGCGGTTAGATAAGTCTGAAGTTAAAGGCTGTGGCTTAACCATAGTACGCTTTGGAAACTGTTTAACTTGAGTGCAAGAGGGGAGAGTGGAATTCCATGTGTAGCGGTGAAATGCGTAGATatatGGAGGAACACCGGTGGCGAAAGCGGCTctctGGCTTGTAACTGACGCTGAGGCTCGAAAGCGTGGGGAGCAAACAGGATTAGATACCcccGTAGTCC	3
523	ay881237.1 kocuria palustris sch0404 ;k__bacteria;p__actinobacteria;c__actinobacteria;o__actinomycetales;f__micrococcaceae;g__kocuria;s__kocuria palustris;superkingdom__bacteria;subclass actinobacteridae;suborder__micrococcineae	99.2674	4.24411e-135	484.589	TACGTAGGGCGCAAGCGTTGTCCGGAATTATTGGGCGTAAAGAGCTCGTAGGCGGTTTGTCGCGTCTGCTGTGAAAGCCCGGGGCTTAACCCCGGGTGTGCAGTGGGTACGGGCAGACTAGAGTGCAGTAGGGGAGACTGGAATTCCTGGTGTAGCGGTGGAATGCGCAGATATCAGGAGGAACACCGATGGCGAAGGCAGGTCTCTGGGCTGTTACTGACGCTGAGGAGCGAAAGCATGGGGAGCGAACAGGATTAGATACCcccGTAGTCC	1
533	uncultured kaistobacter sp. ;k__bacteria;p__proteobacteria;c__alphaproteobacteria;o__sphingomonadales;f__sphingomonadaceae;g__kaistobacter;s__kaistobacter spp.;superkingdom__bacteria	99.2674	4.24411e-135	484.589	TACGGAGGgggCTAGCGTTGTTCGGAATTACTGGGCGTAAAGCGTACGTAGGCGGCTTTGTAAGTTAGAGGTGAAAGCCCAGAGCTCAACTCTGGAATTGCCTTTAAGACTGCATCGCTTGAATCGTGGAGAGGTTAGTGGAATTCCGAGTGTAGAGGTGAAATTCGTAGATATTCGGAAGAACACCAGTGGCGAAGGCGACTAACTGGACACGTATTGACGCTGAGGTACGAAAGCGTGGGGAGCAAACAGGATTAGATACCcccGTAGTCC	15
534	wandonia haliotis ;k__bacteria;p__bacteroidetes;c__flavobacteriia;o__flavobacteriales;f__cryomorphaceae;g__wandonia;s__wandonia haliotis;superkingdom__bacteria;superphylum__bacteroidetes/chlorobi group	95.9707	1.29943e-122	443.112	TACGGAGGGTGCAAGCGTTATCCGGAATCATTGGGTTTAAAGGGTCCGCAGGCGGACTAATAAGTCAGTGGTGAAAGCCCATCGCTTAACGATGGAACTGCCATTGATACTGTTAGTCTTGAATTCGGTCGAAGTGGGCGGAATGTGTCATGTAGCGGTGAAATGCATAGATATGACACAGAACACCGATAGCGAAGGCAGCTCACTAGACCTGGATTGACGCTCAGGGACGAAAGCGTGGGGAGCGAACAGGATTAGATACCcccGTAGTCC	1
535	uncultured sphingobium sp. ;k__bacteria;p__proteobacteria;c__alphaproteobacteria;o__sphingomonadales;f__sphingomonadaceae;g__sphingobium;s__sphingobium spp.;superkingdom__bacteria	89.3773	3.48994e-98	361.96	TACGAATGGGGCAAGCGTTGTTCGGAATCACTGGGCTTAAAGCGTGCGTAGGCGGATTTGCAAGTCAGACGTGAAATCCCGGGGCTCAACCCCGGAACTGCGTTTGAAACTGCAAGTCTAGAAACCGGTAGGGGTGAGTGGAATTCCAAGTGTAGAGGTGAAATTCGCAGATATTTGGAGGAACACCAGTGGCGTAGGCGACTCACTGGACCGGTATTGACGCTGAGGTACGAAAGCGTGGGGAGCAAACGGGATTAGATACCcccGTAGTCC	1
540	candidatus lariskella arthropodarum ;k__bacteria;p__proteobacteria;c__alphaproteobacteria;o__rickettsiales;f__candidatus midichloriaceae;g__candidatus lariskella;s__candidatus lariskella arthropodarum;superkingdom__bacteria	91.5751	2.51071e-106	389.011	TACGAAGGGAGCTAGCGTTACTCGGAATCACTGGGCGTAAAGCGTGCGTAGGCGGCTTAACAAGTTGGAAGTGAAAGCCCTGAGCTCAACTCAGGAATTGCTTTCAAAACTGCTAGGCTTGAGTATCAGagagGATAGCGGAATTCCTAGTGTAGAGGTGAAATTCGTAGATATTAGGAGGAACACCGGAGGCGAAGGCGGCTATCTGGATGATTACTGACGCTGTGGCACGAAAGCGTGGGGAGCAAACAGGATTAGATACCCCTGTAGTCC	1
547	aj438048.1 corynebacterium tuberculostearicum str. cip102076 ;k__bacteria;p__actinobacteria;c__actinobacteria;o__actinomycetales;f__corynebacteriaceae;g__corynebacterium;s__corynebacterium tuberculostearicum;superkingdom__bacteria;subclass actinobacteridae;suborder__corynebacterineae	99.2701	1.22096e-135	486.393	TACGTAGGGTGCGAGCGTTGTCCGGAATTACTGGGCGTAAAGGGCTCGTAGGTGGTTTGTCGCGTCGTCTGTGAAATTCCGGGGCTTAACTCCGGGCGTGCAGGCGATACGGGCATAACTTGAGTACTGTAGGGGTAACTGGAATTCCTGGTGTAGCGGTGAAATGCGCAGATATCAGGAGGAACACCGATGGCGAAGGCAGGTTACTGGGCAGTTACTGACGCTGAGGAGCGAAAGCATGGGTAGCGAACAGGATTAGATACCCGCGTAGTCC	13
554	uncultured ideonella sp. ;k__bacteria;p__proteobacteria;c__betaproteobacteria;o__burkholderiales;f__burkholderiales;g__ideonella;s__ideonella spp.;superkingdom__bacteria	98.1685	9.34827e-131	470.162	TACGTAGGGTGCGAGCGTTAATCGGAATTACTGGGCGTAAAGCGTGCGCAGGCGGTCATGCAAGACAGATGTGAAATCCCCGGGCTCAACCTGGGAACTGCATTTGTGACTGCATGACTGGAGTGTGGCAGAGGgggATGGAATTCCGCGTGTAGCAGTGAAATGCGTAGATATGCGGAGGAACACCGATGGCGAAGGCAATCCCCTGGGCCTGCACTGACGCTCATGCACGAAAGCGTGGGGAGCAAACAGGATTAGATACCCCTGTAGTCC	8
558	dq139400.1 oscillochloris trichoides str. c6 ;k__bacteria;p__chloroflexi;c__chloroflexia;o__chloroflexales;f__oscillochloridaceae;g__oscillochloris;s__oscillochloris trichoides;superkingdom__bacteria;suborder__chloroflexineae	93.7729	1.80624e-114	416.061	GACGGAGGgggCAAGCGTTGTCCGGACTTACTGGGCGTAAAGGGCCCGTAGGCGGCCCGGTGCGTCGGTGCTGAAAGCGCCAGGCTTAACCTGGTGAGGCGTGCCGATACGACCGGGCTCGAGGCAGGCAGAGGGTGGCGGAATTCCGGGTGTAGTGGTGAAATGCGTAGAGATCCGGAGGAACGCCTGTGGCGCAAGCGGCCACCTGGGCCTGACCTGACGCTGAGGGGCGAAAGCGTGGGGAGCGAACCGGATTAGATACCCGCGTAGTCC	21
568	gq078717.1 topographical and temporal human skin microbiome skin toe web space clone nbw1172a07c1 ;k__bacteria;p__firmicutes;c__bacilli;o__lactobacillales;f__lactobacillaceae;g__lactobacillus;s__lactobacillus iners;superkingdom__bacteria	99.2674	4.24411e-135	484.589	TACGTAGGTGGCAAGCGTTGTCCGGATTTATTGGGCGTAAAGCGAGTGCAGGCGGCTCGATAAGTCTGATGTGAAAGCCTTCGGCTCAACCGGAGAATTGCATCAGAAACTGTCGAGCTTGAGTACAGAAGAGGAGAGTGGAACTCCATGTGTAGCGGTGAAATGCGTAGATatatGGAAGAACACCGGTGGCGAAGGCGGCTctctGGTCTGTTACTGACGCTGAGGCTCGAAAGCATGGGTAGCGAACAGGATTAGATACCcccGTAGTCC	2
571	hoeflea sp. ss10.8 ;k__bacteria;p__proteobacteria;c__alphaproteobacteria;o__rhizobiales;f__phyllobacteriaceae;g__hoeflea;s__hoeflea sp.;superkingdom__bacteria	99.6183	3.11517e-130	468.359	TACGAAGGgggCTAGCGTTGTTCGGATTTACTGGGCGTAAAGCGCACGTAGGCGGATCGTTAAGTGAGGGGTGAAATCCCAGGGCTCAACCCTGGAACTGCCTCTCATACTGGCGATCTTGAGTTCGAgagagGTGAGTGGAATTCCGAGTGTAGAGGTGAAATTCGTAGATATTCGGAGGAACACCAGTGGCGAAGGCGGCTCACTGGCTCGATACTGACGCTGAGGTGCGAAAGCGTGGGGAGCAAACAGGATTAGATAC	8
584	uncultured dietzia sp. ;k__bacteria;p__actinobacteria;c__actinobacteria;o__actinomycetales;f__dietziaceae;g__dietzia;s__dietzia spp.;superkingdom__bacteria;subclass actinobacteridae;suborder__corynebacterineae	99.2674	4.24411e-135	484.589	TACGTAGGGTGCGAGCGTTGTCCGGAATTACTGGGCGTAAAGAGCTCGTAGGCGGTTTGTCACGTCGTCTGTGAAATCCTAGGGCTTAACCCTGGACGTGCAGGCGATACGGGCTGACTTGAGTACTACAGGGGAGACTGGAATTTCTGGTGTAGCGGTGGAATGCACAGATATCAGGAAGAACACCGATGGCGAAGGCAGGTCTCTGGGTAGTAACTGACGCTGAGGAGCGAAAGCATGGGTAGCGAACAGGATTAGATACCCCTGTAGTCC	5
591	uncultured conexibacter sp. ;k__bacteria;p__actinobacteria;c__actinobacteria;o__solirubrobacterales;f__conexibacteraceae;g__conexibacter;s__conexibacter spp.;superkingdom__bacteria;subclass rubrobacteridae	96.7033	2.50849e-125	452.129	TACGTAGGgggCAAGCGTTGTCCGGATTCATTGGGCGTAAAGAGCGTGTAGGCGGCCAGGTAGGTCGGTTGTGAAAACTGGAGGCTCAACCTTCAGACGTCGACCGAAACCATCTGGCTAGAGTCCGGGAGAGGAGAGTGGAATTCCTGGTGTAGCGGTGAAATGCGCAGATATCAGGAAGAACACCCGTGGCGAAAGCGGCTctctGGAACGGTACTGACGCTGAGACGCGAAAGCGTGGGGAGCGAACAGGATTAGATACCcccGTAGTCC	1
592	uncultured flavobacterium sp. ;k__bacteria;p__bacteroidetes;c__flavobacteriia;o__flavobacteriales;f__flavobacteriaceae;g__flavobacterium;s__flavobacterium spp.;superkingdom__bacteria;superphylum__bacteroidetes/chlorobi group	90.8425	1.30058e-103	379.994	TACGGAGGGTGCAAGCGTTATCCGGATTTATTGGGTTTAAAGGGTCCGCAGGCGGACTAGTAAGTCAGTGGTGAAAGCCTTCGGCTTAACCGGAGAACTGCCATTGATACTGCTAGTCTTGAGTTCAGTTGAAGTGGGCGGAATATGTGGTGTAGCGGTGAAATGCATAGATATCACATAGAACACCTATTGCGAAGGCAGCTCACTAAGCTGATACTGACGCTCAGGGACGAAAGCGTGGGGAGCGAACAGGATTAGATACCcccGTAGTCC	1
595	clostridiales bacterium ca62n ;k__bacteria;p__firmicutes;c__clostridia;o__clostridiales;f__symbiobacteriaceae;g__caldinitratiruptor;s__clostridiales bacterium;superkingdom__bacteria	90.4762	1.58443e-102	376.387	TACGTAGGTGGCGAGCGTTGTCCGGAATGACTGGGCGTAAAGGGCGTGTAGGCGGCCCTTCAAGTCTGGGGTGAAACCCGGCGGCTCAACCGCCGGCCGGCCCTGGAAACTGGggggCTGGAGTGGGCTAGAGGGCAGCGGAATTCCCGGTGTAGCGGTGAAATGCGTAGAGATCGGGAGGAACACCAGTGGCGAAGGCGGCTGCCTGGGGCCTGACTGACGCTGAGGCGCGAAAGCTGGgggAGCAAACAGGATTAGATACCcccGTAGTCC	101
599	uncultured bellilinea sp. ;k__bacteria;p__chloroflexi;c__anaerolineae;o__anaerolineales;f__anaerolineaceae;g__bellilinea;s__bellilinea spp.;superkingdom__bacteria	98.1685	9.34827e-131	470.162	CACGTAGGAGGCGAGCGTTATTCGGATTTACTGGGCGTAAAGCGCGTGTAGGCGGCTGATCAAGTTGGATGTGAAAGCTCCCGGCTTAACTGGGAGAGGACGTTCAAAACTGAACAGCTTGAGTATGAgagagGAAAATGGAATTCCGGGTGTAGTGGTGAAATGCGTAGATATCCGGAGGAACACCAGTGGCGAAGGCGATTTTCTGGCTCAAGACTGACGCTCAGACGCGAAAGCTAGGGTAGCAAACGGGATTAGATACCcccGTAGTCC	1
602	uncultured sphingomonas sp. ;k__bacteria;p__proteobacteria;c__alphaproteobacteria;o__sphingomonadales;f__sphingomonadaceae;g__sphingomonas;s__sphingomonas spp.;superkingdom__bacteria	88.3212	1.38986e-90	336.713	GACAGAGGgggCAAGCGTTGTCCGGATTTACTGGGCGTACAGCgcgcgcAGGCGGTGGTGTAGGTACCTGGTGACAACCTCGGGCTCAACTCGAGGgggTCTGGGTAGACCGCACCGCTGGAGGCAGGGAGAGGGATGTGGAATACCCGGTGGAGCGGTGAAATGCGTAGAGATCGGGTGGAACACCAGTGGCGAAGGCGGCATCCTGGCCCTGACCTGACGCTGAGGCGCGAGAGCGTGGGGAGCAAACGGGATTAGATACCcccGTAGTCC	12
615	uncultured aciditerrimonas sp. ;k__bacteria;p__actinobacteria;c__actinobacteria;o__acidimicrobiales;f__acidimicrobiaceae;g__aciditerrimonas;s__aciditerrimonas spp.;superkingdom__bacteria;subclass acidimicrobidae;suborder__acidimicrobineae	95.6204	4.55412e-122	441.308	CACGTAGGgggCGAGCGTTGTCCGGATTTATTGGGCGTAAAGAGCTCGTAGGCGGTTTCGTAAGTCGGGTGTGAAAACTCCAGGCTCAACCTGGAGACGCCACCCGATACTGCGATGACTAGAGTCCGGTAGGGGAGCGTGGAATTCCTGGTGTAGCGGTGAAATGCGCAGATATCAGGAGGAACACCGACGGCGAAGGCAGCGCTCTGGGCCGGTACTGACGCTGAGGAGCGAAAGCGTGGGGAGCGAACAGGATTAGATACCCCTGTAGTCC	1
621	gq069176.1 topographical and temporal human skin microbiome skin volar forearm clone nbw229h02c1 ;k__bacteria;p__firmicutes;c__bacilli;o__lactobacillales;f__lactobacillaceae;g__lactobacillus;s__lactobacillus crispatus;superkingdom__bacteria	99.2674	4.24411e-135	484.589	TACGTAGGTGGCAAGCGTTGTCCGGATTTATTGGGCGTAAAGCGAGCGCAGGCGGAAGAATAAGTCTGATGTGAAAGCCCTCGGCTTAACCGAGGAACTGCATCGGAAACTGTTtttCTTGAGTGCAGAAGAGGAGAGTGGAACTCCATGTGTAGCGGTGGAATGCGTAGATatatGGAAGAACACCAGTGGCGAAGGCGGCTctctGGTCTGCAACTGACGCTGAGGCTCGAAAGCATGGGTAGTGAACAGGATTAGATACCcccGTAGTCC	2
623	uncultured caldilinea sp. ;k__bacteria;p__chloroflexi;c__caldilineae;o__caldilineales;f__caldilineaceae;g__caldilinea;s__caldilinea spp.;superkingdom__bacteria	85.0909	1.48527e-77	293.432	CACGTAGGTGGCGAGCGTTATCCGGAATCACTGGGCGTAAAGGGTCCGCAGGTGGTCTGGCAGGTCTGCTGTGAAAGCGCCCGGCTCAACCGGGCGAGGCCAGTGGAAACCGCCGGGCTGGAGTCGCGCAGAGGGTTCTGGAATTCCCGGTGTAGTGGTGGAATGCGTAGAGATCGGGAGGAACACCAGAGGCGAAAGCGGGGACCTGGGCGCGGACTGACACTGAGGGACGAAAGCGTGGGGAGCCAACAGGATTAGATACCcccGTAGTCC	1
625	uncultured gemmatimonas sp. ;k__bacteria;p__gemmatimonadetes;c__gemmatimonadetes;o__gemmatimonadales;f__gemmatimonadaceae;g__gemmatimonas;s__gemmatimonas spp.;superkingdom__bacteria	93.0403	9.35653e-112	407.044	TACGAAGGgggCTAGCGTTGCTCGGAATCACTGGGCGTAAAGGGCGCGTAGGCGGACGTTTAAGTCAGGGGTGAAATGCTGCGGCTCAACCGCAGCGCTGCCTCCTAGACTGTCTGGCTGGAGCACAGTAGAGGCAGGTGGAATTCCCGGTGTAGCGGTGGAATGCGTAGAGATCGGGAAGAACACCAGTGGCGAAGGCGGCCTGCTGGGCTGTTGCTGACGCTGAGGCGCGACAGCGTGGGGAGCAAACAGGATTAGATACCcccGTAGTCC	1
630	uncultured methylobacterium sp. ;k__bacteria;p__proteobacteria;c__alphaproteobacteria;o__rhizobiales;f__methylobacteriaceae;g__methylobacterium;s__methylobacterium spp.;superkingdom__bacteria	96.7033	2.50849e-125	452.129	GACAGAGGGTGCAAACGTTGTTCGGAATTACTGGGCGTAAAGCGCGTGTAGGCGGCAACGCAAGTCGGGCGTGAAATCCCACGGCTCAACCGTGGAAGTGCACTCGAAACTGCGTCGCTAGAGTCCTGGAGAGGAAGGTGGAATGCTTGGTGTAGAGGTGAAATTCGTAGATATCAAGCGGAACACCGGTGGCGAAGGCGGCCTTCTGGACAGTGACTGACGCTGAGACGCGAAAGCGTGGGGAGCAAACAGGATTAGATACCCCGGTAGTCC	17
636	aj277205.2 chromohalobacter nigriandinum str. taxon 4 4n ;k__bacteria;p__proteobacteria;c__gammaproteobacteria;o__oceanospirillales;f__halomonadaceae;g__chromohalobacter;s__chromohalobacter nigriandinum;superkingdom__bacteria	99.2674	4.24411e-135	484.589	TACGGAGGGTGCAAGCGTTAATCGGAATTACTGGGCGTAAAGCgcgcgTAGGCGGCGTGTCACGCCGGGTGTGAAAGCCCCGGGCTCAACCTGGGAACGGCATCCGGAACGGGCAGGCTAGAGTGCAGGAGAGGAAGGTAGAATTCCCGGTGTAGCGGTGAAATGCGTAGAGATCGGGAGGAATACCAGTGGCGAAGGCGGCCTTCTGGACTGACACTGACGCTGAGGTGCGAAAGCGTGGGTAGCAAACAGGATTAGATACCcccGTAGTCC	2
641	uncultured haliea sp. ;k__bacteria;p__proteobacteria;c__gammaproteobacteria;o__alteromonadales;f__alteromonadaceae;g__haliea;s__haliea spp.;superkingdom__bacteria	97.417	5.85085e-127	457.539	TACGGAGGGTGCGAGCGTTAATCGGAATTACTGGGCGTAAAGCgcgcgTAGGCGGTTTGTTAAGTCAGCTGTGAAAGCCCCGGGCTCAACCTGGGAACTGCAGTTGATACTGGCCGACTAGAGTATGAAAGAGGGAGGTAGAATTCCATGTGTAGCGGTGAAATGCGTAGATatatGGAGGAATACCAGTGGCGAAGGCGGCCTCCTGGTTCAATACTGACGCTGAGGTGCGAAAGCGTGGGGATCAAACAGGATTAGATACCCGTGTAGT	7
652	eu127294.1 erythrobacter piscidermidis str. p5_2 ;k__bacteria;p__proteobacteria;c__alphaproteobacteria;o__sphingomonadales;f__erythrobacteraceae;g__erythrobacter;s__erythrobacter piscidermidis;superkingdom__bacteria	99.2674	4.24411e-135	484.589	TACGGAGGGAGCTAGCGTTGTTCGGAATTACTGGGCGTAAAGCGCACGTAGGCGGCTTTTCAAGTCAGGGGTGAAATCCCGGGGCTCAACCCCGGAACTGCCCTTGAAACTGGATGGCTAGAATACTGGAGAGGTGAGTGGAATTCCGAGTGTAGAGGTGAAATTCGTAGATATTCGGAAGAACACCAGTGGCGAAGGCGACTCACTGGACAGTTATTGACGCTGAGGTGCGAAAGCGTGGGGAGCAAACAGGATTAGATACCcccGTAGTCC	1
658	calditerricola sp. d08p5 ;k__bacteria;p__firmicutes;c__bacilli;o__bacillales;f__bacillaceae;g__calditerricola;s__calditerricola sp.;superkingdom__bacteria	88.2784	2.20239e-94	349.336	AACGTAGGgggCGAGCGTTGCCCGGATTTACTGGGCGTAAAGCgcgcgTAGGCGGCTGCGTAAGTGGGGAGTTAAAGCCCTCGGCTCAACCGAGGAAATGCTCCTCAAACTGCGCGGCTTGAGTGTAGGAGAGGGGAGTGGAATTCCCGGTGTAGCGGTGAAATGCGTTGATATCGGGAGGAACACCAGTGGCGAAGGCGGCTCCCTGGCCTACTACTGACGCTGAGGCGCGAAAGCGTGGGGAGCGAACGGGATTAGATACCCCGGTAGTCC	82
659	uncultured amaricoccus sp. ;k__bacteria;p__proteobacteria;c__alphaproteobacteria;o__rhodobacterales;f__rhodobacteraceae;g__amaricoccus;s__amaricoccus spp.;superkingdom__bacteria	98.5348	2.1985e-132	475.572	TACGGAGGgggCTAGCGTTGTTCGGAATTACTGGGCGTAAAGCGCACGTAGGCGGACCAGTCAGTTAGAGGTGAAATCCCAGGGCTCAACCCTGGAACTGCCTTTAATACTGCTGGTCTGGAGTTCGAgagagGTGAGTGGAATTCCGAGTGTAGAGGTGAAATTCGTAGATATTCGGAGGAACACCAGTGGCGAAGGCGGCTCACTGGCTCGATACTGACGCTGAGGTGCGAAAGCGTGGGGAGCAAACAGGATTAGATACCCGTGTAGTCC	10
661	uncultured parvularcula sp. ;k__bacteria;p__proteobacteria;c__alphaproteobacteria;o__parvularculales;f__parvularculaceae;g__parvularcula;s__parvularcula spp.;superkingdom__bacteria	97.4359	4.84252e-128	461.145	TACGAAAGGGGCTAGCGTTGTTCGGAATTACTGGGCGTAAAGCGCACGTAGGCGGCCATGTAAGTTAGAGGTGAAATCCCGGAGCTCAACTCCGGAACTGCCTTTAAAACTACATAGCTAGAGGATGTGAGAGGATAGTGGAATTCCGAGTGTAGAGGTGAAATTCGTAGATATTCGGAAGAACACCAGTGGCGAAGGCGACTGTCTGGCACATTTCTGACGCTGAGGTGCGAAAGCGTGGGGAGCAAACAGGATTAGATACCcccGTAGTCC	1
675	x86071.1 unnamed filamentous type 0803 isolate str. ben05b ;k__bacteria;p__proteobacteria;c__betaproteobacteria;o__burkholderiales;f__comamonadaceae;g__acidovorax;s__acidovorax delafieldii;superkingdom__bacteria	99.6337	3.48378e-136	488.196	TACGTAGGGTGCGAGCGTTAATCGGAATTACTGGGCGTAAAGCGTGCGCAGGCGGTTAtataAGACAGATGTGAAATCCCCGGGCTCAACCTGGGAACTGCATTTGTGACTGTATAGCTAGAGTACGGCAGAGGgggATGGAATTCCGCGTGTAGCAGTGAAATGCGTAGATATGCGGAGGAACACCGATGGCGAAGGCAATCCCCTGGGCCTGTACTGACGCTCATGCACGAAAGCGTGGGGAGCAAACAGGATTAGATACCCCGGTAGTCC	4
676	candidatus vidania fulgoroideae ;k__bacteria;p__proteobacteria;c__betaproteobacteria;o__betaproteobacteria;f__betaproteobacteria;g__candidatus vidania;s__candidatus vidania fulgoroideae;superkingdom__bacteria	74.3802	1.6907e-32	143.752	GACGATAAGGACGGGTGTTATTttttCACTAGGCGTAAAGCGCGTGCAGGCGGTTTATTAAGTTTAAATTTAAaaaaCAAAGCTCAACTTTGTTAAGGTTTAAATACTAATAAACTTGAGTAAAAGAGAAAATAGTAGTATTtttAGTATAGAGGTAAAATTCATTTGATATTAAAGAGACTGTCAAAGGCGAAAGCAACTATTTAGCTTTTAACTGACGCTAAAATTGCAAAAGCTTGGGTAGCGAACAGGATTAGATACCCGGGTAGTCC	1
683	uncultured arcobacter sp. ;k__bacteria;p__proteobacteria;c__epsilonproteobacteria;o__campylobacterales;f__campylobacteraceae;g__arcobacter;s__arcobacter spp.;superkingdom__bacteria;subphylum__delta/epsilon subdivisions	97.8022	1.13885e-129	466.555	TACGGAGGGCGCAAGCGTTACTCGGAATCACTGGGCGTAAAGAGCGTGTAGGCGGGTAGATAAGTTTGAAGTGAAATCCTATGGCTCAACCATAGAACTGCTTTGAAAACTGTCTACCTAGAATATGGGAGAGGTAGATGGAATTTCTGGTGTAGGGGTAAAATCCGTAGAGATCAGAAGGAATACCGATTGCGAAGGCGATCTACTGGAACATTATTGACGCTGAGACGCGAAAGCGTGGGGAGCAAACAGGATTAGATACCCCTGTAGTCC	3
684	uncultured chloroflexus sp. ;k__bacteria;p__chloroflexi;c__chloroflexia;o__chloroflexales;f__chloroflexaceae;g__chloroflexus;s__chloroflexus spp.;superkingdom__bacteria;suborder__chloroflexineae	97.0696	5.8994e-127	457.539	TACGTAGGTGGCAAGCGTTGTCCGGATTTACTGGGCGTAAAGAGCgcgcAGGCGGCTGGTCAAGTCTGATGTGAAAGCTCCCGGCTCAACTGGGAAACGGCATCGGAAACTGATCGGCTTGAAGGTGGGAGAGGGTAGTGGAATTCCCGGTGTAGTGGTGAAATGCGTAGATATCGGGAGGAACACCAGTGGCGAAGGCGACTACCTGGCCCACTCTTGACGCTGAGGCGCGAAAGCTAGGGGAGCAAACGGGATTAGATACCcccGTAGTCC	4
685	dechlorosoma sp. iso2 ;k__bacteria;p__proteobacteria;c__betaproteobacteria;o__rhodocyclales;f__rhodocyclaceae;g__azospira;s__dechlorosoma sp.;superkingdom__bacteria	99.6337	3.48378e-136	488.196	TACGTAGGGTGCGAGCGTTAATCGGAATTACTGGGCGTAAAGCGTGCGCAGGCGGTTTCGTAAGACAGACGTGAAATCCCCGGGCTCAACCTGGGAACTGCGTTTGTGACTGCGAGGCTAGAGTACGGCAGAGGggggTAGAATTCCACGTGTAGCAGTGAAATGCGTAGAGATGTGGAGGAATACCGATGGCGAAGGCAGCCcccTGGGTTAGTACTGACGCTCATGCACGAAAGCGTGGGGAGCAAACAGGATTAGATACCcccGTAGTCC	1
693	uncultured thermomicrobium sp. ;k__bacteria;p__chloroflexi;c__thermomicrobia;o__thermomicrobiales;f__thermomicrobiaceae;g__thermomicrobium;s__thermomicrobium spp.;superkingdom__bacteria	92.4	3.10049e-99	365.567	TACGTAGGGGCCGAGCGTTGTCCGGAGTTACTGGGCGTAAAGCgcgcgTAGGCGGCCTGGGAAGCCTGACGTGAAAGCCcccGGCTCAACCGGGGAGGGTCGTCGGGGACTTTCAGGCTTGAGGggggCAGAGGCCGGTGGAATGCCCGGTGTAGTGGTGAAATGCGTAGAGATCGGGCAGAACACCCGTGGCGAAGGCGGCCGGCTGGGCCGGTCCTGACGCTGAGGCGCGAAGGCGTGGGGAGCGAACAACGCTTGCACCCTCCGTTTTACCGCGGCTGCTGGCACGTACG	1
695	nc_010376.1 finegoldia magna str. atcc 29328 ;k__bacteria;p__firmicutes;c__clostridia;o__clostridiales;f__peptoniphilaceae;g__finegoldia;s__finegoldia magna;superkingdom__bacteria	99.2647	1.47524e-134	482.786	TACGTATGGAGCGAGCGTTGTCCGGAATTATTGGGCGTAAAGGGTACGCAGGCGGTTTAATAAGTCGAATGTTAAAGATCGGGGCTCAACCCCGTAAAGCATTGGAAACTGATAAACTTGAGTAGTGGAGAGGAAAGTGGAATTCCTAGTGTAGTGGTGAAATACGTAGATATTAGGAGGAATACCAGTAGCGAAGGCGACTTTCTGGACACAAACTGACGCTGAGGTACGAAAGCGTGGGGAGCAAACAGGATTAGATACCCGCGTAGTCC	12
710	oceanobacillus sp. ad8 ;k__bacteria;p__firmicutes;c__bacilli;o__bacillales;f__bacillaceae;g__oceanobacillus;s__oceanobacillus sp.;superkingdom__bacteria	99.2674	4.24411e-135	484.589	TACGTAGGgggCAAGCGTTGTCCGGAATTATTGGGCGTAAAGCgcgcgTAGGCGGTCCTTTAAGTCTGATGTGAAAGCCCACGGCTTAACCGTGGAGGGTCATTGGAAACTGGAGGACTTGAGTGCAGAAGAGGAGAGTGGAATTCCACGTGTAGCGGTGAAATGCGTAGAGATGTGGAGGAACACCAGTGGCGAAGGCGACTctctGGTCTGTAACTGACGCTGAGGTGCGAAAGCGTGGGTAGCGAACAGGATTAGATACCcccGTAGTCC	4
716	uncultured aciditerrimonas sp. ;k__bacteria;p__actinobacteria;c__actinobacteria;o__acidimicrobiales;f__acidimicrobiaceae;g__aciditerrimonas;s__aciditerrimonas spp.;superkingdom__bacteria;subclass acidimicrobidae;suborder__acidimicrobineae	96.3504	8.79152e-125	450.325	CACGTAGGgggCGAGCGTTGTCCGGATTTATTGGGCGTAAAGAGCTCGTAGGCGGCTTGGTAAGTCGGGTGTGAAACCTCCAGGCTCAACCTGGAGACGCCACTCGATACTGCCATGGCTAGAGTCCGGTAGGGGAGCGTGGAATTCCTGGTGTAGCGGTGAAATGCGCAGATATCAGGAGGAACACCAGCGGCGAAGGCGGCGCTCTGGGCCGGAACTGACGCTGAGGAGCGAAAGCATGGGGAGCGAACAGGATTAGATACCCCGGTAGTCC	2
719	eu214617.1 geobacillus stearothermophilus mt_4 ;k__bacteria;p__firmicutes;c__bacilli;o__bacillales;f__bacillaceae;g__geobacillus;s__geobacillus stearothermophilus;superkingdom__bacteria	99.2674	4.24411e-135	484.589	TACGTAGGgggCGAGCGTTGTCCGGAATTATTGGGCGTAAAGCgcgcgcAGGCGGTCTCTTAAGTCTGATGTGAAAGCCCACGGCTCAACCGTGGAGGGTCATTGGAAACTGGgggACTTGAGGGCAGGAGAGGAGAGCGGAATTCCACGTGTAGCGGTGAAATGCGTAGAGATGTGGAGGAACACCAGTGGCGAAGGCGGCTctctGGCCTGCACCTGACGCTGAGGCGCGAAAGCGTGGGGAGCAAACAGGATTAGATACCcccGTAGTCC	16
724	uncultured phaselicystis sp. ;k__bacteria;p__proteobacteria;c__deltaproteobacteria;o__myxococcales;f__phaselicystidaceae;g__phaselicystis;s__phaselicystis spp.;superkingdom__bacteria;subphylum__delta/epsilon subdivisions;suborder__sorangiineae	95.9707	1.29943e-122	443.112	GACAGAGGGTGCAAACGTTGTTCGGATTTACTGGGCGTAAAGCGCGTGTAGGCGGCTTCGCAAGTTGGATGTGAAAGCCCACGGCTCAACCGTGGAAGCGCATCCAAAACTGCGTCGCTGGAGTCTCGGAGAGGAAGGTGGAATGCTTGGTGTAGAGGTGAAATTCGTAGATATCAAGCAGAACACCTGCGGCGAAGGCGGCCTTCTGGACGATGACTGACGCTGAGACGCGAAAGCGTGGGGAGCAAACAGGATTAGATACCCCTGTAGTCC	3
735	uncultured parvibaculum sp. ;k__bacteria;p__proteobacteria;c__alphaproteobacteria;o__rhizobiales;f__rhodobiaceae;g__parvibaculum;s__parvibaculum spp.;superkingdom__bacteria	91.9414	5.90461e-108	394.421	TACGGAGGgggCTAGCGTTGTTCGGAATTACTGGGCGTAAAGCgcgcgTAGGCGGCCAGGAAAGTTGGGAGTGAAAGCCCGGGGCTCAACCCCGGAACTGCTCTCAAAACTTCCTGGCTAGAGAATTAGagagGTGGGCGGAATTCCGAGTGTAGAGGTGAAATTCGTAGATATTCGGAAGAACACCAGTTGCGAAGGCGGCTCACTGGCTAATTTCTGACGCTGAGGTGCGAAAGCGTGGGGAGCAAACAGGATTAGATACCCGTGTAGTCC	1
749	uncultured nitrospira sp. ;k__bacteria;p__nitrospirae;c__nitrospira;o__nitrospirales;f__nitrospiraceae;g__nitrospira;s__nitrospira spp.;superkingdom__bacteria	96.7033	2.50849e-125	452.129	TACGGAGGGTGCAAGCGTTATCCGGAATTACTGGGCGTAAAGAGCGCGTAGGCGGTTAGGTAAGCCTCTTGTGAAATCTCCCGGCTTAACCGGGAATAGTCGAGGGTAACTACCTAGCTAGAGGGCGGGAGAGGAGTGCGGAATTCCCGGTGTAGCGGTGAAATGCGTAGATATCGGGAAGAAGGCCGGTGGCGAAGGCGGCACTCTGGAACGCACCTGACGCTGAGGCGCGAAAGCGTGGGGAGCAAACAGGATTAGATACCCGCGTAGTCC	5
750	aj294412.1 knoellia sinensis str. dsm 12331 = hki 011 ;k__bacteria;p__actinobacteria;c__actinobacteria;o__actinomycetales;f__intrasporangiaceae;g__knoellia;s__knoellia sinensis;superkingdom__bacteria;subclass actinobacteridae;suborder__micrococcineae	99.2674	4.24411e-135	484.589	TACGTAGGGTGCGAGCGTTGTCCGGAATTATTGGGCGTAAAGAGCTTGTAGGCGGTTTGTCGCGTCTGCTGTGAAAATCCGGGGCTCAACCCCGGACTTGCAGTGGGTACGGGCAGACTAGAGTGTGGTAGGGGAGACTGGAATTCCTGGTGTAGCGGTGAAATGCGCAGATATCAGGAGGAACACCGATGGCGAAGGCAGGTCTCTGGGCCACTACTGACGCTGAGAAGCGAAAGCATGGGGAGCGAACAGGATTAGATACCcccGTAGTCC	1
751	duganella sp. lt12cd ;k__bacteria;p__proteobacteria;c__betaproteobacteria;o__burkholderiales;f__oxalobacteraceae;g__duganella;s__duganella sp.;superkingdom__bacteria	99.2674	4.24411e-135	484.589	TACGTAGGGTGCAAGCGTTAATCGGAATTACTGGGCGTAAAGCGTGCGCAGGCGGTTTTGTAAGTTTGTCGTGAAATCCCCGGGCTCAACCTGGGAATTGCGATGAAGACTGCAAGGCTAGAATCTGGCAGAGGggggTAGAATTCCACGTGTAGCAGTGAAATGCGTAGAGATGTGGAGGAACACCGATGGCGAAGGCAGCCcccTGGGTCAAGATTGACGCTCATGCACGAAAGCGTGGGGAGCAAACAGGATTAGATACCcccGTAGTCC	13
755	candidatus nitrospira bockiana ;k__bacteria;p__nitrospirae;c__nitrospira;o__nitrospirales;f__nitrospiraceae;g__nitrospira;s__candidatus nitrospira bockiana;superkingdom__bacteria	93.7729	1.80624e-114	416.061	TACGAAGGTGGCAAGCGTTGTTCGGATTTACTGGGCGTAAAGGGAGCGTAGGCGGTTCGGTAAGACCGGTGGGAAAGCCCGGAGCTTAACTCCGGAAGGTCACCGGTGACTGCCGGGCTAGAGGACGGGAGAGGAGCGCGGAATTCCCGGTGTAGCGGTGAAATGCGTAGAGATGTGGAGGAACACCAGTGGCGAAGGCGGCTctctGGTCTGTAACTGACGCTGAGGCGCGAAAGCGTGGGGAGCAAACAGGATTAGATACCCCGGTAGTCC	47
771	uncultured nakamurella sp. ;k__bacteria;p__actinobacteria;c__actinobacteria;o__actinomycetales;f__nakamurellaceae;g__nakamurella;s__nakamurella spp.;superkingdom__bacteria;subclass actinobacteridae;suborder__frankineae	97.8022	1.13885e-129	466.555	TACGTAGGGTGCAAGCGTTGTCCGGAATTATTGGGCGTAAAGAGCTCGTAGGCGGTTTGTCGCGTCGAATGTGAAAACCCGGGACTCAACTCCGGGCCTGCATTCGATACGGGCAGACTAGAGTTCGGTAGGGGAGACTGGAATTCCTGGTGTAGCGGTGAAATGCGCAGATATCAGGAGGAACACCGGTGGCGAAGGCGGGTCTCTGGGCCGATACTGACGCTGAGGAGCGAAAGCGTGGGGAGCAAACAGGATTAGATACCCCTGTAGTCC	1
772	clostridiales bacterium ca62n ;k__bacteria;p__firmicutes;c__clostridia;o__clostridiales;f__symbiobacteriaceae;g__caldinitratiruptor;s__clostridiales bacterium;superkingdom__bacteria	92.3077	4.8468e-109	398.027	TACGTAGGTGGCGAGCGTTGTCCGGAATGACTGGGCGTAAAGGGCGTGTAGGCGGCCTTTTAAGTCTGAAGTGAAATCCcccGGCTCAACCGGgggggTGCTTCGGATACTGGggggCTTGAGTGGGCTAGAGGGCAGCGGAATTCCCGGTGTAGCGGTGAAATGCGTAGAGATCGGGAGGAACACCGGTGGCGAAGGCGGCTGCCTGGGGCCTGACTGACGCTGAGGCGCGAAAGCTGGgggAGCAAACAGGATTAGATACCcccGTAGTCC	55
776	eu780000.1 pseudomonas pseudoalcaligenes str. 22 ;k__bacteria;p__proteobacteria;c__gammaproteobacteria;o__pseudomonadales;f__pseudomonadaceae;g__pseudomonas;s__pseudomonas pseudoalcaligenes;superkingdom__bacteria;species group pseudomonas aeruginosa group;species subgroup pseudomonas oleovorans/pseudoalcaligenes group	96.7033	2.50849e-125	452.129	TACGGAGGgggTTAGCGTTGTTCGGAATTACTGGGCGTAAAGCgcgcgTAGGTGGTTTTGTAAGTTGAAGGTGAAATCCCCGGGCTCAACCTGGGAACTGCCTCCAAAACTGCATGACTAGAGTACGGTAGAGGGTAGTGGAATTTCCTGTGTAGCGGTGAAATGCGTAGATATAGGAAGGAACACCAGTGGCGAAGGCGACTACCTGGACTGATACTGACACTGAGGTGCGAAAGCGTGGGGAGCAAACAGGATTAGATACCCGCGTAGTCC	1
780	uncultured zavarzinella sp. ;k__bacteria;p__planctomycetes;c__planctomycetia;o__planctomycetales;f__planctomycetaceae;g__zavarzinella;s__zavarzinella spp.;superkingdom__bacteria	83.5878	3.27152e-73	279.005	TACGTAGGTCACGAACGTTATTCGGAATCACTGGGCTTAAAGGGCGCGTAGGCGGTTTGATAAGTTACGGTTGAAATCCGGCGGCTCACCCGTCGAACTGGCCGTGATACTGTCGAACTGGAGGTGCGGAGGGATGCGTGGAACTTGTGGTGGAGCGGTGAAATGCCCAGATATCACAGGGAACACCGGTGGCGAAGGCGACGCATTGGCCGCAATCTGACGCTGAGGCGCGAAAGCATGGGGAGCGAACGGGATTAGATACCcccGTAGTCC	1
784	uncultured porphyrobacter sp. ;k__bacteria;p__proteobacteria;c__alphaproteobacteria;o__sphingomonadales;f__erythrobacteraceae;g__porphyrobacter;s__porphyrobacter spp.;superkingdom__bacteria	99.2674	4.24411e-135	484.589	TACGGAGGGAGCTAGCGTTGTTCGGATATACTGGGCGTAAAGCGCACGTAGGCGGCGTCGTAAGTCAGGGGTGAAATCCCGGAGCTCAACTCCGGAACTGCCCTTGAAACTGCAATGCTAGAATCTTGGAGAGGCGAGTGGAATTCCGAGTGTAGAGGTGAAATTCGTAGATATTCGGAAGAACACCAGTGGCGAAGGCGACTCGCTGGACAAGTATTGACGCTGAGGTGCGAAAGCGTGGGGAGCAAACAGGATTAGATACCcccGTAGTCC	6
785	arcobacter sp. jnu_h033 ;k__bacteria;p__proteobacteria;c__epsilonproteobacteria;o__campylobacterales;f__campylobacteraceae;g__arcobacter;s__arcobacter sp.;superkingdom__bacteria;subphylum__delta/epsilon subdivisions	95.9707	1.29943e-122	443.112	TACGGAGGgggTTAGCGTTGTTCGGAATTACTGGGCGTAAAGAGCGTGTAGGCGGGTTAATAAGTCAGAAGTGAAATCCTGTGGCTCAACCATAGAACTGCTTTTGAAACTGTTAACCTAGAATATGGGAGAGGTAGATGGAATTTCTGGTGTAGGGGTAAAATCCGTAGAGATCAGAAGGAATACCGATTGCGAAGGCGATCTACTGGAACATTATTGACGCTGAGACGCGAAAGCGTGGGGAGCAAACAGGATTAGATACCCGCGTAGTCC	6
788	leptolyngbya sp. cena103 ;k__bacteria;p__cyanobacteria;c__cyanobacteria;o__oscillatoriales;f__oscillatoriales;g__leptolyngbya;s__leptolyngbya sp.;superkingdom__bacteria;subclass oscillatoriophycideae	82.3529	3.98553e-72	275.398	TACAGAGGGTGCGAGCGTTGTCCGGATTTATTGGGCGTAAAGAGTTTGTAGGCGGTTAATCAAGTCAGAAGTGAAAGAATGGGGCTTAACTCCATCCACGCTTTTGAAACTGGTTAACTAGAGAAATCTAGAGGTAAGTGGAATTTCCAGTGTAGCGGTGAAATGCGTAGATATTGGAAGGAACATCAGAGGCGAAGGCGACTTACTGGGGATTTTCTGACGCTGAGAAACGAAAGCTAGGGTAGCGAAAGGGATTAGATACCcccGTAGTCC	1
794	uncultured singulisphaera sp. ;k__bacteria;p__planctomycetes;c__planctomycetia;o__planctomycetales;f__planctomycetaceae;g__singulisphaera;s__singulisphaera spp.;superkingdom__bacteria	95.9854	3.73825e-123	444.915	GACGAACCGTGCGAACGTTATTCGGAATCACTGGGCTTAAAGCGCGTGTAGGCGGACGGGCACGTCGGACCCTGAAAGCCcccGGCTCAACCGGGGAACTGGGGCCGATACGACCTGTCTGGAGGGACGTAGGgggACCTGGAACTTCCGGTGGAGCGGTGAAATGCGTTGAGATCGGAAGGAACGCCCGTGGCGAAAGCGAGGTCCTGGACGTCTGCTGACGCTGAGACGCGAAAGCTAGGGGAGCGAACGGGATTAGATACCcccGTAGTCC	51
804	uncultured anaeromyxobacter sp. ;k__bacteria;p__proteobacteria;c__deltaproteobacteria;o__myxococcales;f__anaeromyxobacteraceae;g__anaeromyxobacter;s__anaeromyxobacter spp.;superkingdom__bacteria;subphylum__delta/epsilon subdivisions;suborder__cystobacterineae	91.5441	8.76323e-106	387.207	AACGGAGGGTGCAAGCGTTGTTCGGAATCACTGGGCGTAAAGCGCGTGTAGGCGGCCTCTTAAGTCTGGTGTGAAAGCCCGGGGCTCACCcccGGAAGGGCACTGGATACTGGGAGGCTAGAGTACCGGAGAGGAGGGTGGAATTCCTGGTGTAGCGGTGAAATGCGTAGATATTCGGAGGAACACCAGTGGCGAAGGCGGCTCACTGGCTCGATACTGACGCTGAGGTGCGAAAGTGTGGGGAGCAAACAGGATTAGATACCcccGTAGTCC	1
807	uncultured sphingomonas sp. ;k__bacteria;p__proteobacteria;c__alphaproteobacteria;o__sphingomonadales;f__sphingomonadaceae;g__sphingomonas;s__sphingomonas spp.;superkingdom__bacteria	98.5348	2.1985e-132	475.572	TACGGAGGgggCTAGCGTTGTTCGGAATTACTGGGCGTAAAGCgcgcgTAGGCGGCTTTGTAAGTTAGAGGTGAAAGCCCAGAGCTTAACTCTGGAATTGCCTTTAAGACTGCATCGCTTGAATCATGGAGAGGTGAGTGGAATTCCGAGTGTAGAGGTGAAATTCGTAGATATTCGGAAGAACACCAGTGGCGAAGGCGACTCACTGGACATGTATTGACGCTGAGGTGCGAAAGCGTGGGGAGCAAACAGGATTAGATACCCGTGTAGTCC	1
813	uncultured gemmatimonas sp. ;k__bacteria;p__gemmatimonadetes;c__gemmatimonadetes;o__gemmatimonadales;f__gemmatimonadaceae;g__gemmatimonas;s__gemmatimonas spp.;superkingdom__bacteria	91.2409	8.79929e-106	387.207	TACAGAGGGTGCGAGCGTTGTTCGGAATTACTGGGCGTAAAGCgcgcgcAGGCGGCTCTTTAAGTCTATGGGTCAAAGCCCGGGGCTCAACCCCGTGGTCGCCCGGGATACTGGAGAGCTAGGGACATGTAGGGGCGAGCGGAATTCCGGGTGTAGCGGTGGAATGCGTAGAGATCCGGAAGAACACCGGgggCGAAGGCGGCTCGCTGGGCATGGTCCGACGCTGAGGCGCGAAAGCGTGGGGAGCGAACAGGATTAGATACCcccGTAGTCC	2
829	uncultured steroidobacter sp. ;k__bacteria;p__proteobacteria;c__gammaproteobacteria;o__xanthomonadales;f__sinobacteraceae;g__steroidobacter;s__steroidobacter spp.;superkingdom__bacteria	98.893	2.1985e-132	475.572	TACAGAGGGTGCGAGCGTTAATCGGAATTACTGGGCGTAAAGCgcgcgTAGGCGGCTTTGCAAGCCGGATGTGAAATCCCCGGGCTTAACCTGGGAACTGCATTCGGGACTGCATTGCTCGAGTATGGGAGAGGGAAGTGGAATTTCAGGTGTAGCGGTGAAATGCGTAGATATCTGAAGGAACATCAGTGGCGAAAGCGACTTCCTGGACCAATACTGACGCTCATGTGCGAAAGCGTGGGGAGCAAACAGGATTAGATACCcccGTAGTCC	6
831	uncultured ralstonia sp. ;k__bacteria;p__proteobacteria;c__betaproteobacteria;o__burkholderiales;f__burkholderiaceae;g__ralstonia;s__ralstonia spp.;superkingdom__bacteria	87.9121	9.3648e-93	343.926	TACGTAGGTGGCAAGCGTTGTCCGGATTTACTGGGCGTAAAGCgcgcgcAGGCGGCGTGCTGTGTCGGCCGTGAAAGCTCCCGGCTCAACCGGGAGAGGCCGGCCGAAACTGGCACGCTGGAGGGGTGCAGAGGAAGGTGGAATTCCCGGTGTAGTGGTGAAATGCGTAGAGATCGGGAGGAACACCAGTGGCGAAAGCGGCCTTCTGGGCACTGCCTGACGCTGAGGCGCGAAAGCGTGGGGAGCGAACCGGATTAGATACCcccGTAGTCC	46
856	uncultured steroidobacter sp. ;k__bacteria;p__proteobacteria;c__gammaproteobacteria;o__xanthomonadales;f__sinobacteraceae;g__steroidobacter;s__steroidobacter spp.;superkingdom__bacteria	94.1392	4.24786e-116	421.471	TACAGAGGGTGCAAGCGTTAATCGGAATTACTGGGCGTAAAGCGAGCGTAGTCGGTTATCTAAGTCGGGTGTGAAATCCCCGGGCTCAACCTGGGAATTGCATTCGATACTGGATAGCTAGAGTTCGGCAGAGGGAAGCGGAATTTCCGGTGTAGCGGTGAAATGCGTAGATATCGGAAGGAACATCAGTGGCGAAAGCGGCTTCCTGGACCAGAACTGACGATCAGGCTCGAAAGCGTGGGGAGCAAACAGGATTAGATACCcccGTAGTCC	1
857	pseudomonas sp. cip11 ;k__bacteria;p__proteobacteria;c__gammaproteobacteria;o__pseudomonadales;f__pseudomonadaceae;g__pseudomonas;s__pseudomonas sp.;superkingdom__bacteria	99.2674	4.24411e-135	484.589	TACGAAGGGTGCAAGCGTTAATCGGAATTACTGGGCGTAAAGCgcgcgTAGGTGGTTCAGTAAGTTAGGAGTGAAAGCCCCGGGCTTAACCTGGGAATTGCTTCTAAAACTGCTGAGCTAGAGTACGGTAGAGGGTGGTGGAATTTCCTGTGTAGCGGTGAAATGCGTAGATATAGGAAGGAACATCAGTGGCGAAGGCGACCACCTGGACTGATACTGACACTGAGGTGCGAAAGCGTGGGGAGCAAACAGGATTAGATACCcccGTAGTCC	14
861	uncultured marmoricola sp. ;k__bacteria;p__actinobacteria;c__actinobacteria;o__actinomycetales;f__nocardioidaceae;g__marmoricola;s__marmoricola spp.;superkingdom__bacteria;subclass actinobacteridae;suborder__propionibacterineae	99.2674	4.24411e-135	484.589	TACGTAGGGTGCGAGCGTTGTCCGGAATTATTGGGCGTAAAGGGCTCGTAGGCGGTTTGTCGCGTCGGGAGTGAAAACTCAGGGCTTAACCCTGAGCCTGCTTCCGATACGGGCAGACTAGAGGTATGCAGGGGAGAACGGAATTCCTGGTGTAGCGGTGAAATGCGCAGATATCAGGAGGAACACCGGTGGCGAAGGCGGTTCTCTGGGCATTACCTGACGCTGAGGAGCGAAAGTGTGGGGAGCGAACAGGATTAGATACCcccGTAGTCC	1
880	ab548617.1 virgisporangium sp. str. ir08_25 ;k__bacteria;p__actinobacteria;c__actinobacteria;o__actinomycetales;f__micromonosporaceae;g__virgisporangium;s__virgisporangium ochraceum;superkingdom__bacteria;subclass actinobacteridae;suborder__micromonosporineae	99.2674	4.24411e-135	484.589	GACGTAGGGTGCGAGCGTTGTCCGGATTTATTGGGCGTAAAGAGCTCGTAGGCGGCTCGTCGCGTCGACCGTGAAAACCCGCAGCTTAACTGCGGGCCTGCGGTTGATACGGGCGGGCTAGAGTTCGGTAGGGGAGACTGGAATTCCTGGTGTAGCGGTGAAATGCGCAGATATCAGGAGGAACACCGGTGGCGAAGGCGGGTCTCTGGGCCGATACTGACGCTGAGGAGCGAAAGCGTGGGGAGCGAACAGGATTAGATACCcccGTAGTCC	16
886	uncultured caldilinea sp. ;k__bacteria;p__chloroflexi;c__caldilineae;o__caldilineales;f__caldilineaceae;g__caldilinea;s__caldilinea spp.;superkingdom__bacteria	96.7033	2.50849e-125	452.129	TACGTAGGTGGCAAGCGTTATCCGGAATTACTGGGCGTAAAGCGCACGCAGGCGGTCTTTTAAGTTTGACGTGAAAGCTCCCGGCTTAACTGGGAGAGGTCGTTGAATACTGGAAGACTTGAGGCAATGAGAGGGGTGTAGAATTCCTGGTGTAGTGGTGGAATGCGTAGATATCAGGAGGAATACCAGTGGCGAAAGCGGCACCCTAGCGTTGTTCTGACGCTCATGTGCGAAAGCGTGGGGAGCGAACGGGATTAGATACCcccGTAGTCC	1
890	uncultured bellilinea sp. ;k__bacteria;p__chloroflexi;c__anaerolineae;o__anaerolineales;f__anaerolineaceae;g__bellilinea;s__bellilinea spp.;superkingdom__bacteria	86.4469	2.51292e-87	325.893	AACGTAGGAGGCGAGCGTTATCCGGATTTACTGGGCGTAAAGCGTGTGCAGGCGGCCGGGCAGGTCGGGCGTGAAATCCCCTGGCTTAACCGGggggggTCGTCCGAAACCGTCCGGCTTGAGGGCCGAAGAGGGACGTGGAATTCCCGGTGTAGTGGTGAAATGCGTAGAGATCGGGAGGAACACCAGTGGCGCAGGCGGCGTCCTGGTCGGCCCCTGACGCTCAGACACGAAAGCTCGGGGAGCGAACGGGATTAGATACCcccGTAGTCC	39
894	clostridium sp. ba_1 ;k__bacteria;p__firmicutes;c__clostridia;o__clostridiales;f__clostridiaceae;g__clostridium;s__clostridium sp.;superkingdom__bacteria	95.9559	4.51679e-122	441.308	TACGAAGGGTGCAAGCGTTAATCGGAATTACTGGGCGTAAAGGGAGTGTAGGCGGTCAAGCAAGTCAGAGGTGAAAGGCATCGGCTCAACCGGTGTAAGCCTTTGAAACTGTTTGACTTGAGTGCAGGAGAGGTAAGTGGAATTCCTAGTGTAGCGGTGAAATGCGTAGATATTAGGAGGAACACCAGTGGCGAAGGCGACTTACTGGACTGTAACTGACGCTGAGGCTCGAAAGCGTGGGGAGCGAACAGGATTAGATACCcccGTAGTCC	4
896	candidatus nitrospira bockiana ;k__bacteria;p__nitrospirae;c__nitrospira;o__nitrospirales;f__nitrospiraceae;g__nitrospira;s__candidatus nitrospira bockiana;superkingdom__bacteria	92.3077	4.8468e-109	398.027	TACGAAGGTGGCAAGCGTTGTTCGGATTTACTGGGCGTAAAGGGAGCGTAGGCGGTTCGGTAAGACCGGTGGGAAAGCCCGGAGCTTAACTCCGGAAGGTCACCGGTGACTGCCGGGCTAGAGGACGGGAGAGGAGCGCGGAATTCCCGGTGTAGAGGTGAAATTCGTAGATATTAGGAAGAACACCGGTGGCGAAGGCGGCCCACTGGATCGGTACTGACGCTGAGGTGCGAAAGCGTGGGGAGCAAACAGGATTAGATACCcccGTAGTCC	43
906	uncultured lewinella sp. ;k__bacteria;p__bacteroidetes;c__sphingobacteriia;o__sphingobacteriales;f__saprospiraceae;g__lewinella;s__lewinella spp.;superkingdom__bacteria;superphylum__bacteroidetes/chlorobi group	92.674	1.13986e-110	403.438	TACGGAGGGTGCAAGCGTTATCCGGAATTACTGGGTTTAAAGGGTGCGTAGGCGGTACATTAAGTCAGAGGTGAAAGGTTATCGCTTAACGATAAGATTGCCTTTGATACTGGTGTACTTGAATCAGAATGAGGTTGGCGGAATGTGACATGTAGCGGTGAAATGCATAGATATGTCATGGAACACCGATTGCGAAGGCAGCTGACTGGAACTTGATTGACGCTGAGGCACGAAAGCGTGGGGAGCGAACAGGATTAGATACCCGCGTAGTCC	1
909	uncultured anaeromyxobacter sp. ;k__bacteria;p__proteobacteria;c__deltaproteobacteria;o__myxococcales;f__anaeromyxobacteraceae;g__anaeromyxobacter;s__anaeromyxobacter spp.;superkingdom__bacteria;subphylum__delta/epsilon subdivisions;suborder__cystobacterineae	92.3077	4.8468e-109	398.027	TACGTAGGGGCCGAGCGTTGTCCGGAGTTACTGGGCGTAAAGCgcgcgTAGGCGGCCTCTTAAGTCTGGTGTGAAAGCCCGGGGCTCACCcccGGAAGGGCACTGGATACTGGGAGGCTAGAGTACCGGAGAGGAGGGTGGAATTCCTGGTGTAGCGGTGAAATGCGTAGATATCAGGAGGAACACCGGTGGCGAAGGCGGCCCTCTGGACGGCTACTGACGCTGAGACGCGAAAGCGTGGGGAGCAAACAGGATTAGATACCCGCGTAGTCC	1
921	sphingomonas sp. bg12r ;k__bacteria;p__proteobacteria;c__alphaproteobacteria;o__sphingomonadales;f__sphingomonadaceae;g__sphingomonas;s__sphingomonas sp.;superkingdom__bacteria	99.2674	4.24411e-135	484.589	TACGGAGGgggCTAGCGTTGTTCGGAATTACTGGGCGTAAAGCgcgcgTAGGCGGCTTTGTAAGTTAGAGGTGAAAGCCCGGAGCTCAACTCCGGAACTGCCTTTAAGACTGCATCGCTAGAATTGTGGAGAGGTAAGTGGAATTCCGAGTGTAGAGGTGAAATTCGTAGATATTCGGAAGAACACCAGTGGCGAAGGCGACTTACTGGACACATATTGACGCTGAGGTGCGAAAGCGTGGGGAGCAAACAGGATTAGATACCcccGTAGTCC	26
923	candidatus nitrospira bockiana ;k__bacteria;p__nitrospirae;c__nitrospira;o__nitrospirales;f__nitrospiraceae;g__nitrospira;s__candidatus nitrospira bockiana;superkingdom__bacteria	90.8425	1.30058e-103	379.994	TACGAAGGTGGCAAGCGTTGTTCGGATTTACTGGGCGTAAAGGGAGCGTAGGCGGTTCGGTAAGACCGGTGGGAAAGCCCGGAGCTTAACTCCGGAAGGTCACCGGTGACTGCCGGGCTAGAGGACGGGAGAGGAGCGCGGAATTCCCGGTGTAGCGGTGAAATGCGCAGATACCGAGAGGAACGCCAATAGCGAAGGCAGCTGCCTGGACGATTTGTGACGCTGAGGCGCGAAAGCGTGGGGAGCAAACCGGATTAGATACCcccGTAGTCC	38
925	uncultured caldilinea sp. ;k__bacteria;p__chloroflexi;c__caldilineae;o__caldilineales;f__caldilineaceae;g__caldilinea;s__caldilinea spp.;superkingdom__bacteria	94.5255	1.48265e-115	419.668	TACGTAGGTGGCGAGCGTTATCCGGAATTACTGGGCGTAAAGCGCACGCAGGCGGCCTGGTAAGTCTGACGTGAAATCTCCTGGCTTAACTGGGAGGGGTCGTTGGAAACTGCTGGGCTTGAGGCAGCGAGAGGGGTGCGGAATTCCCGGTGTAGTGGTGGAATACGTAGAGATCGGGAGGAACACCGGTGGCGAAGGCGGCCCTCTGGACGGCTACTGACGCTGAGACGCGAAAGCGTGGGGAGCAAACAGGATTAGATACCcccGTAGTCC	1
927	uncultured caldilinea sp. ;k__bacteria;p__chloroflexi;c__caldilineae;o__caldilineales;f__caldilineaceae;g__caldilinea;s__caldilinea spp.;superkingdom__bacteria	93.0403	9.35653e-112	407.044	TACGTAGGTGGCGAGCGTTATCCGGAATTACTGGGCGTAAAGCGCACGCAGGCGGCCTGGTAAGTCTGACGTGAAATCTCCTGGCTTAACTGGGAGGGGTCGTTGGAAACTGCTGGGCTTGAGGCAGCGAGAGGGGTGCGGAATTCCCGGTGTAGTGGTGAAATGCGTAGAGATCGGGCAGAACACCCGTGGCGAAGGCGGCCGGCTGGGCCGGTCCTGACGCTGAGGCGCGAAGGCGTGGGGAGCGAACGGGATTAGATACCcccGTAGTCC	1
941	ab040496.1 oscillospira guilliermondii ;k__bacteria;p__firmicutes;c__clostridia;o__clostridiales;f__ruminococcaceae;g__oscillospira;s__oscillospira guilliermondii;superkingdom__bacteria	89.3773	3.48994e-98	361.96	TACGAAGGTGGCGAGCGTTGTTCGGATTTACTGGGCGTAAAGCGCGTGTAGGCGGACCAGCAAGTCAGGTGTGAAATCCCTGGGCTCAACCTAGGAACTGCATCTGAAACTGCTGGTCTTGAGTGTCGGAGAGGGAAGCGGAATTCCTGGTGTAGAGGTGAAATTCGTAGATATCAGGAGGAACACCGGTGGCGAAGGCGGCTTCCTGGACGACTACTGACGCTGAGACGCGAAAGCGTGGGGAGCAAACAGGATTAGATACCCGCGTAGTCC	1
954	ab288293.1 flexithrix dorotheae str. atcc 23163 ;k__bacteria;p__bacteroidetes;c__cytophagia;o__cytophagales;f__flammeovirgaceae;g__flexithrix;s__flexithrix dorotheae;superkingdom__bacteria;superphylum__bacteroidetes/chlorobi group	99.2674	4.24411e-135	484.589	TACGGAGGGTGCAAGCGTTGTCCGGATTTATTGGGTTTAAAGGGTACGTAGGCGGCTTATTAAGTCAGTGGTGAAAGTTTGCAGCTTAACTGTAAAAGTGCCATTGATACTGGTAAGCTTGAGTACTGTAGAGGTGGGCGGAATTCCGCATGTAGCGGTGAAATGCATAGATATGCGGAGGAACACCAAAAGCGAAGGCAGCTCACTGGACAGTAACTGACGCTGAGGTACGAAAGCGTGGGGATCGAACAGGATTAGATACCCGCGTAGTCC	1
961	uncultured levilinea sp. ;k__bacteria;p__chloroflexi;c__anaerolineae;o__anaerolineales;f__anaerolineaceae;g__levilinea;s__levilinea spp.;superkingdom__bacteria	95.9707	1.29943e-122	443.112	TACGTAGGTGGCAAGCGTTGTCCGGATTTACTGGGCGTAAAGAGCgcgcAGGCGGTCGTTCAAGTCGCGTGTGAAAGCCcccGGCTCAACTGGGGAGGGTCACGCGATACTGATCGACTCGAAGGCAGGAGAGGGTAGTGGAATTCCCGGTGTAGTGGTGAAATGCGTAGATATCGGGAGGAACACCAGTGGCGAAGGCGACTACCTGGCCTGTTCTTGACGCTGAGGCGCGAAAGCTAGGGGAGCAAACGGGATTAGATACCcccGTAGTCC	13
969	uncultured roseovarius sp. ;k__bacteria;p__proteobacteria;c__alphaproteobacteria;o__rhodobacterales;f__rhodobacteraceae;g__roseovarius;s__roseovarius spp.;superkingdom__bacteria	97.0696	5.8994e-127	457.539	TACGAAGGTGGCGAGCGTTGTTCGGATTTACTGGGCGTAAAGCgcgcgTAGGCGGATCAGAAAGTTGGgggTGAAATCCCGGGGCTCAACCCCGGAACTGCCTCCAAAACTTCTGGTCTGGAGTTCGAgagagGTGAGTGGAATTCCGAGTGTAGAGGTGAAATTCGTAGATATTCGGAGGAACACCAGTGGCGAAGGCGGCTCACTGGCTCGATACTGACGCTGAGGTGCGAAAGTGTGGGGAGCAAACAGGATTAGATACCCGCGTAGTCC	2
984	anaerococcus sp. enrichment culture clone mrhull_s_06e ;k__bacteria;p__firmicutes;c__clostridia;o__clostridiales;f__peptoniphilaceae;g__anaerococcus;s__anaerococcus sp.;superkingdom__bacteria	99.2647	1.47524e-134	482.786	TACGTAAGGACCGAGCGTTGTCCGGAATCATTGGGCGTAAAGGGTACGTAGGCGGCTAGAAAAGTTAGAAGTCAAAGGCTATAGCTCAACTATAGTAAGCTTCTAAAACTATTTAGCTTGAGAAATGGAAGGGAAAGTGGAATTCCTAGTGTAGCGGTGGAATGCGCAGATATTAGGAAGAATACCGGTGGCGAAGGCGACTTTCTGGCCATTATCTGACGCTGAGGTACGAAAGCGTGGGTAGCAAACAGGATTAGATACCCGCGTAGTCC	10
990	gq069670.1 topographical and temporal human skin microbiome skin volar forearm clone nbw231e05c1 ;k__bacteria;p__firmicutes;c__clostridia;o__clostridiales;f__peptoniphilaceae;g__peptoniphilus;s__peptoniphilus asaccharolyticus;superkingdom__bacteria	99.2647	1.47524e-134	482.786	TACGTAGGgggCTAGCGTTGTCCGGAATCACTGGGCGTAAAGGGTTCGCAGGCGGAAATGCAAGTCAGATGTAAAAGGCAGTAGCTTAACTACTGTAAGCATTTGAAACTGCATATCTTGAGAAGAGTAGAGGTAAGTGGAATTtttAGTGTAGCGGTGAAATGCGTAGATATTAAaaaGAATACCGGTGGCGAAGGCGACTTACTGGGCTCATTCTGACGCTGAGGAACGAAAGCGTGGGTAGCAAACAGGATTAGATACCCGCGTAGTCC	4
996	uncultured levilinea sp. ;k__bacteria;p__chloroflexi;c__anaerolineae;o__anaerolineales;f__anaerolineaceae;g__levilinea;s__levilinea spp.;superkingdom__bacteria	91.2088	3.05867e-105	385.404	TACGTAGGTGGCAAGCGTTGTCCGGATTTACTGGGCGTAAAGAGCgcgcAGGCGGTCGGCCAAGTCGAGTGTGAAAGCCcccGGCTCAACCGGGGAGGGTCACTCGATACTGGTCGACTCGAAGGCGGGAGAGGGAAGCGGAATTCCCGGTGTAGCGGTGAAATGCGTAGAGATCGGGAGGAAGGCCGGTGGCGAAGGCGGCGCTCTGGAACGTTCCTGACGCTGAGGCTCGAAAGCGTGGGGAGCAAACAGGATTAGATACCCCTGTAGTCC	30
1006	chromocurvus halotolerans ;k__bacteria;p__proteobacteria;c__gammaproteobacteria;o__gammaproteobacteria;f__gammaproteobacteria;g__chromatocurvus;s__chromocurvus halotolerans;superkingdom__bacteria	98.5348	2.1985e-132	475.572	TACGGAGGGTGCGAGCGTTAATCGGAATTACTGGGCGTAAAGCgcgcgTAGGCGGTTTGTTAAGTTGGATGTGAAAGCCCCGGGCTCAACCTGGGAATGGCACCCGATACTGGCCGACTAGAGTACGAgagagGGAGGTAGAATTCCACGTGTAGCGGTGAAATGCGTAGATATGTGGAGGAATACCGGTGGCGAAGGCGGCCTCCTGGCTCGATACTGACGCTGAGGTGCGAAAGCGTGGGGAGCAAACAGGATTAGATACCcccGTAGTCC	1
1024	am990902.1 nisaea sp. mola 128 ;k__bacteria;p__proteobacteria;c__alphaproteobacteria;o__rhodospirillales;f__rhodospirillaceae;g__nisaea;s__nisaea spp.;superkingdom__bacteria	95.9707	1.29943e-122	443.112	TACGGAGGgggCAAGCGTTGTTCGGAATTACTGGGCGTAAAGGGCGCGTAGGCGGCCAGGTCAGTCAGGCGTGAAAGCCCGGGGCTCAACCCCGGAATAGCGCTTGATACTGCTTGGCTTGAGACCGGAAGAGGGTAGTGGAATTCCCAGTGTAGAGGTGAAATTCGTAGATATTGGGAAGAACACCAGTGGCGAAGGCGGCTACCTGGTCCGGATCTGACGCTGAGGCGCGAAAGCGTGGGGAGCAAACAGGATTAGATACCcccGTAGTCC	1
1030	thioprofundum hispidum ;k__bacteria;p__proteobacteria;c__gammaproteobacteria;o__chromatiales;f__thioalkalispiraceae;g__thioprofundum;s__thioprofundum hispidum;superkingdom__bacteria	93.0403	9.35653e-112	407.044	TACGGAGGgggCTAGCGTTAATCGGAATTACTGGGCGTAAAGCGTACGCAGGCGGTTTGTTAAGCGAGATGTGAAAGCCCCGGGCTCAACCTGGGAATTGCATTCGATACTGCCAAGCTAGAGTATGTTAGAGGAAAGTGGAATTCCCGGTGTAGCGGTGAAATGCGTAGATATCGGGAGGAACATCAGTGGCGAAGGCGACTTTCTGGATCAATACTGACGCTGAGGTACGAAAGCGTGGGGAGCAAACAGGATTAGATACCCCGGTAGTCC	1
1031	nocardioides islandensis ;k__bacteria;p__actinobacteria;c__actinobacteria;o__actinomycetales;f__nocardioidaceae;g__nocardioides;s__nocardioides islandensis;superkingdom__bacteria;subclass actinobacteridae;suborder__propionibacterineae	99.2674	4.24411e-135	484.589	TACGTAGGGTGCGAGCGTTGTCCGGAATTATTGGGCGTAAAGGGCTCGTAGGCGGTTTGTCGCGTCGGGAGTGAAAACCTCGGGCTTAACTCGGGGCTTGCTTTCGATACGGGCAGACTAGAGGTATGCAGGGGAGAACGGAATTCCTGGTGTAGCGGTGAAATGCGCAGATATCAGGAGGAACACCGGTGGCGAAGGCGGTTCTCTGGGCATGATCTGACGCTGAGGAGCGAAAGTGTGGGGAGCGAACAGGATTAGATACCCCTGTAGTCC	2
1034	desulfomonile tiedjei dsm 6799 ;k__bacteria;p__proteobacteria;c__deltaproteobacteria;o__syntrophobacterales;f__syntrophaceae;g__desulfomonile;s__desulfomonile tiedjei;superkingdom__bacteria;subphylum__delta/epsilon subdivisions	97.4359	4.84252e-128	461.145	GACGGAGGGTGCAAGCGTTGTTCGGAATCACTGGGCGTAAAGCGCGTGTAGGCGGCTTGACAAGTCGAATGTGAAAGCCCGGGGCTCAACCCCGGAAGTGCATTCGAAACTGTCAGGCTTGAGTACGGGAGAGGGAAGTGGAATTCCTGGTGTAGAGGTGAAATTCGTAGATATCAGGAGGAACACCGGTGGCGAAGGCGGCTTCCTGGACCGATACTGACGCTGAGACGCGAAAGCGTGGGGAGCAAACAGGATTAGATACCCCGGTAGTCC	1
1050	candidatus nitrospira bockiana ;k__bacteria;p__nitrospirae;c__nitrospira;o__nitrospirales;f__nitrospiraceae;g__nitrospira;s__candidatus nitrospira bockiana;superkingdom__bacteria	92.3077	4.8468e-109	398.027	TACGAAGGTGGCAAGCGTTGTTCGGATTTACTGGGCGTAAAGGGAGCGTAGGCGGTTCGGTAAGACCGGTGGGAAAGCCCGGAGCTTAACTCCGGAAGGTCACCGGTGACTGCCGGGCTAGAGGACGGGAGAGGAGCGCGGAATTCCCGGTGTAGCGGTGAAATGCGTAGATATCGGGAGGAACACCAGTGGCGAAGGCGGCTTCCTGGCCCGTTCTTGACGCTGAGGCGCGAAAGCTAGGGGAGCGAACGGGATTAGATACCcccGTAGTCC	31
1091	uncultured conexibacter sp. ;k__bacteria;p__actinobacteria;c__actinobacteria;o__solirubrobacterales;f__conexibacteraceae;g__conexibacter;s__conexibacter spp.;superkingdom__bacteria;subclass rubrobacteridae	94.1392	4.24786e-116	421.471	TACGTAGGgggCAAGCGTTGTCCGGAATCATTGGGCGTAAAGCGCGTGTAGGCGGCTCAGTAAGTCCGCTCTGAAAGCCCGGGGCTCAACCCCGGGAGGCGGGTGGATACTGCTGAGCTCGAGTCCGGAAGAGGAGTGTGGAATTCCTGGTGTAGCGGTGAAATGCGCAGATATCAGGAGGAACACCAATGGCGAAGGCAGCACTCTGGGACGGTACTGACGCTGAGACGCGAAAGCGTGGGGAGCAAACAGGATTAGATACCCGTGTAGTCC	7
1095	gq073305.1 topographical and temporal human skin microbiome skin palm clone nbw207e04c1 ;k__bacteria;p__firmicutes;c__bacilli;o__lactobacillales;f__streptococcaceae;g__streptococcus;s__streptococcus salivarius;superkingdom__bacteria	100	2.84789e-137	491.803	TACGTAGGTCCCGAGCGTTGTCCGGATTTATTGGGCGTAAAGCGAGCGCAGGCGGTTTGATAAGTCTGAAGTTAAAGGCTGTGGCTCAACCATAGTTCGCTTTGGAAACTGTCAAACTTGAGTGCAGAAGGGGAGAGTGGAATTCCATGTGTAGCGGTGAAATGCGTAGATatatGGAGGAACACCGGTGGCGAAAGCGGCTctctGGTCTGTAACTGACGCTGAGGCTCGAAAGCGTGGGGAGCGAACAGGATTAGATACCCCGGTAGTCC	5
1096	uncultured rubrobacter sp. ;k__bacteria;p__actinobacteria;c__actinobacteria;o__rubrobacterales;f__rubrobacteraceae;g__rubrobacter;s__rubrobacter spp.;superkingdom__bacteria;subclass rubrobacteridae;suborder__rubrobacterineae	88.6861	1.14087e-91	340.32	TACAGAGGgggCAAGCGTTGTCCGGATTTACTGGGCGTACAGCgcgcgcAGGCGGCCACGTATGTGACTGGTGACATCCTCGGGCTCAACCCGAGGCGGCCCGGTTACACAGCGCGGCTGGAGGCAGGGAGAGGGATGTGGAATACCCGGTGGAGCGGTGAAATGCGTAGAGATCGGGTGGAACACCAGCGGCGAAGGCGGCATCCTGGCCCTGACCTGACGCTGAGGCGCGATAGCGTGGGGAGCAAACGGGATTAGATACCcccGTAGTCC	2
1097	uncultured levilinea sp. ;k__bacteria;p__chloroflexi;c__anaerolineae;o__anaerolineales;f__anaerolineaceae;g__levilinea;s__levilinea spp.;superkingdom__bacteria	93.7729	1.80624e-114	416.061	TACGTAGGTGGCAAGCGTTGTCCGGATTTACTGGGCGTAAAGAGCgcgcAGGCGGTCGGCCAAGTCGAGTGTGAAAGCCcccGGCTCAACCGGGGAGGGTCACTCGATACTGGTCGACTCGAAGGCGGGAGAGGGAAGCGGAATTCCCGGTGTAGCGGTGAAATGCGTAGATATCGGGAGGAACACCAGTGGCGAAGGCGGCTTCCTGGTCTGTAACTGACGCTGAGGCGCGAAAGCGTGGGGAGCAAACAGGATTAGATACCCGTGTAGTCC	25
1098	micavibrio aeruginosavorus arl_13 ;k__bacteria;p__proteobacteria;c__alphaproteobacteria;o__alphaproteobacteria;f__alphaproteobacteria;g__micavibrio;s__micavibrio aeruginosavorus;superkingdom__bacteria	87.5458	1.14087e-91	340.32	TACGAATGGAGCGAGCGTTGTTCGGAATCACTGGGCTTAAAGCGTATGTAGGCGGACTTACAAGTCAGGAGTGAAATCCCAGAGCTCAACTCTGGAACTGCTCTTGAAACTGTAAGTCTAGAATTCTGGAGAGGTTGGGAGAATTCCGAGTGTAGAGGTGAAATTCGCAGATATTCGGAGGAATACCAGTGGCGTAGGCGCCCAACTGGACAGATATTGACGCTCAGATACGAAAGCGTGGGGAGCAAACAGGATTAGATACCCCGGTAGTCC	1
1108	porticoccus hydrocarbonoclasticus ;k__bacteria;p__proteobacteria;c__gammaproteobacteria;o__gammaproteobacteria;f__gammaproteobacteria;g__porticoccus;s__porticoccus hydrocarbonoclasticus;superkingdom__bacteria	94.5055	3.48685e-117	425.078	TACGGAGGGTGCGAGCGTTAATCGGAATTACTGGGCGTAAAGCgcgcgTAGGCGGTTTGATAAGCTGGATGTGAAAGCCCTGGGCTCAACCTGGGAATTGCATCCAGAACTGTCTGACTAGAGTACAGTAGAGGTGAGTGGAATTTCCTGTGTAGCGGTGAAATGCGTAGATatatGGAGGAATACCAGTGGCGAAGGCGGCCTCCTGGTTCAATACTGACGCTGAGGTGCGAAAGCGTGGGGAGCAAACAGGATTAGATACCcccGTAGTCC	1
1117	uncultured gemmatimonas sp. ;k__bacteria;p__gemmatimonadetes;c__gemmatimonadetes;o__gemmatimonadales;f__gemmatimonadaceae;g__gemmatimonas;s__gemmatimonas spp.;superkingdom__bacteria	96.3504	8.79152e-125	450.325	TACAGAGGGTGCGAGCGTTGTTCGGAATTACTGGGCGTAAAGCgcgcgcAGGCGGCTCTTTAAGTCTGTCGGTCAAACGCCGGGGCTCAACCCCGTGCTCGCCGGAGATACTGGAGGGCTGGAGACACGTAGAGGCAAGCGGAATTCCGGGTGTAGCGGTGGAATGCGTAGAGATCCGGAAGAACACCGGAGGCGAAGGCGGCTTGCTGGGCGTTGTCTGACGCTGAGGCGCGAAAGCGTGGGGAGCGAACAGGATTAGATACCcccGTAGTCC	12
1126	uncultured caldilinea sp. ;k__bacteria;p__chloroflexi;c__caldilineae;o__caldilineales;f__caldilineaceae;g__caldilinea;s__caldilinea spp.;superkingdom__bacteria	92.674	1.13986e-110	403.438	TACGTAGGTGGCGAGCGTTATCCGGAATTACTGGGCGTAAAGCGCACGCAGGCGGCCTGGTAAGTCTGACGTGAAATCTCCTGGCTTAACTGGGAGGGGTCGTTAGAAACTGCTGGGCTTGAGGCAGCGAGAGGGGTGCGGAATTCCCGGTGTAGCGGTGAAATGCGTAGAGATCGGGAGGAAGGCCGGTGGCGAAGGCGGCGCTCTGGAACGTTCCTGACGCTGAGGCTCGAAAGCGTGGGGAGCAAACAGGATTAGATACCcccGTAGTCC	23
1127	uncultured geobacter sp. ;k__bacteria;p__proteobacteria;c__deltaproteobacteria;o__desulfuromonadales;f__geobacteraceae;g__geobacter;s__geobacter spp.;superkingdom__bacteria;subphylum__delta/epsilon subdivisions	84.4203	2.68543e-74	282.612	TACGGAGGAGGCAAGCGTTGTTCGGAATCACTGGGCTTAAAGCGCGTGTAGGCGGTCGGTCAAGTACTTTGTGAAAGCCCCGGGCTTAACCTGGGAAATGCTTGGTATACTGATCGACTTGAGTCAGATAGGGGTGCCTGGAACAATAGGTGGAGCGGTGAAATGCGTAGATATCTATTGGAACGCCTGAGGCGAAAGCGGGGCACTGGGTCTGTACTGACGCTGAGACGCGAAAGCGTAGGTAGCGAACGGGATTAGATACCCCTGTAGTCC	1
1143	uncultured oleiphilus sp. ;k__bacteria;p__proteobacteria;c__gammaproteobacteria;o__oceanospirillales;f__oleiphilaceae;g__oleiphilus;s__oleiphilus spp.;superkingdom__bacteria	97.8022	1.13885e-129	466.555	TACGGAGGGTGCGAGCGTTAATCGGAATTACTGGGCGTAAAGCgcgcgTAGGCGGTTTGATAAGCTGGATGTGAAAGCCCCGGGCTCAACCTGGGAACTGCATTTGGAACTGACTCGCTAGAGTACAGTAGAGGGTGGTGGAATTTCCAGTGTAGCGGTGAAATGCGTAGAGATTGGAAGGAACATCAGTGGCGAAGGCGGCCACCTGGACTGATACTGACGCTGAGGTGCGAAAGCGTGGGGAGCAAACAGGATTAGATACCCCGGTAGTCC	7
1146	uncultured sphingomonas sp. ;k__bacteria;p__proteobacteria;c__alphaproteobacteria;o__sphingomonadales;f__sphingomonadaceae;g__sphingomonas;s__sphingomonas spp.;superkingdom__bacteria	98.1685	9.34827e-131	470.162	TACGAAGGgggCTAGCGTTGTTCGGAATTACTGGGCGTAAAGCgcgcgTAGGCGGATATTTAAGTCAGGGGTGAAATCCCAGGGCTCAACCCTGGAACTGCCTTTGATACTGGGTATCTGGAGTTCGGGAGAGGTGAGTGGAATTCCGAGTGTAGAGGTGAAATTCGTAGATATTCGGAGGAACACCAGAAGCGAAGGCGGCTCACTGGCCCGATACTGACGCTGAGGCGCGAAAGCGTGGGGAGCAAACAGGATTAGATACCCCTGTAGTCC	7
1153	candidatus nitrospira bockiana ;k__bacteria;p__nitrospirae;c__nitrospira;o__nitrospirales;f__nitrospiraceae;g__nitrospira;s__candidatus nitrospira bockiana;superkingdom__bacteria	92.674	1.13986e-110	403.438	TACGAAGGTGGCAAGCGTTGTTCGGATTTACTGGGCGTAAAGGGAGCGTAGGCGGTTCGGTAAGACCGGTGGGAAAGCCCGGAGCTTAACTCCGGAAGGTCACCGGTGACTGCCGGGCTAGAGGACGGGAGAGGAGCGCGGAATTCCCGGTGTAGCGGTGAAATGCGTAGAGATCGGGAGGAACACCAGAGGCGAAAGCGGCGCCCTGGCGCTGACCTGACGCTCAGGTGCGAAAGCGTGGGGAGCAAACGGGATTAGATACCCCGGTAGTCC	30
1166	aj239293.1 neisseria sicca str. q28 ;k__bacteria;p__proteobacteria;c__betaproteobacteria;o__neisseriales;f__neisseriaceae;g__neisseria;s__neisseria sicca;superkingdom__bacteria	99.6337	3.48378e-136	488.196	TACGTAGGGTGCGAGCGTTAATCGGAATTACTGGGCGTAAAGCGGGCGCAGACGGTTACTTAAGCAGGATGTGAAATCCCCGGGCTCAACCTGGGAACTGCGTTCTGAACTGGGTGACTAGAGTgtgtCAGAGGGAGGTAGAATTCCACGTGTAGCAGTGAAATGCGTAGAGATGTGGAGGAATACCGATGGCGAAGGCAGCCTCCTGGGATAACACTGACGTTCATGCCCGAAAGCGTGGGTAGCAAACAGGATTAGATACCCCGGTAGTCC	3
1182	uncultured micavibrio sp. ;k__bacteria;p__proteobacteria;c__alphaproteobacteria;o__alphaproteobacteria;f__alphaproteobacteria;g__micavibrio;s__micavibrio spp.;superkingdom__bacteria	93.1624	7.68709e-94	347.533	TACGAATGGAGCAAGCGTTGTTCGGAATCACTGGGCTTAAAGCGTATGTAGGCGGACTGTAAAGTCAGGAGTGAAATCCCAGGGCTCAACCCTGGAACTGCTCTTGAAACTCATAGTCTAGAATTCTGGAGAGGTTGGGAGAATTCCGAGTGTAGAGGTGAAATTCGCAGATATTCGGAGGAATACCAGTGGCGTAGGCGCCCAACTGGACAGATATTGACGCTCAGATACGAAAGCGTGGGGAGCAAACAGGATTAGATACCCCGGTAGTCC	1
1191	prosthecomicrobium hirschii ;k__bacteria;p__proteobacteria;c__alphaproteobacteria;o__rhizobiales;f__hyphomicrobiaceae;g__prosthecomicrobium;s__prosthecomicrobium hirschii;superkingdom__bacteria	96.337	3.05597e-124	448.522	TACGAAGGgggCTAGCGTTGTTCGGAATCACTGGGCGTAAAGCGTACGTAGGCGGACGAATAAGTCAGGGGTGAAAGCCTGGAGCTCAACTCCAGAACTGCCTTTGATACTGTTTGTCTTGAGTCCGGGAGAGGTGAGTGGAACTGCTAGTGTAGAGGTGAAATTCGTAGATATTAGCAAGAACACCAGTGGCGAAGGCGGCTCACTGGCCCGGTACTGACGCTGAGGTACGAAAGCGTGGGGAGCAAACAGGATTAGATACCcccGTAGTCC	1
1201	spongiibacter sp. cc_amw_b ;k__bacteria;p__proteobacteria;c__gammaproteobacteria;o__gammaproteobacteria;f__gammaproteobacteria;g__spongiibacter;s__spongiibacter sp.;superkingdom__bacteria	91.9118	2.06091e-107	392.617	GACGTAGGGTCCAAGCGTTGTCCGGATTTACTGGGCGTAAAGCGTGCGTAGGCGGCATGGTCAGTCGGATGTGAAAGCCCCGGGCTTAACCTGGGAATTGCATTCGATACTGCCAAGCTAGAGTATGTTAGAGGAAAGTGGAATTCCCGGTGTAGCGGTGAAATGCGTAGATATCGGGAGGAACATCAGTGGCGAAGGCGACTTTCTGGATCAATACTGACGCTGAGGTACGAAAGCGTGGGGAGCAAACAGGATTAGATACCCGTGTAGTCC	7
1217	ab039769.1 thermotoga thermarum str. dsm 5069 ;k__bacteria;p__thermotogae;c__thermotogae;o__thermotogales;f__thermotogaceae;g__thermotoga;s__thermotoga thermarum;superkingdom__bacteria	76.4706	2.06638e-50	203.264	GACGTAGGGTGCAAGCGTTATCCGGATTTACTGGGCGTGAAGAGTTCGTAGGCGGAAAGGTAGGTTGTTGGTTAAAGCCcccGGCTCAACCGGGGAAAAGCTGACAAAACCGCCTTTCTTGTCCTCTGCAGGgggTGCTGGAACTTACCATGTAGGAGTGAAATCCGTTGATATGGTAAGGAACGCCAACGGCGAAGGCGGGCACCTGGGCAGTAGGAGACGCTGAGGAACGAAAGCTAGGGGAGCGAACCGGATTAGATACCcccGTAGTCC	1
1220	uncultured alkanindiges sp. ;k__bacteria;p__proteobacteria;c__gammaproteobacteria;o__pseudomonadales;f__moraxellaceae;g__alkanindiges;s__alkanindiges spp.;superkingdom__bacteria	94.5255	1.48265e-115	419.668	GACGGgggATGCAAGTGTTATCCGGATTTACTGGGCGTAAAGCgcgcgTAGGTGGTTCTGTAAGTCGGATGTGAAAGCCCAGGGCTTAACCTTGGAATTGCATTCGATACTGCATGACTAGAGTATGGTAGAGGGAAGTGGAATTTCCGGTGTAGCGGTGAAATGCGTAGATATCGGAAGGAACACCAGTGGCGAAGGCGACTTCCTGGGCCAATACTGACACTGAGGTGCGAAAGCGTGGGGAGCAAACAGGATTAGATACCCGGGTAGTCC	2
1225	uncultured thermomicrobium sp. ;k__bacteria;p__chloroflexi;c__thermomicrobia;o__thermomicrobiales;f__thermomicrobiaceae;g__thermomicrobium;s__thermomicrobium spp.;superkingdom__bacteria	93.0403	9.35653e-112	407.044	TACGTAGGGGCCGAGCGTTGTCCGGAGTTATTGGGCGTAAAGCgcgcgcAGGCGGCTTCGcgcgTCCGACGTGAAAGCCcccGGCTTAACCGGGGAGGGTCGTTGGGTACGGCGAGGCTTGAGGGCGGGAGAGGGTGGTGGAATTCCCGGTGTAGTGGTGAAATGCGTAGAGATCGGGAGGAACACCTGTGGCGAAGGCGGCCACCTGGGCCGACCCTGACGCTGAGGCGCGAAGGCGTGGGGAGCGAACGGGATTAGATACCcccGTAGTCC	1
1226	dq915639.1 thalassobius gelatinovorus str. nbrc15761 ;k__bacteria;p__proteobacteria;c__alphaproteobacteria;o__rhodobacterales;f__rhodobacteraceae;g__thalassobius;s__thalassobius gelatinovorus;superkingdom__bacteria	96.31	3.69229e-123	444.915	TACGGAGGgggCTAGCGTTGTTCGGAATTACTGGGCGTAAAGCGCACGTAGGCGGATCAGCAAGTTAGGGGTGAAATCCCAGGGCTCAACCCTGGAACTGCCTTTGATACTGGGTGTCTTGAGTTCGAgagagGTGAGTGGAATTCCGAGTGTAGAGGTGAAATTCGTAGATATTCGGAGGAACACCAGTGGCGAAGGCGGCTCACTGGCTCGATACTGACGCTGAGGTGCGAAAGTGTGGGGAGCAAACAGGATTAGATACCCCGGTAGT	1
1228	x82559.1 nitrospira marina str. 295 ;k__bacteria;p__nitrospirae;c__nitrospira;o__nitrospirales;f__nitrospiraceae;g__nitrospira;s__nitrospira marina;superkingdom__bacteria	96.7033	2.50849e-125	452.129	TACGAAGGGTGCAAGCGTTAATCGGAATTACTGGGCGTAAAGCgcgcgTAGGTGGTTGGGAAAGCCTTTTGGGAAATCTCCCGGCTTAACCGGGAAAGGTCGAGAGGAACTATTCAGCTAGAGGACGGGAGAGGAGCGCGGAATTCCCGGTGTAGCGGTGAAATGCGTAGATATCGGGAAGAAGGCCGGTGGCGAAGGCGGCGCTCTGGAACGTACCTGACGCTGAGGTGCGAAAGCGTGGGGAGCAAACAGGATTAGATACCCCGGTAGTCC	1
1230	uncultured nocardioides sp. ;k__bacteria;p__actinobacteria;c__actinobacteria;o__actinomycetales;f__nocardioidaceae;g__nocardioides;s__nocardioides spp.;superkingdom__bacteria;subclass actinobacteridae;suborder__propionibacterineae	98.5348	2.1985e-132	475.572	CACGTAGGGTGCAAGCGTTGTCCGGAATTATTGGGCGTAAAGGGCTCGTAGGCGGTCCGTCACGTCGGGAGTGAAAACTCGGGGCTCAACCCCGAGCCTGCTTCCGATACGGGCGGACTAGAGGTAGGTAGGGGAGAACGGAATTCCTGGTGTAGCGGTGGAATGCGCAGATATCAGGAGGAACACCGGTGGCGAAGGCGGTTCTCTGGGCCTTACCTGACGCTGAGGAGCGAAAGCGTGGGGAGCGAACAGGATTAGATACCcccGTAGTCC	7
1244	candidatus nitrospira bockiana ;k__bacteria;p__nitrospirae;c__nitrospira;o__nitrospirales;f__nitrospiraceae;g__nitrospira;s__candidatus nitrospira bockiana;superkingdom__bacteria	91.9414	5.90461e-108	394.421	TACGAAGGTGGCAAGCGTTGTTCGGATTTACTGGGCGTAAAGGGAGCGTAGGCGGTTCGGTAAGACCGGTGGGAAAGCCCGGAGCTTAACTCCGGAAGGTCACCGGTGACTGCCGGGCTAGAGGACGGGAGAGGAGCGCGGAATTCCCGGTGTAGCGGTGAAATTCGTAGATATTCGGAGGAACACCAGTGGCGAAGGCGGCTCACTGGCTCGATACTGACGCTGAGGTGCGAAAGTGTGGGGAGCAAACAGGATTAGATACCCCTGTAGTCC	18
1301	marivita cryptomonadis ;k__bacteria;p__proteobacteria;c__alphaproteobacteria;o__rhodobacterales;f__rhodobacteraceae;g__marivita;s__marivita cryptomonadis;superkingdom__bacteria	95.6044	1.58303e-121	439.505	TACGGAGGgggTTAGCGTTGTTCGGAATTACTGGGCGTAAAGCgcgcgTAGGCGGACATTTAAGTCAGAGGTGAAATCCCAGGGCTCAACCCTGGAACTGCCTTTGATACTGGGTGTCTTGAGTTCGAgagagGTGAGTGGAATTCCGAGTGTAGAGGTGAAATTCGTAGATatatGGAGGAATACCAGTGGCGAAGGCGGCCTCCTGGTTCAATACTGACGCTGAGGTGCGAAAGCGTGGGGATCAAACAGGATTAGATACCcccGTAGTCC	1
1325	uncultured acidobacterium sp. ;k__bacteria;p__acidobacteria;c__acidobacteriia;o__acidobacteriales;f__acidobacteriaceae;g__acidobacterium;s__acidobacterium spp.;superkingdom__bacteria;superphylum__fibrobacteres/acidobacteria group	97.4359	4.84252e-128	461.145	TACAGAGGgggCAAGCGTTATTCGGAATTATTGGGCGTAAAGGGCGCGTAGGCGGCTTAACAAGTGGCGGGTGAAATCCCTCGGCTTAACCGAGGAACTGCCTGCCAGACTGTTTGGCTTGAGACCGGGAGAGGTGAGTGGAATTCCCAGTGTAGCGGTGAAATGCGTAGATATTGGGAGGAACACCAGTGGCGAAGGCGGCTCACTGGACCGGTACTGACGCTGAGGCGCGAAAGCGTGGGGAGCAAACAGGATTAGATACCCGTGTAGTCC	17
1331	thalassobius sp. zs6_18 ;k__bacteria;p__proteobacteria;c__alphaproteobacteria;o__rhodobacterales;f__rhodobacteraceae;g__thalassobius;s__thalassobius sp.;superkingdom__bacteria	99.2366	3.79505e-129	464.752	TACGGAGGgggTTAGCGTTGTTCGGAATTACTGGGCGTAAAGCGTACGTAGGCGGATTATTAAGTTAGAGGTGAAATCCCAGGGCTCAACCCTGGAACTGCCTTTAATACTGGTAGTCTTGAGTTCGAgagagGTGAGTGGAATTCCAAGTGTAGAGGTGAAATTCGTAGATATTTGGAGGAACACCAGTGGCGAAGGCGGCTCACTGGCTCGATACTGACGCTGAGGTACGAAAGTGTGGGGAGCAAACAGGATTAGATAC	1
1338	uncultured arcobacter sp. ;k__bacteria;p__proteobacteria;c__epsilonproteobacteria;o__campylobacterales;f__campylobacteraceae;g__arcobacter;s__arcobacter spp.;superkingdom__bacteria;subphylum__delta/epsilon subdivisions	97.6834	5.18425e-121	437.702	TACGGAGGGTGCAAGCGTTAATCGGAATTACTGGGCGTAAAGAGCGTGTAGGCGGGTTAATAAGTTGGAAGTGAAATCCTATGGCTCAACCATAGAACTGCTTTCAAAACTGTTAACCTAGAATATGGGAGAGGTAGATGGAATTTCTGGTGTAGGGGTAAATCCGTAGAGATCAGAAGGAATACCGATTGCGAAGGCGATCTACTGGAACATTATTGACGCTGAGACGCGAAAGCGTGGGGAGCAAACAGGATTAGA	1
1344	arcobacter sp. bss20195 ;k__bacteria;p__proteobacteria;c__epsilonproteobacteria;o__campylobacterales;f__campylobacteraceae;g__arcobacter;s__arcobacter sp.;superkingdom__bacteria;subphylum__delta/epsilon subdivisions	96.337	3.05597e-124	448.522	TACGTAGGTGGCAAGCGTTGTCCGGAATTACTGGGCGTAAAGAGCGTGTAGGCGGATAAATAAGTTGGAAGTGAAATCCTATGGCTCAACCATAGAACTGCTTTCAAAACTGTTTATCTAGAATATGGGAGAGGTAGATGGAATTTCTGGTGTAGGGGTAAAATCCGTAGAGATCAGAAGGAATACCGATTGCGAAGGCGATCTACTGGAACATTATTGACGCTGAGACGCGAAAGCGTGGGGAGCAAACAGGATTAGATACCCGCGTAGTCC	3
1374	uncultured candidatus solibacter sp. ;k__bacteria;p__acidobacteria;c__solibacteres;o__solibacterales;f__solibacteraceae;g__candidatus solibacter;s__uncultured candidatus solibacter sp.;superkingdom__bacteria;superphylum__fibrobacteres/acidobacteria group	98.5348	2.1985e-132	475.572	TACGTAGGCAGCGAGCGTTGTTCGGAGTTACTGGGCGTAAAGAGTGCGTAGGCGGTTTTCTAAGTTTGGTGTGAAATCTCCCGGCTTAACTGGGAGGGTGCGCCGAAGACTGGAAGGCTAGAGTATGGGAGAGGTAAGCGGAATTCCTGGTGTAGCGGTGAAATGCGTAGATATCAGGAGGAACACCTGCGGTGTAGACGGCTTACTGGACCATAACTGACGCTGAGGCACGAAAGCGTGGGTAGCAAACAGGATTAGATACCCGCGTAGTCC	1
1375	hoeflea sp. sh_101 ;k__bacteria;p__proteobacteria;c__alphaproteobacteria;o__rhizobiales;f__phyllobacteriaceae;g__hoeflea;s__hoeflea sp.;superkingdom__bacteria	95.9707	1.29943e-122	443.112	TACGAAGGTGGCGAGCGTTGTTCGGATTTACTGGGCGTAAAGAGCGCGTAGGCGGATCGTTTAGTCAGGGGTGAAATCCCGGGGCTCAACCCCGGAACTGCCTCTGATACTGGCGATCTAGAGTTCGGGAGAGGTGAGTGGAATTCCGAGTGTAGAGGTGAAATTCGTAGATATTCGGAGGAACACCAGTGGCGAAGGCGGCTCACTGGCCCGATACTGACGCTGAGGTGCGAAAGCGTGGGGAGCAAACAGGATTAGATACCCCGGTAGTCC	2
1385	singulisphaera rosea ;k__bacteria;p__planctomycetes;c__planctomycetia;o__planctomycetales;f__planctomycetaceae;g__singulisphaera;s__singulisphaera rosea;superkingdom__bacteria	94.5255	1.00311e-117	426.881	GACGAACCGTGCGAACGTTATTCGGATTCACTGGGCTTAAAGCGCGTGTAGGCGGCCCGGCACGTCTGTCGCTGAAATCCcccGGCTCAACCGGGGAACAGGCGCGGATACGACTGGGCTGGAGGCCGGTAGGgggAGTCGGAACTTCCGGTGGAGCGGTGAAATGCGTTGAGATCGGAAGGAACGCCCGTGGCGAAAGCGGACTCCTGGACCGGACCTGACGCTGAGACGCGAAAGCTAGGGGAGCAAACGGGATTAGATACCcccGTAGTCC	15
1386	sneathiella sp. jnu_l078 ;k__bacteria;p__proteobacteria;c__alphaproteobacteria;o__sneathiellales;f__sneathiellaceae;g__sneathiella;s__sneathiella sp.;superkingdom__bacteria	96.337	3.05597e-124	448.522	TACGGAGGGGACTAGCGTTGTTCGGAATTACTGGGCGTAAAGAGTACGTAGGCGGTAACGCAAGTTGGGTGTGAAAGCCCGGGGCTCAACCCCGGAACTGCATTCAAAACTGTGTTGCTAGAGATCGGAAGAGGTAAGTGGAATTCCCAGTGTAGAGGTGAAATTCGTAGATATTGGGAGGAACACCAGTGGCGAAGGCGGCTCACTGGCTCGATACTGACGCTGAGGTGCGAAAGTGTGGGGAGCAAACAGGATTAGATACCCGTGTAGTCC	1
1393	uncultured rhodoplanes sp. ;k__bacteria;p__proteobacteria;c__alphaproteobacteria;o__rhizobiales;f__hyphomicrobiaceae;g__rhodoplanes;s__rhodoplanes spp.;superkingdom__bacteria	99.2674	4.24411e-135	484.589	TACGAAGGgggCTAGCGTTGCTCGGAATCACTGGGCGTAAAGCGCACGTAGGCGGCTTCTTAAGTCAGGGGTGAAATCCTGGAGCTCAACTCCAGAACTGCCTTTGATACTGAGAAGCTCGAGTCCGGGAGAGGTGAGTGGAACTGCGAGTGTAGAGGTGAAATTCGTAGATATTCGCAAGAACACCAGTGGCGAAGGCGGCTCACTGGCCCGGTACTGACGCTGAGGTGCGAAAGCGTGGGGAGCAAACAGGATTAGATACCCGCGTAGTCC	1
1401	uncultured chloroflexus sp. ;k__bacteria;p__chloroflexi;c__chloroflexia;o__chloroflexales;f__chloroflexaceae;g__chloroflexus;s__chloroflexus spp.;superkingdom__bacteria;suborder__chloroflexineae	85.6618	4.54347e-84	315.072	AACGTAGGTGGCAAGCGTTATCCGGATTTACTGGGCGTAAAGCGTGTGCAGGCGGCCTTTCAAGTGGTGTATGAAAGCGCCCGGCTCAACCGGGCGAGGGTAGGCCAGACTGGAGGGCTAGAGGCTGAgagagGggggTGGAATTCCGGGTGTAGTGGTGAAATGCGTAGAGATCCGGAGGAACCCCAGAGGCGAAGGCGGCCcccTGGCTCAGCCCTGACGCTCAGACACGACAGCATGGGGAGCGAACGGGATTAGATACCcccGTAGTCC	14
1442	uncultured chloroflexus sp. ;k__bacteria;p__chloroflexi;c__chloroflexia;o__chloroflexales;f__chloroflexaceae;g__chloroflexus;s__chloroflexus spp.;superkingdom__bacteria;suborder__chloroflexineae	91.5751	2.51071e-106	389.011	TACGTAGGTGGCGAACGTTATCCGGAATTACTGGGCGTAAAGGGTCTGTAGGCGGTTTTACAGGTCTGGCGTGACAATTCTCGGCTTAACTGAgagagTGCGTTGGAAACCGGAAGACTAGAATCACGTCGAGGTCGGTGGAATTCCCGGTGTAGTGGTGGAATGCGTAGAGATCGGGAGGAACCCCTAAAGCGAAGGCAGCCGGCTAGACGATGATTGACGCTGAGGGACGATAGCGTGGGGAGCGAACAGGATTAGATACCCCGGTAGTCC	3
1443	af184247.1 carnobacterium maltaromaticum str. ba ;k__bacteria;p__firmicutes;c__bacilli;o__lactobacillales;f__carnobacteriaceae;g__carnobacterium;s__carnobacterium maltaromaticum;superkingdom__bacteria	99.2674	4.24411e-135	484.589	TACGTAGGTGGCAAGCGTTGTCCGGATTTATTGGGCGTAAAGCGAGCGCAGGCGGTTCTTTAAGTCTGATGTGAAAGCCcccGGCTCAACCGGGGAGGGTCATTGGAAACTGGAGAACTTGAGTGCAGAAGAGGAGAGTGGAATTCCACGTGTAGCGGTGAAATGCGTAGATATGTGGAGGAACACCAGTGGCGAAGGCGACTctctGGTCTGTAACTGACGCTGAGGCTCGAAAGCGTGGGGAGCAAACAGGATTAGATACCCGTGTAGTCC	1
1452	uncultured anaerolinea sp. ;k__bacteria;p__chloroflexi;c__anaerolineae;o__anaerolineales;f__anaerolineaceae;g__anaerolinea;s__anaerolinea spp.;superkingdom__bacteria	98.1685	9.34827e-131	470.162	AACGTAGGACACAAGCGTTATCCGGAGTTACTGGGCGTAAAGGGCGTGTAGGCGGACGTGTAAGTCTATTCTGAAAGCTCCTGGCTAAACTGGGAGAGGCGAATGGAGACTGCATATCTAGAGTGAGGAAGAGGAAAGTGGAATTCCGCGTGTAGTGGTGAAATGCGTAGAGATGCGGAGGAACACCAGTGGCGAAAGCGACTTTCTGGTCCTTAACTGACGCTGAGGCGCGAAAGCATGGGGAGCGAACGGGATTAGATACCCGCGTAGTCC	2
1476	uncultured caldilinea sp. ;k__bacteria;p__chloroflexi;c__caldilineae;o__caldilineales;f__caldilineaceae;g__caldilinea;s__caldilinea spp.;superkingdom__bacteria	95.4023	4.9194e-115	417.864	TACGTAGGTGGCGAGCGTTATCCGGAATTACTGGGCGTAAAGCGCACGCAGGCGGCCTGGTAAGTCTGACGTGAAATCTCCTGGCTTAACTGGGAGGGGTCGTTGGAAACTGCTGGGCTTGAGGCAGCGAGAGGGGTGCGGAATTCCCGGTGTAGTGGTGGAATACGTAGAGATCGGGAGGAACACCAGTGGCGAAGGCGGCTCACTGGCTCGATACTGACGCTGAGGTGCGAAAGTGTGGGGAGCAAACAGGATTAGATA	5
1479	uncultured amaricoccus sp. ;k__bacteria;p__proteobacteria;c__alphaproteobacteria;o__rhodobacterales;f__rhodobacteraceae;g__amaricoccus;s__amaricoccus spp.;superkingdom__bacteria	91.9118	2.06091e-107	392.617	GACGGgggATGCAAGTGTTATCCGGATTTACTGGGCGTAAAGCGCGTGTAGGCTGATTGGCAAGTTGGgggTGAAATCCCAGGGCTCAACCCTGGAACTGCCTCCAAAACTGCCAGTCTGGAGTCCGGAAGAGGTGAGTGGAATTCCGAGTGTAGAGGTGAAATTCGTAGATATTCGGAGGAACACCAGTGGCGAAGGCGGCTCACTGGTCCGGTACTGACGCTGAGACGCGAAAGCGTGGGGAGCAAACAGGATTAGATACCCGCGTAGTCC	1
1480	uncultured caldilinea sp. ;k__bacteria;p__chloroflexi;c__caldilineae;o__caldilineales;f__caldilineaceae;g__caldilinea;s__caldilinea spp.;superkingdom__bacteria	98.5348	2.1985e-132	475.572	TACGTAGGTGGCAAGCGTTATCCGGAATTACTGGGCGTAAAGCGCACGCAGGCGGTCTTTTAAGTTTGACGTGAAAGCTCTCGGCTTAACTGGGAGAGGTCGTTGAAGACTGGAAGGCTTGAGGCAATGAGAGGGGTGTAGAATTCCCGGTGTAGTGGTGGAATGCGTAGATATCGGggggAATACCAGTGGCGAAAGCGGCACCCTAGCGTTAGCCTGACGCTCATGTGCGAAAGCGTGGGGAGCGAACGGGATTAGATACCcccGTAGTCC	9
1492	phaeobacter sp. ph82 ;k__bacteria;p__proteobacteria;c__alphaproteobacteria;o__rhodobacterales;f__rhodobacteraceae;g__phaeobacter;s__phaeobacter sp.;superkingdom__bacteria	97.4359	4.84252e-128	461.145	TACGGAGGGTGCAAGCGTTAATCGGAATTACTGGGCGTAAAGCGCACGTAGGCGGATCAGAAAGTAAGGGGTGAAATCCCAGGGCTCAACCCTGGAACTGCCTCTTAAACTCCTGGTCTTGAGTTCGAgagagGTGAGTGGAATTCCGAGTGTAGAGGTGAAATTCGTAGATATTCGGAGGAACACCAGTGGCGAAGGCGGCTCACTGGCTCGATACTGACGCTGAGGTGCGAAAGTGTGGGGAGCAAACAGGATTAGATACCCGTGTAGTCC	1
1516	uncultured pedosphaera sp. ;k__bacteria;p__verrucomicrobia;c__verrucomicrobiae;o__verrucomicrobiales;f__verrucomicrobia subdivision 3;g__pedosphaera;s__pedosphaera spp.;superkingdom__bacteria;superphylum__chlamydiae/verrucomicrobia group	89.5522	4.25161e-97	358.353	TACGAAGGTGGCAAGCGTTGTTCGGATTTACTGGGCGTAAAGGGAGCGTAGGCGGTTCGGTAAGACCGGTGGGAAAGCCCGGAGCTCAACTCCGAAATGGCATCGGATACTATCCGGCTAGAGGAATGGAGGGGAGACTGGAATTCTCGGTGTAGCAGTGAAATGCGTAGATATCGAGAGGAACACCAGTGGCGAAGGCGAGTCTCTGGACATTTCCTGACGCTGAGGTACGAAAGCCAGGGGAGCAAACGGGATTAGATACCCGTGTAGTCC	19
1517	uncultured conexibacter sp. ;k__bacteria;p__actinobacteria;c__actinobacteria;o__solirubrobacterales;f__conexibacteraceae;g__conexibacter;s__conexibacter spp.;superkingdom__bacteria;subclass rubrobacteridae	97.0696	5.8994e-127	457.539	TACGTAGGgggCAAGCGTTGTCCGGAATCATTGGGCGTAAAGCGCGTGTAGGCGGCCTTGTAAGTCTGTTCTGAAAGTCCGGGGCTCAACCCCGGGAGGCGGATGGATACTGCAAGGCTCGAGTACGGAAGAGGCGAGTGGAATTCCCGGTGTAGCGGTGAAATGCGCAGATATCGGGAGGAACACCAATGGCGAAGGCAGCTCGCTGGGACGTTACTGACGCTGAGACGCGAAAGCGTGGGGAGCAAACAGGATTAGATACCcccGTAGTCC	6
1522	uncultured hyphomicrobium sp. ;k__bacteria;p__proteobacteria;c__alphaproteobacteria;o__rhizobiales;f__hyphomicrobiaceae;g__hyphomicrobium;s__hyphomicrobium spp.;superkingdom__bacteria	94.5055	3.48685e-117	425.078	TACGAAGGgggCTAGCGTTGTTCGGAATCACTGGGCGTAAAGCGCACGTAGGCGGATTTGTCAGTCAGGGGTGAAATCCCGGGGCTCAACCTCGGAACTGCCCTTGATACAGCAAATCTAGAGTCCGGAAGAGGTGGGTGGAATTCCTAGTGTAGAGGTGAAATTCGTAGATATTAGGAAGAACACCAGTGGCGAAGGCGGCGCTCTGGAACGTTCCTGACGCTGAGGCTCGAAAGCGTGGGGAGCAAACAGGATTAGATACCCGCGTAGTCC	14
1536	phaeobacter arcticus ;k__bacteria;p__proteobacteria;c__alphaproteobacteria;o__rhodobacterales;f__rhodobacteraceae;g__pseudophaeobacter;s__phaeobacter arcticus;superkingdom__bacteria	97.0696	5.8994e-127	457.539	TACGTAGGTGGCAAGCGTTGTCCGGATTTACTGGGCGTAAAGCGCACGTAGGCGGATCAGAAAGTATAGGGTGAAATCCCAGGGCTCAACCCTGGAACTGCCTTGTAAACTCCTGGTCTTGAGTTCGAgagagGTGAGTGGAATTCCGAGTGTAGAGGTGAAATTCGTAGATATTCGGAGGAACACCAGTGGCGAAGGCGGCTCACTGGCTCGATACTGACGCTGAGGTGCGAAAGTGTGGGGAGCAAACAGGATTAGATACCCCTGTAGTCC	6
1545	vibrio sp. gp_3_5.1 ;k__bacteria;p__proteobacteria;c__gammaproteobacteria;o__vibrionales;f__vibrionaceae;g__vibrio;s__vibrio sp.;superkingdom__bacteria	94.1392	4.24786e-116	421.471	TACGGAGGgggCAAGCGTTGCTCGGAATTACTGGGCGTAAAGGGTCCGCAGGCGGTCAAGCAAGTTAGATGTGAAAGCTCAAGGCTTAACCTTGAAATTGCATCTAAAACTGCATGACTAGAGTACAAGagagGTTGGCGGAATTCCCGGTGTAGCGGTGAAATGCGTAGATATCGGGAGGAACACCAGTGGCGAAGGCGGCCAACTGGCTTGGTACTGACGCTCAGGGACGAAAGCGTGGGGAGCGAACCGGATTAGATACCCGTGTAGTCC	1
1572	hyphomicrobium aestuarii ;k__bacteria;p__proteobacteria;c__alphaproteobacteria;o__rhizobiales;f__hyphomicrobiaceae;g__hyphomicrobium;s__hyphomicrobium aestuarii;superkingdom__bacteria	97.4359	4.84252e-128	461.145	TACGAAGGgggCTAGCGTTGTTCGGAATCACTGGGCGTAAAGCGCACGTAGGCGGATTTGTAAGTCAGGGGTGAAATCCCGGGGCTCAACCTCGGAACTGCCTTTGATACTGCAAGTCTTGAGTTCGGGAGAGGTGAGTGGAATTCCTAGTGTAGAGGTGAAATTCGTAGATATTAGGAAGAACACCAGTGGCGAAGGCGGCTCACTGGACCGATACTGACGCTGAGGTGCGAAAGCGTGGGGAGCAAACAGGATTAGATACCCGTGTAGTCC	1
1578	gq032218.1 topographical and temporal human skin microbiome skin volar forearm clone nbw903h05c1 ;k__bacteria;p__actinobacteria;c__actinobacteria;o__actinomycetales;f__micrococcaceae;g__rothia;s__rothia aeria;superkingdom__bacteria;subclass actinobacteridae;suborder__micrococcineae	99.6337	3.48378e-136	488.196	TACGTAGGGCGCGAGCGTTGTCCGGAATTATTGGGCGTAAAGAGCTTGTAGGCGGTTGGTCGCGTCTGCTGTGAAAGGCCGGGGCTTAACTCCGGTTTTGCAGTGGGTACGGGCTAACTAGAGTGCAGTAGGGGAGACTGGAATTCCTGGTGTAGCGGTGGAATGCACAGATATCAGGAGGAACACCGATGGCGAAGGCAGGTCTCTGGGCTGTAACTGACGCTGAGAAGCGAAAGCATGGGGAGCGAACAGGATTAGATACCCGGGTAGTCC	5
1583	colwellia sp. spegb13 ;k__bacteria;p__proteobacteria;c__gammaproteobacteria;o__alteromonadales;f__colwelliaceae;g__colwellia;s__colwellia sp.;superkingdom__bacteria	95.9707	1.29943e-122	443.112	TACGAGGGGTGCAAGCGTTAATCGGAATTACTGGGCGTAAAGCGTTCGTAGGCGGTTGAATAAGCAAGATGTGAAAGCCCAGGGCTCAACCTTGGAACTGCATTTTGAACTGTTCAACTAGAGTACTGTAGAGGGTGGTGGAATTTCCAGTGTAGCGGTGAAATGCGTAGAGATTGGAAGGAACATCAGTGGCGAAGGCGACTTTCTGGATCAATACTGACGCTGAGGTACGAAAGCGTGGGGAGCAAACAGGATTAGATACCCGGGTAGTCC	1
1593	uncultured thermaerobacter sp. ;k__bacteria;p__firmicutes;c__clostridia;o__clostridiales;f__clostridiales family xvii. incertae sedis;g__thermaerobacter;s__thermaerobacter spp.;superkingdom__bacteria	91.2088	3.05867e-105	385.404	TACGAAGGTGGCAAGCGTTGTTCGGATTTACTGGGCGTAAAGGGAGCGTAGGCGGTTCGGTAAGACCGGTGGGAAAGCCcccGGCTCAACCGGGGAGGGTCACTCGATACTGGTCGACTCGAAGGCGGGAGAGGGAAGCGGAATTCCCGGTGTAGCGGTGAAATGCGTAGATATCGGGAGGAACACCAGTGGCGAAGGCGGCTTCCTGGCCCGTTCTTGACGCTGAGGCGCGAAAGCTAGGGGAGCGAACGGGATTAGATACCcccGTAGTCC	12
1602	delta proteobacterium babl1 ;k__bacteria;p__proteobacteria;c__deltaproteobacteria;o__deltaproteobacteria;f__deltaproteobacteria;g__candidatus babela;s__delta proteobacterium babl1;superkingdom__bacteria;subphylum__delta/epsilon subdivisions	86.0806	3.06137e-86	322.286	TACGAGTGGTGCAAGCGTTATTCGGAATTATTGGGCGTAAAGGGCGCGTAGGTGGTATGTTAAGTCAACTGTTAAATTCTCCGGCCTAACTGGAGGCAAGCGGTAGATACTGGCGTACTTGAGGATGGAAGagagaAGTGGAATTCTTGGAGTAGCGGTAAAATGCGTAGATATCAAGAGGAACACCTGAGGCGAAGGCGGGTTGCTGGGCCGACACTGACGCTGATGCGCGAAAGCCAGGGGAGCAAACGGGATTAGATACCCCTGTAGTCC	1
1616	kineococcus xinjiangensis ;k__bacteria;p__actinobacteria;c__actinobacteria;o__actinomycetales;f__kineosporiaceae;g__kineococcus;s__kineococcus xinjiangensis;superkingdom__bacteria;subclass actinobacteridae;suborder__kineosporiineae	97.8022	1.13885e-129	466.555	TACGTAGGGTGCAAGCGTTGTCCGGAATTATTGGGCGTAAAGAGCTCGTAGGCGGTTTGTCGCGTCTGCTGTGAAAACTCGGGGCTCAACCCCGAGCTTGCAGTGGGTACGGGCAGACTAGAGTGCGGTAGGGGAGACTGGAATTCCTGGTGTAGCGGTGGAATGCGCAGATATCAGGAGGAACACCGGTGGCGAAGGCGGGTCTCTGGGCCGTAACTGACGCTGAGGAGCGAAAGCATGGGGAGCGAACAGGATTAGATACCcccGTAGTCC	2
1627	flavisolibacter ginsengisoli ;k__bacteria;p__bacteroidetes;c__sphingobacteriia;o__sphingobacteriales;f__chitinophagaceae;g__flavisolibacter;s__flavisolibacter ginsengisoli;superkingdom__bacteria;superphylum__bacteroidetes/chlorobi group	97.4359	4.84252e-128	461.145	TACGGAGGGTGCAAGCGTTATCCGGATTCACTGGGTTTAAAGGGTGCGTAGGAGGGTGAGTAAGTCAGTGGTGAAATCTTCGAGCTTAACTCGGAAACTGCCGTTGATACTACTTGTCTTGAATATCGTGGAGGTGAGCGGAATATGTCATGTAGCGGTGAAATGCTTAGATATGACATAGAACACCAATTGCGAAGGCAGCTCGCTACACGAATATTGACTCTGAGGCACGAAAGCGTGGGGATCAAACAGGATTAGATACCCGGGTAGTCC	2
1628	uncultured dehalogenimonas sp. ;k__bacteria;p__chloroflexi;c__dehalococcoidia;o__dehalococcoidia;f__dehalococcoidia;g__dehalogenimonas;s__dehalogenimonas spp.;superkingdom__bacteria	93.7956	7.68031e-113	410.651	TACGTAGGTGGCGAGCGTTGTCCGGATTTACTGGGCGTAAAGCGCGTGCAGGCGGTCCGTTAAGTTCAGGGTGAAAGCTCCCGGCTCAACTGGGAGAGGTCCTTGGATACTGGCGGACTCGAGGGAGGTAGAGGAGAGTGGAATTCCCGGTGTAGTGGTGATATGCGTAGATATCGGGAGGAACACCAGTGGCGAAGGCGGCTctctGGGCCTTACCTGACGCTGAGACGCGAAAGCGTGGGGAGCGAACCGGATTAGATACCCGTGTAGTCC	11
1632	uncultured bellilinea sp. ;k__bacteria;p__chloroflexi;c__anaerolineae;o__anaerolineales;f__anaerolineaceae;g__bellilinea;s__bellilinea spp.;superkingdom__bacteria	90.4762	1.58443e-102	376.387	AACGTAGGAGCCAAGCGTTATCCGAATTTACTGGGCGTAAAGCGCGTGCAGGCGGCTCGGCAAGTGGATTGTGAAATCTCCCGGCTCAACTGGGAGGGGACGGTCCAAACTGCCGGGCTGGAGGCAGGTAGAGGGAGGTGGAATTCCCGGTGTAGTGGTGAAATGCGTAGAGATCGGGAGGAACACCAGTGGCGAAAGCGGCCTCCTGGACCTGACCTGACGCTCAGACGCGAAAGCTAGGGGAGCGAACGGGATTAGATACCCCGGTAGTCC	1
1642	uncultured alkanibacter sp. ;k__bacteria;p__proteobacteria;c__gammaproteobacteria;o__xanthomonadales;f__sinobacteraceae;g__alkanibacter;s__alkanibacter spp.;superkingdom__bacteria	99.2674	4.24411e-135	484.589	TACAGAGGGTGCAAGCGTTAATCGGATTTACTGGGCGTAAAGCGTGCGTAGGTGGTTTCGTAAGTCGGATGTGAAAGCCCCGGGCTCAACCTGGGAACTGCATTCGATACTGCGAGACTCGAGTTTGGTAGAGGGTGGCGGAATTCCCGGTGTAGCGGTGAAATGCGTAGATATCGGGAGGAACATCAATGGCGAAGGCAGCCACCTGGGCCTGAACTGACACTGAGGCACGAAAGCGTGGGTAGCAAACAGGATTAGATACCcccGTAGTCC	1
1659	jahnella thaxteri ;k__bacteria;p__proteobacteria;c__deltaproteobacteria;o__myxococcales;f__polyangiaceae;g__jahnella;s__jahnella thaxteri;superkingdom__bacteria;subphylum__delta/epsilon subdivisions;suborder__sorangiineae	95.4023	5.96711e-114	414.258	GACAGAGGGTGCAAACGTTGTTCGGAATTACTGGGCGTAAAGCGCGTGTAGGCGGCTTGGCAAGTCGGGTGTGAAAGCCCTGGGCTCAACCTAGGAAGTGCACTCGAAACTGCTTCGCTCGAGTATCGGAGAGGAAAGCGGAATTCTCGGTGTAGAGGTGAAATTCGTAGATATCGAGAGGAACACCGGTGGCGAAGGCGGCTTTCTGGACGGTTACTGACGCTGAGACGCGAAAGCGTGGGGAGCAAACAGGATTAGAT	1
1663	uncultured levilinea sp. ;k__bacteria;p__chloroflexi;c__anaerolineae;o__anaerolineales;f__anaerolineaceae;g__levilinea;s__levilinea spp.;superkingdom__bacteria	93.8697	1.32006e-109	399.831	TACGTAGGTGGCAAGCGTTGTCCGGATTTACTGGGCGTAAAGAGCgcgcAGGCGGTCGGCCAAGTCGAGTGTGAAAGCCcccGGCTCAACCGGGGAGGGTCACTCGATACTGGTCGACTCGAAGGCGGGAGAGGGAAGCGGAATTCCCGGTGTAGCGGTGAAATGCGTAGATATCGGGAGGAACACCAGTGGCGAAGGCGGCTTCCTGGCCCGGTCCTGACGCTCAGGGGCGAAAGCGTGGGGAGCAAACCGGATTAGATA	27
1666	am943044.1 trichococcus pasteurii str. r_31594 ;k__bacteria;p__firmicutes;c__bacilli;o__lactobacillales;f__carnobacteriaceae;g__trichococcus;s__trichococcus pasteurii;superkingdom__bacteria	99.6337	3.48378e-136	488.196	TACGTAGGTGGCAAGCGTTGTCCGGATTTATTGGGCGTAAAGCGAGCGCAGGCGGTTCCTTAAGTCTGATGTGAAAGCCCACGGCTCAACCGTGGAAGGTCATTGGAAACTGGGGAACTTGAGTGCAGAAGAGGAGAGTGGAATTCCATGTGTAGCGGTGAAATGCGTAGATatatGGAGGAACACCAGTGGCGAAGGCGACTctctGGTCTGTAACTGACGCTGAGGCTCGAAAGCGTGGGGAGCAAACAGGATTAGATACCCCGGTAGTCC	5
1672	sporobacterium sp. wal 1855d ;k__bacteria;p__firmicutes;c__clostridia;o__clostridiales;f__lachnospiraceae;g__sporobacterium;s__sporobacterium sp.;superkingdom__bacteria	98.5348	2.1985e-132	475.572	TACGTAAGGGGCGAGCGTTGTCCGGAATTATTGGGCGTAAAGAGTGCGTAGGCGGCAAATTAAGTCAGATGTGAAAACTAAGGGCTCAACCCATAGATTGCATCTGAAACTGATATGCTTGAGTCAAGGAGAGGAAAGTGGAATTCCTAGTGTAGCGGTGGAATGCGTAGATATTAGGAGGAATACCGGTGGCGAAGGCGACTTTCTGGACTTGAACTGACGCTGAGGCACGAAAGCGTGGGGAGCAAACAGGATTAGATACCcccGTAGTCC	9
1679	uncultured bacteriovorax sp. ;k__bacteria;p__proteobacteria;c__deltaproteobacteria;o__bdellovibrionales;f__bacteriovoracaceae;g__bacteriovorax;s__bacteriovorax spp.;superkingdom__bacteria;subphylum__delta/epsilon subdivisions	93.7729	1.80624e-114	416.061	TACGAAGGGTGCGAGCGTTGTTCGGATTTATTGGGCGTAAAGCGTACGCAGGCGGATTAATAAGTCAGGTGTGAAATCTCGGGGCTCAACCCCGAAACTGCGCCTGAAACTGTCGATCTAGAATCTCAGAGGgggAAGGGGAATTTCTCATGTAGGGGTAAAATCCGTAGAGATGAGAAGGAACACCAGAGGCGAAGGCGCCTTCCTGGATGAGTATTGACGCTGAGGTACGAAAGCGTGGGGAGCAAACAGGATTAGATACCcccGTAGTCC	1
1680	candidatus nitrospira bockiana ;k__bacteria;p__nitrospirae;c__nitrospira;o__nitrospirales;f__nitrospiraceae;g__nitrospira;s__candidatus nitrospira bockiana;superkingdom__bacteria	93.4066	2.20045e-113	412.454	TACGAAGGTGGCAAGCGTTGTTCGGATTTACTGGGCGTAAAGGGAGCGTAGGCGGTTCGGTAAGACCGGTGGGAAAGCCCGGAGCTTAACTCCGGAAGGTCACCGGTGACTGCCGGGCTAGAGGACGGGAGAGGAGCGCGGAATTCCCGGTGTAGCGGTGAAATGCGTAGATATCAGGAGGAACACCGGTGGCGAAGGCGACCCTCTGGACGGATACTGACGCTGAGACGCGAAAGCGTGGGGAGCAAACAGGATTAGATACCCCTGTAGTCC	8
1683	haliea sp. dsw4_37 ;k__bacteria;p__proteobacteria;c__gammaproteobacteria;o__alteromonadales;f__alteromonadaceae;g__haliea;s__haliea sp.;superkingdom__bacteria	95.9707	1.29943e-122	443.112	TACGAAGGgggCTAGCGTTGTTCGGAATTACTGGGCGTAAAGCGCACGTAGGCGGACTGTTAAGTCAGATGTGAAAGCCCTGGGCTCAACCTGGGAACTGCATTCGATACTGATCGACTAGAGTACGAgagagGGAGGTAGAATTCCACGTGTAGCGGTGAAATGCGTAGATATGTGGAGGAATACCGGTGGCGAAGGCGGCCTCCTGGCTCGATACTGACGCTGAGGTGCGAAAGCGTGGGTAGCAAACAGGATTAGATACCCCTGTAGTCC	2
1703	uncultured gaiella sp. ;k__bacteria;p__actinobacteria;c__actinobacteria;o__gaiellales;f__gaiellaceae;g__gaiella;s__gaiella spp.;superkingdom__bacteria;subclass rubrobacteridae	91.9414	5.90461e-108	394.421	TACGTAGGgggCAAGCGTTGTCCGGAATCATTGGGCGTAAAGCGCGTGTAGGCGGCACGGTAAGTCCGGTGTGAAAACTTGGGGCTCAACCCCAAGCCTGCACCGGATACTGCCGCGCTCGAGTCCGGGAGAGGGAAGCGGAATTCCTAGTGTAGCGGTGAAATGCGCAGATATTAGGAAGAACACCGGTGGCGAAGGCGGCCCACTGGATCGGTACTGACGCTGAGGTGCGAAAGCGTGGGGAGCAAACAGGATTAGATACCCGTGTAGTCC	29
1712	uncultured caldilinea sp. ;k__bacteria;p__chloroflexi;c__caldilineae;o__caldilineales;f__caldilineaceae;g__caldilinea;s__caldilinea spp.;superkingdom__bacteria	92.3077	1.231e-103	379.994	TACGTAGGTGTCGAGCGTTGTCCGGATTTACTGGGCGTAAAGCGCCCGCAGGCGGCCAGGCAAGTCCAGGGTGAAATCTCCCGGCTCAACCGGGAGGGGTCCTTGGAAACTGCTTGGCTTGAGGCAGGGAGAGGGATGTGGAATTCCCGGTGTAGTGGTGAAATGCGTAGATATCGGGAGGAACACCAGAGGCGAAAGCGGCGCCCTGGCGCTGACCTGACGCTCAGGTGCGAAAGCGTGGGGAGCAAACGGGATTAGAT	9
1718	uncultured gemmatimonas sp. ;k__bacteria;p__gemmatimonadetes;c__gemmatimonadetes;o__gemmatimonadales;f__gemmatimonadaceae;g__gemmatimonas;s__gemmatimonas spp.;superkingdom__bacteria	94.1392	4.24786e-116	421.471	TACAGAGGGTGCGAGCGTTGTCCGGAATCACTGGGCGTAAAGGGCGCGTAGGCGGTGGCGTAAGCGTGCGGTGAAAGCTCGGGGCTCAACCCCGAGTCGGCCGTGCGAACTGGGCCACTGGAGCAGATCAGAGGCAGGCGGAATTCCGGGTGTAGCGGTGGAATGCGTAGAGATCCGGAAGAACACCGGTGGCGAAGGCGGCCTGCTGGGATCTTGCTGACGCTGAGGCGCGACAGCGTGGGGAGCAAACAGGATTAGATACCCCTGTAGTCC	9
1723	uncultured caldilinea sp. ;k__bacteria;p__chloroflexi;c__caldilineae;o__caldilineales;f__caldilineaceae;g__caldilinea;s__caldilinea spp.;superkingdom__bacteria	95.2381	6.73121e-120	434.095	TACGTAGGTGGCGAGCGTTATCCGGAATTACTGGGCGTAAAGCGCACGCAGGCGGCCTGGTAAGTCTGACGTGAAATCTCCTGGCTTAACTGGGAGGGGTCGTTAGAAACTGCTGGGCTTGAGGCAGCGAGAGGGGTGCGGAATTCCCGGTGTAGTGGTGAAATGCGTAGATATCGGGAGGAACACCAGTGGCGAAGGCGGCATCCTGGCCCTGTCCTGACGCTCAGGGGCGAAAGCGTGGGGAGCAAACCGGATTAGATACCCGGGTAGTCC	9
1753	candidatus nitrospira bockiana ;k__bacteria;p__nitrospirae;c__nitrospira;o__nitrospirales;f__nitrospiraceae;g__nitrospira;s__candidatus nitrospira bockiana;superkingdom__bacteria	93.7037	7.58549e-113	410.651	TACGAAGGTGGCAAGCGTTGTTCGGATTTACTGGGCGTAAAGGGAGCGTAGGCGGTTCGGTAAGACCGGTGGGAAAGCCCGGAGCTTAACTCCGGAAGGTCACCGGTGACTGCCGGGCTAGAGGACGGGAGAGGAGCGCGGAATTCCCGGTGTAGCGGTGAAATGCGTAGAGATCGGGAGGAAGGCCGGTGGCGAAGGCAGCTGCCTGGACGATTTGTGACGCTGAGGCGCGAAAGCGTGGGGAGCAAACCGGATTAGATACCCGCGTAG	13
1766	candidatus nitrospira bockiana ;k__bacteria;p__nitrospirae;c__nitrospira;o__nitrospirales;f__nitrospiraceae;g__nitrospira;s__candidatus nitrospira bockiana;superkingdom__bacteria	92.3077	4.8468e-109	398.027	TACGAAGGTGGCAAGCGTTGTTCGGATTTACTGGGCGTAAAGGGAGCGTAGGCGGTTCGGTAAGACCGGTGGGAAAGCCCGGAGCTTAACTCCGGAAGGTCACCGGTGACTGCCGGGCTAGAGGACGGGAGAGGAGCGCGGAATTCCCGGTGTAGCGGTGAAATGCGTAGAGATCGGGAAGAACACCAGTGGCGAAGGCGGCGTGCTGGGCTGCACCTGACGCTGAGATGCGAAAGTGTGGGGAGCAAACGGGATTAGATACCCCGGTAGTCC	9
1788	uncultured ilumatobacter sp. ;k__bacteria;p__actinobacteria;c__actinobacteria;o__acidimicrobiales;f__acidimicrobiaceae;g__ilumatobacter;s__ilumatobacter spp.;superkingdom__bacteria;subclass acidimicrobidae;suborder__acidimicrobineae	94.1606	1.22204e-116	423.275	CACGTAGGgggCAAGCGTTGTCCGGATTTATTGGGCGTAAAGAGCTCGTAGGCGGTTCGGTAAGTCGGGTGTGAAAACTCTGGGCTCAACTCAGAGACGCCACCCGATACTGCTGTGACTTGAGTCTGGTAGGGGAGTGTGGAATTCCCGGTGTAGCGGTGAAATGCGCAGATATCGGGAGGAACACCAGTGGCGAAGGCGGCACTCTGGGCCAGTACTGACGCTGAGGAGCGAAAGCGTGGGGAGCGAACAGGATTAGATACCCCTGTAGTCC	3
1789	uncultured dehalococcoides sp. ;k__bacteria;p__chloroflexi;c__dehalococcoidia;o__dehalococcoidales;f__dehalococcoidaceae;g__dehalococcoides;s__dehalococcoides spp.;superkingdom__bacteria	84.6154	8.21479e-81	304.252	TACGTAGGgggCGAGCGTTGTCCGGATTTACTGGGCGTAAAGGGCACGTAGGCGGTTGTGGAAGTCGGCGGTGAAATCGCTCGGCTCAACTGAGCGGGGACGGCCGAAACTGCACGACTGGAGGGCAGCAGAGGGAGATGGAATTCCCCGAGTAGTGGTGATATGCGTAGAGACGGGGAGGAACACCGGTGGCGAAGGCGGTCTCCTGGGCTGTTCCTGACGCTGAGGTGCGAAGGCGTGGGGAGCGAACCGGATTAGATACCCGGGTAGTCC	8
1792	uncultured anaeromyxobacter sp. ;k__bacteria;p__proteobacteria;c__deltaproteobacteria;o__myxococcales;f__anaeromyxobacteraceae;g__anaeromyxobacter;s__anaeromyxobacter spp.;superkingdom__bacteria;subphylum__delta/epsilon subdivisions;suborder__cystobacterineae	90.1099	6.73716e-101	370.977	TACGGAGGGTGCAAGCGTTGCTCGGAATCACTGGGCGTAAAGCGCGTGTAGGCGGTTGCTCAAGTCCGGCGTGAAAGCCCGGGGCTCACCcccGGAAGTGCGCTGGATACTGGGCGGCTAGAGTACCGGAGAGGAGGGTGGAATTCCTGGTGTAGCGGTGAAATGCGTAGAGATCGGGAGGAAGGCCGGTGGCGAAGGCGGCGCTCTGGAACGTTCCTGACGCTGAGGCTCGAAAGCGTGGGGAGCAAACAGGATTAGATACCCCTGTAGTCC	10
1800	uncultured pseudomonas sp. ;k__bacteria;p__proteobacteria;c__gammaproteobacteria;o__pseudomonadales;f__pseudomonadaceae;g__pseudomonas;s__pseudomonas spp.;superkingdom__bacteria	96.3235	1.28873e-122	443.112	TACGGAGGGTGCGAGCGTTAATCGGAATTACTGGGCGTAAAGCGTGCGTAGGCGGCATGGTCAGTCGGATGTGAAAGCCCCGGGCTTAACCTGGGAACTGCATTCGATACTGCCAAGCTAGAGTATGGAAGAGGGAAGTGGAATTCCGGGTGTAGCGGTGAAATGCGTAGATATCCGGAGGAACACCAGTGGCGAAGGCGACTTCCTGGGCCAATACTGACGCTGAGGTGCGAAAGCGTGGGGAGCAAACAGGATTAGATACCCCGTAGTC	1
1802	rhodococcus yunnanensis ;k__bacteria;p__actinobacteria;c__actinobacteria;o__actinomycetales;f__nocardiaceae;g__rhodococcus;s__rhodococcus yunnanensis;superkingdom__bacteria;subclass actinobacteridae;suborder__corynebacterineae	97.7612	5.8994e-127	457.539	GACGGgggATGCAAGTGTTATCCGGATTTACTGGGCGTAAAGAGTTCGTAGGCGGTTTGTCGCGTCGTTTGTGAAAACCCGGGGCTCAACTTCGGGCTTGCAGGCGATACGGGCAGACTTGAGTGTTTCAGGGGAGACTGGAATTCCTGGTGTAGCGGTGAAATGCGCAGATATCAGGAGGAACACCGGTGGCGAAGGCGGGTCTCTGGGAAACAACTGACGCTGAGGAACGAAAGCGTGGGTAGCAAACAGGATTAGATACCCCGGTAGTCC	1
1803	flexithrix dorotheae ;k__bacteria;p__bacteroidetes;c__cytophagia;o__cytophagales;f__flammeovirgaceae;g__flexithrix;s__flexithrix dorotheae;superkingdom__bacteria;superphylum__bacteroidetes/chlorobi group	94.1392	4.24786e-116	421.471	TACGGAGGGTGCAAGCGTTATCCGGAATCACTGGGTTTAAAGGGTGCGTAGGCGGCTATGTAAGTCAGGGGTGAAAGCCTACAGCTTAACTGTAGAACTGCCTTTGATACTGGCGGGCTTGAGTACAGACGAGGTAGGCGGAATTTATGGTGTAGCGGTGAAATGCATAGATACCATAAAGAACACCGATAGCGAAGGCAGCTTACTAGACTGTAACTGACGCTCAGGCACGAAAGCGTGGGGAGCGAACAGGATTAGATACCCGGGTAGTCC	1
1805	uncultured ruegeria ctaxaus_6 ;k__bacteria;p__proteobacteria;c__alphaproteobacteria;o__rhodobacterales;f__rhodobacteraceae;g__ruegeria;s__ruegeria spp.;superkingdom__bacteria	98.1685	9.34827e-131	470.162	TACGAAGGgggCTAGCGTTGTTCGGAATCACTGGGCGTAAAGCGCACGTAGGCGGACTTATAAGTCAGGGGTGAAATCCCGGGGCTCAACCTCGGAACTGCCTTTGATACTGGAAGTCTTGAGTTCGAgagagGTAAGTGGAATTCCGAGTGTAGAGGTGAAATTCGTAGATATTCGGAGGAACACCAGTGGCGAAGGCGACTTACTGGCTCGATACTGACGCTGAGGTGCGAAAGTGTGGGGAGCAAACAGGATTAGATACCcccGTAGTCC	2
1809	candidatus nitrospira bockiana ;k__bacteria;p__nitrospirae;c__nitrospira;o__nitrospirales;f__nitrospiraceae;g__nitrospira;s__candidatus nitrospira bockiana;superkingdom__bacteria	95.4545	1.197e-116	423.275	TACGGAGGGTGCAAGCGTTGTCCGGAATCACTGGGTTTAAAGGGAGCGTAGGCGGTTCGGTAAGACCGGTGGGAAAGCCCGGAGCTTAACTCCGGAAGGTCACCGGTGACTGCCGGGCTAGAGGACGGGAGAGGAGCGCGGAATTCCCGGTGTAGCGGTGAAATGCGTAGAGATCGGGAGGAAGGCCGGTGGCGAAGGCGGCGCTCTGGAACGTTCCTGACGCTGAGGCTCGAAAGCGTGGGGAGCAAACAGGATTAGATACCCCTGTA	119
1830	uncultured lewinella sp. ;k__bacteria;p__bacteroidetes;c__sphingobacteriia;o__sphingobacteriales;f__saprospiraceae;g__lewinella;s__lewinella spp.;superkingdom__bacteria;superphylum__bacteroidetes/chlorobi group	90.146	2.3515e-100	369.174	TACGAAGGTGGCAAGCGTTGTTCGGATTTACTGGGCGTAAAGGGTGCGTAGGCGGCTTCATAAGTCAGAAGTGAAAGGCTGTAGCTTAACTATGGAATTGCTTTTGATACTGTGGAGCTTGAATTGGGTTGAGGTTAGCGGAATGAGTCATGTAGCGGTGAAATGCATAGATATGACTTAGAACACCAATTGCGAAGGCAGCTAACTGGACCTTGATTGACGCTGAGGCACGAAAGCGTGGGGAGCGAACAGGATTAGATACCcccGTAGTCC	3
1834	haloferula chungangensis ;k__bacteria;p__verrucomicrobia;c__verrucomicrobiae;o__verrucomicrobiales;f__verrucomicrobiaceae;g__haloferula;s__haloferula chungangensis;superkingdom__bacteria;superphylum__chlamydiae/verrucomicrobia group	96.337	3.05597e-124	448.522	TACGGAGGGTGCAAGCGTTAATCGGAATTACTGGGCGTAAAGGGAGCGTAGGCGGTTTGGTAAGTCAGATGTGAAATCCCAGGGCTCAACCCTGGAACTGCATCCGATACTGCTAAACTAGAGTAATGGAGGGGTAACTGGAATTCTCGGTGTAGCAGTGAAATGCGTGGATATCGAGAGGAACACTCGTGGCGAAGGCGAGTTACTGGACATTTACTGACGCTGAGGCTCGAAGGCCAGGGTAGCGAAAGGGATTAGATACCCGGGTAGTCC	1
1848	uncultured caldilinea sp. ;k__bacteria;p__chloroflexi;c__caldilineae;o__caldilineales;f__caldilineaceae;g__caldilinea;s__caldilinea spp.;superkingdom__bacteria	96.337	3.05597e-124	448.522	TACGTAGGTGGCGAGCGTTATCCGGAATTACTGGGCGTAAAGCGCACGCAGGCGGCCTGGTAAGTCTGACGTGAAATCTCCTGGCTTAACTGGGAGGGGTCGTTGGAAACTGCTGGGCTTGAGGCAGCGAGAGGGGTGCGGAATTCCCGGTGTAGTGGTGGAATACGTAGAGATCGGGAGGAACACCAGAGGCGAAAGCGGCGCTCTGGAACGTACCTGACGCTGAGGCGCGAAAGCGTGGGGAGCAAACAGGATTAGATACCCGCGTAGTCC	23
1860	dq642835.1 vibrio sp. 33 ;k__bacteria;p__proteobacteria;c__gammaproteobacteria;o__vibrionales;f__vibrionaceae;g__vibrio;s__vibrio kanaloae;superkingdom__bacteria	97.4359	4.84252e-128	461.145	TACGGAGGgggTTAGCGTTGTTCGGAATTACTGGGCGTAAAGCGCATGCAGGTGGTTCATTAAGTCAGATGTGAAAGCCCGGGGCTCAACCTCGGAACTGCATTTGAAACTGGTGAACTAGAGTACTGTAGAGGggggTAGAATTTCAGGTGTAGCGGTGAAATGCGTAGAGATCTGAAGGAATACCAGTGGCGAAGGCGGCCcccTGGACAGATACTGACACTCAGATGCGAAAGCGTGGGGAGCAAACAGGATTAGATACCCGCGTAGTCC	2
1868	uncultured bacillus sp. ;k__bacteria;p__firmicutes;c__bacilli;o__bacillales;f__bacillaceae;g__bacillus;s__bacillus spp.;superkingdom__bacteria	95.2381	6.73121e-120	434.095	TACGTAGGTGGCAAGCGTTGTCCGGATTTACTGGGCGTAAAGAGCgcgcAGGCGGTCGGCCAAGTCGAGTGTGAAAGCCcccGGCTCAACCGGGGAGGGTCATTGGAAACTGGgggACTTGAGTGCAGAAGAGGAGAGCGGAATTCCACGTGTAGCGGTGAAATGCGTAGAGATGTGGAGGAACACCAGTGGCGAAGGCGGCTctctGGTCTGTAACTGACGCTGAGGCGCGAAAGCGTGGGGAGCAAACAGGATTAGATACCCCTGTAGTCC	8
1878	phyllobacterium sp. pmd18_t ;k__bacteria;p__proteobacteria;c__alphaproteobacteria;o__rhizobiales;f__phyllobacteriaceae;g__phyllobacterium;s__phyllobacterium sp.;superkingdom__bacteria	97.0696	5.8994e-127	457.539	TACGAAGGGGACTAGCGTTGTTCGGAATTACTGGGCGTAAAGCGCACGTAGGCGGATTTGTAAGTCAGGGGTGAAATCCCGGGGCTCAACCTCGGAACTGCCTTTGATACTGGGTGTCTTGAGTTCGAgagagGTGAGTGGAATTCCGAGTGTAGAGGTGAAATTCGTAGATATTCGGAGGAACACCAGTGGCGAAGGCGGCTCACTGGCTCGATACTGACGCTGAGGTGCGAAAGTGTGGGGAGCAAACAGGATTAGATACCCCTGTAGTCC	15
1908	uncultured chlamydia sp. ;k__bacteria;p__chlamydiae;c__chlamydiia;o__chlamydiales;f__chlamydiaceae;g__chlamydia;s__chlamydia spp.;superkingdom__bacteria;superphylum__chlamydiae/verrucomicrobia group	89.011	5.15821e-96	354.747	TACGGAGGGTGCAAGCATTAATCGGATTCACTGGGCGTAAAGGGCGCGTAGGCGGATAGGATAGTTGGATGTGAAATCCCGAAGCTCAACTTCGGACCCGCATCTAAACTTCTTGTCTAGAGGATGAGCGGAGAAAAGGGAATTCCAAGTGTAGCGGTGGAATGCGTAGATATTTGGAAGAACACCGGTGGCGAAGGCGCTTTTCTAGCTTATTCCTGACGCTGAGGCGCGAAAGCAAGGGTAGCAAACAGGATTAGATACCCCTGTAGTCC	1
1915	uncultured levilinea sp. ;k__bacteria;p__chloroflexi;c__anaerolineae;o__anaerolineales;f__anaerolineaceae;g__levilinea;s__levilinea spp.;superkingdom__bacteria	91.5751	2.51071e-106	389.011	TACGTAGGTGGCAAGCGTTGTCCGGATTTACTGGGCGTAAAGAGCgcgcAGGCGGTCGGCCAAGTCGAGTGTGAAAGCCcccGGCTCAACCGGGGAGGGTCACTCGATACTGGTCGACTCGAAGGCGGGAGAGGGAAGCGGAATTCCCGGTGTAGCGGTGAAATGCGTAGATATCGGGAGGAACACCGGTGGCGAAGGCGGCCCACTGGATCGGTACTGACGCTGAGGTGCGAAAGCGTGGGGAGCAAACAGGATTAGATACCcccGTAGTCC	8
1917	candidatus nitrospira bockiana ;k__bacteria;p__nitrospirae;c__nitrospira;o__nitrospirales;f__nitrospiraceae;g__nitrospira;s__candidatus nitrospira bockiana;superkingdom__bacteria	94.8718	9.90778e-118	426.881	TACGAAGGTGGCAAGCGTTGTTCGGATTTACTGGGCGTAAAGGGAGCGTAGGCGGTTCGGTAAGACCGGTGGGAAAGCCCGGAGCTTAACTCCGGAAGGTCACCGGTGACTGCCGGGCTAGAGGACGGGAGAGGAGCGCGGAATTCCCGGTGTAGCGGTGAAATGCGTAGAGATCGGGAGGAAGGCCGGTGGCGAAGGCGGCGCTCTGGCCCTGTCCTGACGCTCAGGGGCGAAAGCGTGGGGAGCAAACCGGATTAGATACCCGTAGTCC	30
1947	uncultured caldilinea sp. ;k__bacteria;p__chloroflexi;c__caldilineae;o__caldilineales;f__caldilineaceae;g__caldilinea;s__caldilinea spp.;superkingdom__bacteria	96.7033	2.50849e-125	452.129	TACGTAGGTGGCAAGCGTTGTCCGGAATTATTGGGCGTAAAGCgcgcgcAGGCGGTCCTGTAAGTCTGACGTGAAATCTCCTGGCTTAACTGGGAGGGGTCGTTAGAAACTGCTGGGCTTGAGGCAGCGAGAGGGGTGCGGAATTCCCGGTGTAGTGGTGGAATACGTAGAGATCGGGAGGAACACCAGAGGCGAAAGCGGCGCCCTGGCGCTGACCTGACGCTCAGGTGCGAAAGCGTGGGGAGCAAACGGGATTAGATACCCCTGTAGTCC	22
1953	uncultured gaiella sp. ;k__bacteria;p__actinobacteria;c__actinobacteria;o__gaiellales;f__gaiellaceae;g__gaiella;s__gaiella spp.;superkingdom__bacteria;subclass rubrobacteridae	89.7436	8.20754e-100	367.37	TACGAAGGTGGCAAGCGTTGTTCGGATTTACTGGGCGTAAAGGGAGCGTAGGCGGCACGGTAAGACCGGTGTGAAAACTTGGGGCTCAACCCCAAGCCTGCACCGGATACTGCCGCGCTCGAGTCCGGGAGAGGGAAGCGGAATTCCTAGTGTAGCGGTGAAATGCGCAGATATTAGGAAGAACACCGGTGGCGAAGGCGGCTTCCTGGAACGGTACTGACGCTGAGACGCGAAAGCGTGGGGAGCGAACAGGATTAGATACCcccGTAGTCC	10
1970	candidatus nitrospira bockiana ;k__bacteria;p__nitrospirae;c__nitrospira;o__nitrospirales;f__nitrospiraceae;g__nitrospira;s__candidatus nitrospira bockiana;superkingdom__bacteria	92.674	1.13986e-110	403.438	TACGAAGGTGGCAAGCGTTGTTCGGATTTACTGGGCGTAAAGGGAGCGTAGGCGGTTCGGTAAGACCGGTGGGAAAGCCCGGAGCTTAACTCCGGAAGGTCACCGGTGACTGCCGGGCTAGAGGACGGGAGAGGAGCGCGGAATTCCCGGTGTAGCGGTGAAATGCGTAGATATCGGGAGGAACACCAGTGGCGAAGGCGGCATCCTGGCCCTGTCCTGACGCTCAGGGGCGAAAGCGTGGGGAGCAAACCGGATTAGATACCCCGGTAGTCC	13
1997	porticoccus hydrocarbonoclasticus ;k__bacteria;p__proteobacteria;c__gammaproteobacteria;o__gammaproteobacteria;f__gammaproteobacteria;g__porticoccus;s__porticoccus hydrocarbonoclasticus;superkingdom__bacteria	97.8022	1.13885e-129	466.555	TACGAAGGTGGCGAGCGTTATCCGGAATTACTGGGCGTAAAGCgcgcgTAGGCGGTTTGATAAGCTGGATGTGAAAGCCCCGGGCTCAACCTGGGAACTGCATCCAGAACTGTCTGACTAGAGTACAGTAGAGGTGAGTGGAATTTCCTGTGTAGCGGTGAAATGCGTAGATATAGGAAGGAACATCAGTGGCGAAGGCGGCTCACTGGACTGATACTGACGCTGAGGTGCGAAAGCGTGGGGAGCAAACAGGATTAGATACCCGGGTAGTCC	1
2004	parasegetibacter sp. sgm2_10 ;k__bacteria;p__bacteroidetes;c__sphingobacteriia;o__sphingobacteriales;f__chitinophagaceae;g__parasegetibacter;s__parasegetibacter sp.;superkingdom__bacteria;superphylum__bacteroidetes/chlorobi group	94.8718	8.2003e-119	430.488	TACGGAGGGTGCAAGCGTTATCCGGATTCACTGGGTTTAAAGGGTGCGTAGGCGGGCGTGTAAGTCAGCGGTGAAATCCCCGAGCTTAACTTGGGAACTGCCGTTGATACTATATGTCTTGAATGTCGTGGAGGTTAGCGGAATATGTCATGTAGCGGTGAAATGCTTAGATATGACATAGAACACCCATTGCGAAGGCAGCTAACTACGCGAATATTGACGCTGAGGCACGAAAGCGTGGGGATCAAACAGGATTAGATACCCGCGTAGTCC	7
2040	uncultured roseobacter sp. ;k__bacteria;p__proteobacteria;c__alphaproteobacteria;o__rhodobacterales;f__rhodobacteraceae;g__roseobacter;s__roseobacter spp.;superkingdom__bacteria	97.7011	4.51679e-122	441.308	GACGTAGGGTCCAAGCGTTGTCCGGATTTACTGGGCGTAAAGAGCGCGTAGGCGGCCATTTAAGTCAGAGGTGAAATCCCAGGGCTCAACCCTGGAACTGCCTTTGATACTGGGTGTCTTGAGTTCGAgagagGTGAGTGGAATTCCGAGTGTAGAGGTGAAATTCGTAGATATTCGGAGGAACACCAGTGGCGAAGGCGGCTCACTGGCTCGATACTGACGCTGAGGTGCGAAAGTGTGGGGAGCAAACAGGATTAGATACCCCGTAGTCC	1
2048	am922283.1 azospirillum picis str. immib tar_3 ;k__bacteria;p__proteobacteria;c__alphaproteobacteria;o__rhodospirillales;f__rhodospirillaceae;g__azospirillum;s__azospirillum picis;superkingdom__bacteria	91.5751	3.04608e-105	385.404	TACGAAGGgggCTAGCGTTGTTCGGATTTACTGGGCGTAAAGGGCGCGTAGGCGGTGCGATCAGTCAGGCGTGAAAGCCCCGGGCTCAACCTGGGAATTGCGCTTGATACTGTCGTGCTTGAATCCAGGAGAGGATGGCGGAATTCCCAGTGTAGAGGTGAAATTCGTAGATATTAGGAAGAACACCGGTGGCGAAGGCGGCCCACTGGATCGGTACTGACGCTGAGGTGCGAAAGCGTGGGGAGCAAACAGGATTAGTACCCCTGTAGTCC	7
2066	caldilinea aerophila dsm 14535 = nbrc 104270 ;k__bacteria;p__chloroflexi;c__caldilineae;o__caldilineales;f__caldilineaceae;g__caldilinea;s__caldilinea aerophila;superkingdom__bacteria	92.5926	4.78697e-109	398.027	TACGTAGGTGGCGAGCGTTATCCGGAATTACTGGGCGTAAAGCGCACGCAGGCGGCCTGGTAAGTCTGACGTGAAATCTCCCGGCTCAACCGGGAGGGGTCCTTGGAAACTGCTTGGCTTGAGGCAGGGAGAGGGATGTGGAATTCCCGGTGTAGTGGTGAAATGCGTAGATATCGGGAGGAACACCAGTGGCGAAGGCGGCATCCTGGCCCTGTCCTGACGCTCAGGGGCGAAAGCGTGGGGAGCAAACCGGATTAGATACCCCTGTAG	11
2076	uncultured sphingobium sp. ;k__bacteria;p__proteobacteria;c__alphaproteobacteria;o__sphingomonadales;f__sphingomonadaceae;g__sphingobium;s__sphingobium spp.;superkingdom__bacteria	92.3077	4.8468e-109	398.027	TACGGAGGGTGCTAGCGTTAATCGGAATTACTGGGCGTAAAGCgcgcgTAGGCGGCGCATTAAGTCAGAGGTGAAAGCCCGGGGCTCAACCCCGGAAATGCCTTTGAGACTGGTGTGCTTGAGTGCGGAAGAGGTGAGTGGAATTCCCAGTGTAGAGGTGAAATTCGTAGATATTGGGAAGAACACCAGTGGCGAAGGCGGCTCACTGGCTCGATACTGACGCTGAGGTGCGAAAGTGTGGGGAGCAAACAGGATTAGATACCCGTGTAGTCC	1
2096	uncultured chloroflexus sp. ;k__bacteria;p__chloroflexi;c__chloroflexia;o__chloroflexales;f__chloroflexaceae;g__chloroflexus;s__chloroflexus spp.;superkingdom__bacteria;suborder__chloroflexineae	87.1795	4.85109e-90	334.91	TACGTAGGTGTCGAGCGTTGTCCGGATTTACTGGGCGTAAAGCGCCCGCAGGCGGCCAGGCAAGTCCAGGGTGAAATCTCCCGGCTCAACCGGGAGGGGTCCTTGGAAACTGCTTGGCTTGAGGCAGGGAGAGGGATGTGGAATTCCCGGTGTAGCGGTGAAATGCGTAGAGATCGGGAGGAAGGCCGGTGGCGAAGGCGGCGCTCTGGAACGTTCCTGACGCTGAGGCTCGAAAGCGTGGGGAGCAAACAGGATTAGATACCcccGTAGTCC	7
2109	uncultured azospirillum sp. ;k__bacteria;p__proteobacteria;c__alphaproteobacteria;o__rhodospirillales;f__rhodospirillaceae;g__azospirillum;s__azospirillum spp.;superkingdom__bacteria	93.7729	1.80624e-114	416.061	TACGGAGGgggCTAGCGTTGTTCGGAATTACTGGGCGTAAAGGGTGCGTAGGCGGCGGTCCAAGTCAGGCGTGAAAGCCCCGGGCTCAACCTGGGAGGTGCGCTTGATACTGGATTGCTCGAGTCCGGGAGAGGATAGCGGAATTCCCAGTGTAGAGGTGAAATTCGTAGATATTGGGAAGAACACCGGTGGCGAAGGCGGCTATCTGGACCGGCACTGACGCTGAGGCACGACAGCGTGGGGAGCAAACAGGATTAGATACCcccGTAGTCC	1
2123	ef079086.1 hyphomicrobium sp. str. d3 ;k__bacteria;p__proteobacteria;c__alphaproteobacteria;o__rhizobiales;f__hyphomicrobiaceae;g__hyphomicrobium;s__hyphomicrobium facile;superkingdom__bacteria	95.2381	6.73121e-120	434.095	TACGAAGGGGACTAGCGTTGTTCGGAATCACTGGGCGTAAAGCGCACGTAGGCGGATTTGTAAGTCAGGGGTGAAATCCCGGGGCTCAACCTCGGAACTGCCTTTGATACTGCGGATCTTGAGTCCGATAGAGGTGGGTGGAATTCCTAGTGTAGAGGTGAAATTCGTAGATATTAGGAAGAACACCAGTGGCGAAGGCGGCATCCTGGCCCTGTCCTGACGCTCAGGGGCGAAAGCGTGGGGAGCAAACCGGATTAGATACCCCTGTAGTCC	8
2130	uncultured agrobacterium kpc36 ;k__bacteria;p__proteobacteria;c__alphaproteobacteria;o__rhizobiales;f__rhizobiaceae;g__agrobacterium;s__agrobacterium spp.;superkingdom__bacteria	100	1.12709e-142	509.836	TACGGgggTATCTAATCCTGTTTGCTCCCCACACTTTCGCACCTCAGCGTCAGTATCGAGCCAGTGAGCCGCCTTCGCCACTGGTGTTCCTCCGAATATCTACGAATTTCACCTCTACACTCGGAATTCCACTCACCTctctcGAACTCAAGACACCCAGTATCAAAGGCAGTTCCAGGGTTGAGCCCTGGGATTTCACCTCTGACTTAAATGTCCGCCTACGcgcgcTTTACGCCCAGTAATTCCGAACAACGCTAACCcccTCCGTATTACCGCGGCGGCTGGCA	1
2152	x72771.1 methylococcus capsulatus bath str. acm 3302 atcc 33009 ncibm 1113 ;k__bacteria;p__proteobacteria;c__gammaproteobacteria;o__methylococcales;f__methylococcaceae;g__methylococcus;s__methylococcus capsulatus;superkingdom__bacteria	90.1099	6.73716e-101	370.977	TACGGAGGGTGCGAGCGTTAATCGGAATTACTGGGCGTAAAGCgcgcgTAGGCGGTCAGTTAAGTCAGATGTGAAAGCCCTGGGCTTAACCTGGGAATTGCATTTGATACTGGCTGACTGGAGTGTGGTAGAGGGTAGCGGAATTCCCGGTGTAGCGGTGAAATGCGTAGATATCGGGAGGAAGGCCGGTGGCGAAGGCGGCGCTCTGGAACGTACCTGACGCTGAGACACGAAAGCGTGGGGAGCAAACAGGATTAGATACCCGGGTAGTCC	1
2158	flexithrix dorotheae ;k__bacteria;p__bacteroidetes;c__cytophagia;o__cytophagales;f__flammeovirgaceae;g__flexithrix;s__flexithrix dorotheae;superkingdom__bacteria;superphylum__bacteroidetes/chlorobi group	94.1176	1.47655e-115	419.668	ACGGAGGGTGCAAGCGTTATCCGGAATCACTGGGTTTAAAGGGTGCGTAGGCGGCTTAATAAGTCAGAGGTGAAATCCCGCAGCTCAACTGCGGAACTGCCATTGATACTGGCGGGCTTGAGTACAGACGAGGTAGGCGGAATTTATGGTGTAGCGGTGAAATGCATAGATACCATAAAGAACACCGATAGCGAAGGCAGCTTACTAGACTGTAACTGACGCTCAGGCACGAAAGCGTGGGGAGCGAACAGGATTAGATACCCGTGTAGTCC	1
2170	candidatus nitrospira bockiana ;k__bacteria;p__nitrospirae;c__nitrospira;o__nitrospirales;f__nitrospiraceae;g__nitrospira;s__candidatus nitrospira bockiana;superkingdom__bacteria	90.4762	1.58443e-102	376.387	TACGAAGGTGGCAAGCGTTGTTCGGATTTACTGGGCGTAAAGGGAGCGTAGGCGGTTCGGTAAGACCGGTGGGAAAGCCCGGAGCTTAACTCCGGAAGGTCACCGGTGACTGCCGGGCTAGAGGACGGGAGAGGGAAGCGGAATTCCTAGTGTAGCGGTGAAATGCGCAGATATTAGGAAGAACACCGGTGGCGAAGGCGGCTTCCTGGAACGGTACTGACGCTGAGACGCGAAAGCGTGGGGAGCGAACAGGATTAGATACCcccGTAGTCC	6
2186	bacterium ellin514 ;k__bacteria;p__verrucomicrobia;c__verrucomicrobiae;o__verrucomicrobiales;f__verrucomicrobia subdivision 3;g__pedosphaera;s__pedosphaera parvula;superkingdom__bacteria;superphylum__chlamydiae/verrucomicrobia group	86.0806	3.06137e-86	322.286	TACGGAGGGTGCAAGCGTTAATCGGAATTACTGGGCGTAAAGCgcgcgTAGGCGGCGGAAaaaGTTTGACGTGAAAGCTCTGGGCTCAACCCGGAAAATGCGTTGAAAACTGTTTCGCTTGAGGGTCAGAGGGGAGACTGGAATTCTCGGTGTAGCGGTGAAATGCGTAGATATCGAGAGGAACACCAGTGGCGAAGGCGAGTCTCTGGATGACACCTGACGCTGAGGCACGAAAGCTAGGGGAGCGAACAGGATTAGATACCCGCGTAGTCC	1
2191	flexithrix dorotheae ;k__bacteria;p__bacteroidetes;c__cytophagia;o__cytophagales;f__flammeovirgaceae;g__flexithrix;s__flexithrix dorotheae;superkingdom__bacteria;superphylum__bacteroidetes/chlorobi group	94.8718	8.2003e-119	430.488	TACGAAGGTGGCAAGCGTTGTTCGGATTTACTGGGCGTAAAGAGCACGTAGGCGGCTCTTTAAGTCAGTGGTGAAATCCTACAGCTCAACTGTAGAACTGCCATTGATACTGGAGAGCTTGAGTACAGACGAGGTAGGCGGAATTTATGGTGTAGCGGTGAAATGCATAGATACCATAAAGAACACCTATAGCGAAGGCAGCTTACTAGACTGTAACTGACGCTGAGGCACGAAAGCGTGGGGAGCGAACAGGATTAGATACCCGCGTAGTCC	3
2194	fj196060.1 octadecabacter sp. str. zs6_8 ;k__bacteria;p__proteobacteria;c__alphaproteobacteria;o__rhodobacterales;f__rhodobacteraceae;g__octadecabacter;s__octadecabacter antarcticus;superkingdom__bacteria	98.0769	1.00957e-123	446.718	TACGGAGGgggTTAGCGTTGTTCGGAATTACTGGGCGTAAAGCGCACGTAGGCGGATTAATAAGTCAGAGGTGAAATCCCAGGGCTCAACCCCGGAACTGCCCTTAAAACTGTTAGTCTTGAGTTCGAgagagGTGAGTGGAATTCCGAGTGTAGAGGTGAAATTCGTAGATATTCGGAGGAACACCAGTGGCGAAGGCGGCTCACTGGCTCGATACTGACGCTGAGGTGCGAAAGCGTGGGGAGCAAACAGGATTAGAT	1
2201	marivita cryptomonadis ;k__bacteria;p__proteobacteria;c__alphaproteobacteria;o__rhodobacterales;f__rhodobacteraceae;g__marivita;s__marivita cryptomonadis;superkingdom__bacteria	96.7033	2.50849e-125	452.129	TACGGAGGGTGCAAGCGTTATCCGGAATCACTGGGCGTAAAGGGTGCGTAGGCGGACATTTAAGTCAGAGGTGAAATCCCAGGGCTCAACCCTGGAACTGCCTTTGATACTGGGTGTCTTGAGTTCGAgagagGTGAGTGGAATTCCGAGTGTAGAGGTGAAATTCGTAGATATTCGGAGGAACACCAGTGGCGAAGGCGGCTCACTGGCTCGATACTGACGCTGAGGTGCGAAAGTGTGGGGAGCAAACAGGATTAGATACCCCGGTAGTCC	17
2210	candidatus nitrospira bockiana ;k__bacteria;p__nitrospirae;c__nitrospira;o__nitrospirales;f__nitrospiraceae;g__nitrospira;s__candidatus nitrospira bockiana;superkingdom__bacteria	92.3077	4.8468e-109	398.027	TACGAAGGTGGCAAGCGTTGTTCGGATTTACTGGGCGTAAAGGGAGCGTAGGCGGTTCGGTAAGACCGGTGGGAAAGCCCGGAGCTTAACTCCGGAAGGTCACCGGTGACTGCCGGGCTAGAGGACGGGAGAGGAGCGCGGAATTCCCGGTGTAGCGGTGAAATGCGTAGATATAGGAAGGAACACCAGTGGCGAAGGCGACTCACTGGACTGATACTGACGCTGAGGTGCGAAAGCGTGGGGAGCAAACAGGATTAGATACCCGCGTAGTCC	7
2251	granulosicoccus sp. imcc3490 ;k__bacteria;p__proteobacteria;c__gammaproteobacteria;o__chromatiales;f__granulosicoccaceae;g__granulosicoccus;s__granulosicoccus sp.;superkingdom__bacteria	95.5556	6.64811e-120	434.095	TACGGAGGGTCCGAGCGTTAATCGGAATTACTGGGCGTAAAGCgcgcgTAGGTGGATTGGTCAGTCAGATGTGAAAGCCCAGGGCTCAACCTTGGAACTGCATCTGATACTGCCAGGCTAGAGTATGTTAGAGGAAAGCGGAATTCCGGGTGTAGCGGTGAAATGCGTAGATATCCGGAGGAACATCAGTGGCGAAGGCGGCTTTCTGGAACAATACTGACGCTGAGGTGCGAAAGCGTGGGGAGCAAACAGGATTAGATACCCCTGTAG	2
2261	candidatus nitrospira bockiana ;k__bacteria;p__nitrospirae;c__nitrospira;o__nitrospirales;f__nitrospiraceae;g__nitrospira;s__candidatus nitrospira bockiana;superkingdom__bacteria	89.3773	3.48994e-98	361.96	TACGAAGGTGGCAAGCGTTGTTCGGATTTACTGGGCGTAAAGGGAGCGTAGGCGGTTCGGTAAGACCGGTGGGAAAGCCCGGAGCTTAACTCCGGAAGGGCACTGGATACTGGGAGGCTAGAGTACCGGAGAGGAGGGTGGAATTCCTGGTGTAGCGGTGAAATGCGTAGATATCAGGAGGAACACCGGTGGCGAAGGCGGCCCTCTGGACGGCTACTGACGCTGAGACGCGAAAGCGTGGGGAGCAAACAGGATTAGATACCcccGTAGTCC	6
2285	gallicola barnesae ;k__bacteria;p__firmicutes;c__clostridia;o__clostridiales;f__peptoniphilaceae;g__gallicola;s__gallicola barnesae;superkingdom__bacteria	95.2206	2.33976e-119	432.291	TACGTATGGTGCGAGCGTTGTCCGGAATTATTGGGCGTAAAGGGTACGTAGGCGGTTTAGCAAGTCAGATGTTAAAGCGTGGGGCTCAACCCCATAAAGCATTTGAAACTGTTAGACTTGAGTAGTGGAGAGGAAAGTGGAATTCCTAGTGTAGCGGTGAAATGCGTAGATATTAGGAGGAATACCAGTTGCGAAGGCGACTTTCTGGACACAAACTGACGCTGAGGTACGAAAGCGTGGGGAGCAAACAGGATTAGATACCcccGTAGTCC	1
2303	candidatus nitrospira bockiana ;k__bacteria;p__nitrospirae;c__nitrospira;o__nitrospirales;f__nitrospiraceae;g__nitrospira;s__candidatus nitrospira bockiana;superkingdom__bacteria	92.9889	1.13048e-110	403.438	TACGAAGGTGGCAAGCGTTGTTCGGATTTACTGGGCGTAAAGGGAGCGTAGGCGGTTCGGTAAGACCGGTGGGAAAGCCCGGAGCTTAACTCCGGAAGGTCACCGGTGACTGCCGGGCTAGAGGACGGGAGAGGAGCGCGGAATTCCCGGTGTAGCGGTGAAATGCGTAGATATCGGGAGGAACATCAGTGGCGAAGGCGACTTTCTGGATCAATACTGACGCTGAGGTACGAAAGCGTGGGGAGCAAACAGGATTAGATACCCGGGTAGT	7
2322	candidatus nitrospira bockiana ;k__bacteria;p__nitrospirae;c__nitrospira;o__nitrospirales;f__nitrospiraceae;g__nitrospira;s__candidatus nitrospira bockiana;superkingdom__bacteria	94.7761	4.24786e-116	421.471	TACAGAGGTCCCAAGCGTTGTTCGGATTCACTGGGCGTAAAGGGTGCGTAGGCGGTCGGGTAAGTCTGATGTGAAAGCCCGGAGCTTAACTCCGGAAGGTCACCGGTGACTGCCGGGCTAGAGGACGGGAGAGGAGCGCGGAATTCCCGGTGTAGCGGTGAAATGCGTAGAGATCGGGAGGAAGGCCGGTGGCGAAGGCGGCGCTCTGGAACGTTCCTGACGCTGAGGCTCGAAAGCGTGGGGAGCAAACAGGATTAGATACCCCTGTAGTCC	5
2339	porticoccus hydrocarbonoclasticus ;k__bacteria;p__proteobacteria;c__gammaproteobacteria;o__gammaproteobacteria;f__gammaproteobacteria;g__porticoccus;s__porticoccus hydrocarbonoclasticus;superkingdom__bacteria	95.6044	1.58303e-121	439.505	TACGAAGGTAGCAAGCGTTGTTCGGATTTACTGGGCGTAAAGCgcgcgTAGGCGGTTTGATAAGCTGGATGTGAAAGCCCTGGGCTCAACCTGGGAATTGCATCCAGAACTGTCTGACTAGAGTACAGTAGAGGTGAGTGGAATTTCCTGTGTAGCGGTGAAATGCGTAGATATAGGAAGGAACATCAGTGGCGAAGGCGACTCACTGGACTGATACTGACGCTGAGGTGCGAAAGCGTGGGGAGCAAACAGGATTAGATACCCGTGTAGTCC	3
2347	amorphus coralli ;k__bacteria;p__proteobacteria;c__alphaproteobacteria;o__rhizobiales;f__rhodobiaceae;g__amorphus;s__amorphus coralli;superkingdom__bacteria	89.7436	8.20754e-100	367.37	TACGAAGGTGGCAAGCGTTGTTCGGATTTACTGGGCGTAAAGGGAGCGTAGGCGGTTCGGTAAGACCGGTGGGAAAGCCCGGAGCTTAACTCCGGAAGGTCACCGGTGACTGCCGGGCTTGAGTTCGAgagagGTGAGTGGAATTCCGAGTGTAGAGGTGAAATTCGTAGATATTCGGAGGAACACCAGTGGCGAAGGCGGCTCACTGGCTCGATACTGACGCTGAGGTGCGAAAGTGTGGGGAGCAAACAGGATTAGATACCCCTGTAGTCC	5
2353	uncultured chloroflexus sp. ;k__bacteria;p__chloroflexi;c__chloroflexia;o__chloroflexales;f__chloroflexaceae;g__chloroflexus;s__chloroflexus spp.;superkingdom__bacteria;suborder__chloroflexineae	87.5458	1.14087e-91	340.32	TACGTAGGTGTCGAGCGTTGTCCGGATTTACTGGGCGTAAAGCGCCCGCAGGCGGCCAGGCAAGTCCAGGGTGAAATCTCCCGGCTCAACCGGGAGGGGTCCTTGGAAACTGCTTGGCTTGAGGCAGGGAGAGGGATGTGGAATTCCCGGTGTAGTGGTGAAATGCGTAGATATTAGGAGGAACACCGGTGGCGAAGGCGGCCCACTGGATCGGTACTGACGCTGAGGTGCGAAAGCGTGGGGAGCAAACAGGATTAGATACCCCGGTAGTCC	6
2368	uncultured caldilinea sp. ;k__bacteria;p__chloroflexi;c__caldilineae;o__caldilineales;f__caldilineaceae;g__caldilinea;s__caldilinea spp.;superkingdom__bacteria	95.2381	6.73121e-120	434.095	TACGGAGGGTGCGAGCGTTACCCGGATTTACTGGGTGTAAAGGGCGTGTAGGCGGTCTGGTAAGTCTGACGTGAAATCTCCTGGCTTAACTGGGAGGGGTCGTTAGAAACTGCTGGGCTTGAGGCAGCGAGAGGGGTGCGGAATTCCCGGTGTAGTGGTGGAATACGTAGAGATCGGGAGGAACACCAGAGGCGAAAGCGGCGCCCTGGCGCTGACCTGACGCTCAGGTGCGAAAGCGTGGGGAGCAAACGGGATTAGATACCcccGTAGTCC	6
2373	uncultured caldilinea sp. ;k__bacteria;p__chloroflexi;c__caldilineae;o__caldilineales;f__caldilineaceae;g__caldilinea;s__caldilinea spp.;superkingdom__bacteria	89.7727	7.37075e-94	347.533	TACGAAGGGGACTAGCGTTGTTCGGAATCACTGGGCGTAAAGCGCACGTAGGCGGATTTGTAAGTCAGGGGTGAAATCCCGGGGCTCAACCTCGGAACTGCCTTTGATACTGCTGGGCTTGAGGCAGCGAGAGGGGTGCGGAATTCCCGGTGTAGTGGTGGAATACGTAGAGATCGGGAGGAACACCAGAGGCGAAAGCGGCGCCCTGGCGCTGACCTGACGCTCAGGTGCGAAAGCGTGGGGAGCAAACGGGATTAGATACC	5
2398	candidatus nitrospira bockiana ;k__bacteria;p__nitrospirae;c__nitrospira;o__nitrospirales;f__nitrospiraceae;g__nitrospira;s__candidatus nitrospira bockiana;superkingdom__bacteria	91.5751	2.51071e-106	389.011	TACGAAGGTGGCAAGCGTTGTTCGGATTTACTGGGCGTAAAGGGAGCGTAGGCGGTTCGGTAAGACCGGTGGGAAAGCCCGGAGCTTAACTCCGGAAGGTCACCGGTGACTGCCGGGCTAGAGGACGGGAGAGGAGCGCGGAATTCCCGGTGTAGAGGTGAAATTCGTAGATATTGGGAAGAACACCGGTGGCGAAGGCGGCCATCTGGCCTGGCATTGACGCTGAGGCGCGAAAGCGTGGGGAGCAAACAGGATTAGATACCcccGTAGTCC	6
2414	uncultured roseobacter sp. ;k__bacteria;p__proteobacteria;c__alphaproteobacteria;o__rhodobacterales;f__rhodobacteraceae;g__roseobacter;s__roseobacter spp.;superkingdom__bacteria	97.0149	4.47946e-122	441.308	TACGAAGGGGACTAGCGTTGTTCGGAATTACTGGGCGTAAAGCGCGTGTAGGCGGATCAATTAGTCAGGGGTGAAATCCCAGGGCTCAACCCTGGAACTGCCTTTGATACTGGGTGTCTTGAGTTCGAgagagGTGAGTGGAATTCCGAGTGTAGAGGTGAAATTCGTAGATATTCGGAGGAACACCAGTGGCGAAGGCGGCTCACTGGCTCGATACTGACGCTGAGGTGCGAAAGTGTGGGGAGCAAACAGGATTAGATACCCCTGTAG	2
2435	arcobacter sp. bss20195 ;k__bacteria;p__proteobacteria;c__epsilonproteobacteria;o__campylobacterales;f__campylobacteraceae;g__arcobacter;s__arcobacter sp.;superkingdom__bacteria;subphylum__delta/epsilon subdivisions	96.337	3.05597e-124	448.522	TACGGAGGGTGCAAGCGTTACTCGGAATCACTGGGCGTAAAGAGCGTGTAGGCGGATAAATAAGTTGGAAGTGAAATCCTATGGCTCAACCATAGAACTGCTTTCAAAACTGTTTATCTAGAATATGGGAGAGGTAGATGGAATTTCTGGTGTAGGGGTAAAATCCGTAGAGATCAGAAGGAATACCGATTGCGAAGGCGACCCACTGGACAAGTATTGACGCTGAGGTGCGAAAGCGTGGGGAGCAAACAGGATTAGATACCcccGTAGTCC	6
2440	celeribacter sp. imcc12053 ;k__bacteria;p__proteobacteria;c__alphaproteobacteria;o__rhodobacterales;f__rhodobacteraceae;g__celeribacter;s__celeribacter sp.;superkingdom__bacteria	96.337	3.05597e-124	448.522	TACGGAGGGTGCAAGCATTAATCGGATTCACTGGGCGTAAAGCGCACGTAGGCGGATTAATAAGTCAGAGGTGAAATCCCAGGGCTCAACCCTGGAACTGCCTTTGATACTGTTAGTCTTGAGTTCGAgagagGTAAGTGGAATTCCGAGTGTAGAGGTGAAATTCGTAGATATTCGGAGGAACACCAGTGGCGAAGGCGACTTACTGGCTCGATACTGACGCTGAGGTGCGAAAGTGTGGGGAGCAAACAGGATTAGATACCcccGTAGTCC	9
2479	uncultured saccharophagus sp. ;k__bacteria;p__proteobacteria;c__gammaproteobacteria;o__alteromonadales;f__alteromonadaceae;g__saccharophagus;s__saccharophagus spp.;superkingdom__bacteria	95.9707	1.29943e-122	443.112	TACAGAGGGTGCAAGCGTTAATCGGAATTACTGGGCGTAAAGCgcgcgTAGGCGGCTAATTAAGTCGGGTGTGAAAGCCCCGGGCTCAACCTGGGAATTGCATCCGATACTGATTGGCTAGAGTATGAgagagGGAGGTAGAATTCCACGTGTAGCGGTGAAATGCGTAGATATGTGGAGGAATACCGGTGGCGAAGGCGGCCTCCTGGCTTAATACTGACGCTGAGGTGCGAAAGCGTGGGGATCAAACAGGATTAGATACCCGTGTAGTCC	5
2485	uncultured caldilinea sp. ;k__bacteria;p__chloroflexi;c__caldilineae;o__caldilineales;f__caldilineaceae;g__caldilinea;s__caldilinea spp.;superkingdom__bacteria	96.337	3.05597e-124	448.522	TACGGAGGgggTTAGCGTTGTTCGGAATTACTGGGCGTAAAGCGCACGTAGGCGGATTAGTAAGTCTGACGTGAAATCTCCTGGCTTAACTGGGAGGGGTCGTTGGAAACTGCTGGGCTTGAGGCAGCGAGAGGGGTGCGGAATTCCCGGTGTAGTGGTGGAATACGTAGAGATCGGGAGGAACACCAGAGGCGAAAGCGGCGCCCTGGCGCTGACCTGACGCTCAGGTGCGAAAGCGTGGGGAGCAAACGGGATTAGATACCCCGGTAGTCC	6
2505	candidatus nitrospira bockiana ;k__bacteria;p__nitrospirae;c__nitrospira;o__nitrospirales;f__nitrospiraceae;g__nitrospira;s__candidatus nitrospira bockiana;superkingdom__bacteria	92.3077	4.8468e-109	398.027	TACGAAGGTGGCAAGCGTTGTTCGGATTTACTGGGCGTAAAGGGAGCGTAGGCGGTTCGGTAAGACCGGTGGGAAAGCCCGGAGCTTAACTCCGGAAGGTCACCGGTGACTGCCGGGCTAGAGGACGGGAGAGGAGCGCGGAATTCCCGGTGTAGCGGTGAAATGCGTAGATATGTGGAGGAATACCGGTGGCGAAGGCGGCCTCCTGGCTCGATACTGACGCTGAGGTGCGAAAGCGTGGGTAGCAAACAGGATTAGATACCCGCGTAGTCC	6
2526	spongiibacter sp. cc_amw_b ;k__bacteria;p__proteobacteria;c__gammaproteobacteria;o__gammaproteobacteria;f__gammaproteobacteria;g__spongiibacter;s__spongiibacter sp.;superkingdom__bacteria	92.2794	1.6917e-108	396.224	GACGAAGGgggCTAGCGTTGTTCGGAATTACTGGGCGTAAAGCGAGTGTAGGCGGCATGGTCAGTCGGATGTGAAAGCCCCGGGCTTAACCTGGGAATTGCATTCGATACTGCCAAGCTAGAGTATGTTAGAGGAAAGTGGAATTCCCGGTGTAGCGGTGAAATGCGTAGATATCGGGAGGAACATCAGTGGCGAAGGCGACTTTCTGGATCAATACTGACGCTGAGGTACGAAAGCGTGGGGAGCAAACAGGATTAGATACCCCGGTAGTCC	12
2527	candidatus nitrospira bockiana ;k__bacteria;p__nitrospirae;c__nitrospira;o__nitrospirales;f__nitrospiraceae;g__nitrospira;s__candidatus nitrospira bockiana;superkingdom__bacteria	92.674	1.13986e-110	403.438	TACGAAGGTGGCAAGCGTTGTTCGGATTTACTGGGCGTAAAGGGAGCGTAGGCGGTTCGGTAAGACCGGTGGGAAAGCCCGGAGCTTAACTCCGGAAGGTCACCGGTGACTGCCGGGCTAGAGGACGGGAGAGGAGCGCGGAATTCCCGGTGTAGCGGTGAAATGCGTAGAGATCGGGAGGAACACCAGTGGCGAAGGCGGCTGCCTGGGGCCTGACTGACGCTGAGGCGCGAAAGCTGGgggAGCAAACAGGATTAGATACCcccGTAGTCC	5
2537	gq265906.1 anoxybacillus voinovskiensis str. i4.2 ;k__bacteria;p__firmicutes;c__bacilli;o__bacillales;f__bacillaceae;g__anoxybacillus;s__anoxybacillus voinovskiensis;superkingdom__bacteria	94.5255	1.48265e-115	419.668	TACGTAGGTGGCAAGCGTTGTCCGGAATTATTGGGCGTAAAGCgcgcgcAGGCGGTCCTTTAAGTCTGATGTGAAAGCCCACGGCTCAACCGTGGAGGGTCATTGGAAACTGGgggACTTGAGTGCAGAAGAGGAGAGCGGAATTCCACGTGTAGCGGTGAAATGCGTAGAGATCGGGAGGAACACCAGAGGCGAAAGCGGCGCCCTGGCGCTGACCTGACGCTCAGGTGCGAAAGCGTGGGGAGCAAACGGGATTAGATACCCGTGTAGTCC	6
2539	candidatus nitrospira bockiana ;k__bacteria;p__nitrospirae;c__nitrospira;o__nitrospirales;f__nitrospiraceae;g__nitrospira;s__candidatus nitrospira bockiana;superkingdom__bacteria	91.9414	5.90461e-108	394.421	TACGAAGGTGGCAAGCGTTGTTCGGATTTACTGGGCGTAAAGGGAGCGTAGGCGGTTCGGTAAGACCGGTGGGAAAGCCCGGAGCTTAACTCCGGAAGGTCACCGGTGACTGCCGGGCTAGAGGACGGGAGAGGAGCGCGGAATTCCCGGTGTAGCGGTGAAATGCGTAGATATCGAGAGGAACACCAGTGGCGAAGGCGAGTCTCTGGACATTTCCTGACGCTGAGGTACGAAAGCCAGGGGAGCAAACGGGATTAGATACCcccGTAGTCC	6
2583	candidatus vidania fulgoroideae ;k__bacteria;p__proteobacteria;c__betaproteobacteria;o__betaproteobacteria;f__betaproteobacteria;g__candidatus vidania;s__candidatus vidania fulgoroideae;superkingdom__bacteria	76.1364	4.55151e-46	188.837	TACAGAGACTGCAAGCGTTATTCGGAATGACTGGGCGTAAAGGGTCCGTAGGCAGCATTttttGTTGGAAGTTAAATAAaaaaGCTTAACTTttttCCGCTTCTAAAACGTAAATGCTTTGAGTTTGATAGAAGATAGCAGAATTTCACAAGGAGGGGTGATATCCAGAGATCTGTGAAGGAATATCAGATGCGAAGGCGGCTATCTAGATCAACACTGACGTTGAGGGACGAAAGCATGGGGAGCAAACAGGATTAGATACCCCGGTAGTCC	1
2587	litorimonas sp. jnu_l063 ;k__bacteria;p__proteobacteria;c__alphaproteobacteria;o__rhodobacterales;f__hyphomonadaceae;g__litorimonas;s__litorimonas sp.;superkingdom__bacteria	94.8718	8.2003e-119	430.488	TACGGAGGgggTTAGCGTTGTTCGGAATTACTGGGCGTAAAGCgcgcgTAGGCGGACCAGAAAGTAAGAGGTGAAATCCCAGGGCTCAACCCTGGAACTGCCTTTAAAACTCCCATTCTAGAGTTCTGGAGAGGTAAGTGGAATTCCTAGTGTAGAGGTGAAATTCGTAGATATTAGGAGGAACACCAGAGGCGAAGGCGGCTTACTGGACAGATACTGACGCTGAGGCACGAAAGTGTGGGGAGCAAACAGGATTAGATACCcccGTAGTCC	2
2610	uncultured gaiella sp. ;k__bacteria;p__actinobacteria;c__actinobacteria;o__gaiellales;f__gaiellaceae;g__gaiella;s__gaiella spp.;superkingdom__bacteria;subclass rubrobacteridae	90.1099	6.73716e-101	370.977	TACGAAGGGGACTAGCGTTGTTCGGAATCACTGGGCGTAAAGCGCACGTAGGCGGATTTGTAAGTCAGGGGTGAAAACCCGGGGCTCAACCCCAAGCCTGCACCGGATACTGCCGCGCTCGAGTCCGGGAGAGGGAAGCGGAATTCCTAGTGTAGCGGTGAAATGCGCAGATATTAGGAAGAACACCGGTGGCGAAGGCGGCTTCCTGGAACGGTACTGACGCTGAGACGCGAAAGCGTGGGGAGCGAACAGGATTAGATACCCGCGTAGTCC	3
2640	uncultured dehalogenimonas sp. ;k__bacteria;p__chloroflexi;c__dehalococcoidia;o__dehalococcoidia;f__dehalococcoidia;g__dehalogenimonas;s__dehalogenimonas spp.;superkingdom__bacteria	88.3212	7.68709e-94	347.533	TACGTAGGgggCGAGCGTTGTCCGGATTTATTGGGCGTAAAGCgcgcgTAGGCGGTGCGGCAAGTCGGCCGTGAAATCTCCCGGCTCAACCGGGAGGGGTCGGGCGAGACTGCCGCGCTGGAGGCAGGTAGAGGGCCGTGGAATTCCGGGTGTAGTGGTGGAATGCGTAGAGATCCGGAGGAACACCGGTGGCGAAGGCGGCGGCCTGGGCCTGGCCTGACGCTGAGGCGCGAAAGCGTGGGGAGCGATCCGGATTAGATACCCCGGTAGTCC	4
2669	candidatus nitrospira bockiana ;k__bacteria;p__nitrospirae;c__nitrospira;o__nitrospirales;f__nitrospiraceae;g__nitrospira;s__candidatus nitrospira bockiana;superkingdom__bacteria	92.3077	4.8468e-109	398.027	TACGAAGGTGGCAAGCGTTGTTCGGATTTACTGGGCGTAAAGGGAGCGTAGGCGGTTCGGTAAGACCGGTGGGAAAGCCCGGAGCTTAACTCCGGAAGGTCACCGGTGACTGCCGGGCTAGAGGACGGGAGAGGAGCGCGGAATTCCCGGTGTAGCGGTGAAATGCGTAGAGATCGGGAGGAAGACCGATGGCGAAGGCAGCCACCTGGGTCAACACTGACGCTCATGTACGAAAGCGTGGGGAGCAAACAGGATTAGATACCCCGGTAGTCC	5
2680	am913948.1 antibiotic_active brown alga laminaria saccharina baltic sea saccharina latissima ;k__bacteria;p__proteobacteria;c__alphaproteobacteria;o__rhizobiales;f__phyllobacteriaceae;g__mesorhizobium;s__mesorhizobium spp.;superkingdom__bacteria	98.8417	6.77288e-126	453.932	TACGAAGGgggCAAGCGTTAATCGGAATTACTGGGCGTAAAGCGCACGTAGGCGGATTGTTTAGTTAGGGGTGAAATCCCAGGGCTCAACCCTGGAACTGCCTCTAATACTGGCAATCTAGAGTCCGAgagagGTGAGTGGAATTCCGAGTGTAGAGGTGAAATTCGTAGATATTCGGAGGAACACCAGTGGCGAAGGCGGCTCACTGGCTCGGTACTGACGCTGAGGTGCGAAAGCGTGGGGAGCAAACAGGATTAGA	1
2689	uncultured chlamydia sp. ;k__bacteria;p__chlamydiae;c__chlamydiia;o__chlamydiales;f__chlamydiaceae;g__chlamydia;s__chlamydia spp.;superkingdom__bacteria;superphylum__chlamydiae/verrucomicrobia group	88.3212	7.68709e-94	347.533	TACGAAGGgggCAAGCGTTATCCGGAATGACTGGGCGTAAAGGGTCCGTAGGCGGTTAGGTAAGTCAGATGTGAAATTCCGGAGCTCAACTCCGGAGCTGCATTTGAAACTGCTTAGCTAGAGTACAGTTAGGGTAAACGGAATTCCACGTGTAGCGGTGAAATGCGTAGATATGTGGAAGAACACCGGTGGTGAAGACGGTTTACTGGGCTGTTTCTGACGCTGAGGCGCGAAAGCATGGGTAGCAAACAGGATTAGATACCcccGTAGTCC	1
2705	polaribacter dokdonensis ;k__bacteria;p__bacteroidetes;c__flavobacteriia;o__flavobacteriales;f__flavobacteriaceae;g__polaribacter;s__polaribacter dokdonensis;superkingdom__bacteria;superphylum__bacteroidetes/chlorobi group	98.5348	2.1985e-132	475.572	TACGGAGGGTGCAAGCGTTATCCGGAATCACTGGGTTTAAAGGGTCCGCAGGCGGTCAAGTAAGTCAGAGGTGAAATCCCATAGCTTAACTATGGAACTGCCTTTGATACTGGTTGACTTGAGTTATACGGAAGTAGATAGAATGTGTAGTGTAGCGGTGAAATGCATAGATATTACACAGAATACCGATTGCGAAGGCAGTCTACTACGTAtataCTGACGCTCATGGACGAAAGCGTGGGGAGCGAACAGGATTAGATACCCGTGTAGTCC	1
2706	spongiibacter sp. cc_amw_b ;k__bacteria;p__proteobacteria;c__gammaproteobacteria;o__gammaproteobacteria;f__gammaproteobacteria;g__spongiibacter;s__spongiibacter sp.;superkingdom__bacteria	93.4866	8.29441e-106	387.207	TACGGAGGGTGCGAGCGTTAATCGGAATTACTGGGCGTAAAGCGTGCGTAGGCGGCATGGTCAGTCGGATGTGAAAGCCCCGGGCTTAACCTGGGAATTGCATTCGATACTGCCAAGCTAGAGTATGTTAGAGGAAAGTGGAATTCCCGGTGTAGCGGTGAAATGCGTAGATATCGGGAGGAACATCAGTGGCGAGGCGACTctctTGGATCAATACTGACGCTGAGGTACGAAAGCGTGGGGAGCAAACAGGATTAGAT	1
2708	candidatus nitrospira bockiana ;k__bacteria;p__nitrospirae;c__nitrospira;o__nitrospirales;f__nitrospiraceae;g__nitrospira;s__candidatus nitrospira bockiana;superkingdom__bacteria	94.5055	3.48685e-117	425.078	TACGAAGGTGGCAAGCGTTGTTCGGATTTACTGGGCGTAAAGGGAGCGTAGGCGGTTCGGTAAGACCGGTGGGAAAGCCCGGAGCTTAACTCCGGAAGGTCACCGGTGACTGCCGGGCTAGAGGACGGGAGAGGAGCGCGGAATTCCCGGTGTAGCGGTGAAATGCGTAGAGATCGGGAGGAAGGCCGGTGGCGAAGGCGACTTTCTGGACTGATACTGACGCTGAGGTGCGAAAGCGTGGGGAGCAAACAGGATTAGATACCCCTGTAGTCC	101
2713	geobacter sp. enrichment culture clone gbs2 ;k__bacteria;p__proteobacteria;c__deltaproteobacteria;o__desulfuromonadales;f__geobacteraceae;g__geobacter;s__geobacter sp.;superkingdom__bacteria;subphylum__delta/epsilon subdivisions	90.4412	5.5302e-102	374.584	TACGAAGGTGGCAAGCGTTGTTCGGATTTACTGGGCGTAAAGGGAGCGTAGGCGGTTCGGTAAGACCGGCGTGAAAGCCCGGGGCTCACCcccGGAAGTGCGCTGGATACTGGGCGGCTAGAGTACCGGAGAGGAGGGTGGAATTCCTGGTGTAGCGGTGAAATGCGTAGATATCAGGAGGAACACCGGTGGCGAAGGCGACCCTCTGGACGGATACTGACGCTGAGACGCGAAAGCGTGGGGAGCAAACAGGATTAGATACCCGCGTAGTCC	4
2715	marivita cryptomonadis ;k__bacteria;p__proteobacteria;c__alphaproteobacteria;o__rhodobacterales;f__rhodobacteraceae;g__marivita;s__marivita cryptomonadis;superkingdom__bacteria	99.5851	7.62661e-119	430.488	TACGAGAGGCCCGAACGTTATTCGGAATTACTGGGCGTAAAGCgcgcgTAGGCGGACATTTAAGTCAGAGGTGAAATCCCAGGGCTCAACCCTGGAACTGCCTTTGATACTGGGTGTCTTGAGTTCGAgagagGTGAGTGGAATTCCGAGTGTAGAGGTGAAATTCGTAGATATTCGGAGGAACACCAGTGGCGAAGGCGGCTCACTGGCTCGATACTGACGCTGAGGTGCGAAAGTGTGGGGAGCAAACAGGATT	5
2730	uncultured nitrosomonas sp. ;k__bacteria;p__proteobacteria;c__betaproteobacteria;o__nitrosomonadales;f__nitrosomonadaceae;g__nitrosomonas;s__nitrosomonas spp.;superkingdom__bacteria	97.3077	5.22972e-121	437.702	TACGGAGGGTGCAAGCGTTAATCGGAATTACTGGGCGTAAAGCgcgcgcAGGCGGTCTTGTAAGTCAGATGTGAAATCCCCGGGCTTAACCTGGGAACTGCGTTTGAAACTACAAGACTAGAGTGTAGCAGAGGggggTGGAATTCCATGTGTAGCAGTGAAATGCGTAGAGATATGGAGGAACATCGATGGCGAAGGCAGCCcccTGGGTTAACACTGACGCTCAGGCACGAAAGCGTGGGGAGCAAACAGGATTAGAT	2
2740	maribius sp. udc481 ;k__bacteria;p__proteobacteria;c__alphaproteobacteria;o__rhodobacterales;f__rhodobacteraceae;g__maribius;s__maribius sp.;superkingdom__bacteria	97.8022	1.13885e-129	466.555	TACGGAGGGGACTAGCGTTGTTCGGAATTACTGGGCGTAAAGCGCACGTAGGCGGACCGAAAAGTCAGAGGTGAAATCCCAGGGCTCAACCTTGGAACTGCCTTTGAAACTGCCGGTCTGGAGTTCGAgagagGTGAGTGGAATTCCGAGTGTAGAGGTGAAATTCGTAGATATTCGGAGGAACACCAGTGGCGAAGGCGGCTTACTGGCTCGATACTGACGCTGAGGTGCGAAAGCGTGGGGAGCAAACAGGATTAGATACCCGTGTAGTCC	2
2764	uncultured pseudomonas sp. ;k__bacteria;p__proteobacteria;c__gammaproteobacteria;o__pseudomonadales;f__pseudomonadaceae;g__pseudomonas;s__pseudomonas spp.;superkingdom__bacteria	93.7729	1.80624e-114	416.061	TACGGAGGGTGCAAGCGTTAATCGGAATTACTGGGCGTAAAGCgcgcgTAGGCGGCTTAGTCAGTCGGATGTGAAAGCCCCGGGCTTAACCTGGGAACTGCATTCGATACTGCTGAGCTAGAGTATGGAAGAGGGAAGTGGAATTCCGGGTGTAGCGGTGAAATGCGTAGATATCCGGAGGAACACCAGTGGCGAAGGCGACCTCCTGGATTGACACTGACACTGAGACGCGAAAGCGTGGGGAGCAAACAGGATTAGATACCcccGTAGTCC	1
2765	halochromatium sp. mtk8im030 ;k__bacteria;p__proteobacteria;c__gammaproteobacteria;o__chromatiales;f__chromatiaceae;g__halochromatium;s__halochromatium sp.;superkingdom__bacteria	82.7839	9.37307e-74	280.808	TACGGAGGGTGCAAGCGTTAATCGGAATTACTGGGCGTAAAGCgcgcgTAGGCGGTCGATTAAGTCTGATGTGAAAGCCCTCGGCCCAACCGAGGAATGGCGTCTGATACTGATTGACTTGAGAATTGGAGGGGTGCACGGAATACCTGGTGGAGCGGTGAAATGCGTTGATATCAGGTGGAACACCAAAGGCGAAGGCAGTGCACTGGCCAATTTCTGACGCTGAGATGCGAAAGTATGGGGAGCGAACGGGATTAGATACCCGCGTAGTCC	1
2768	candidatus nitrospira bockiana ;k__bacteria;p__nitrospirae;c__nitrospira;o__nitrospirales;f__nitrospiraceae;g__nitrospira;s__candidatus nitrospira bockiana;superkingdom__bacteria	93.4066	2.66966e-112	408.848	TACGAAGGTGGCAAGCGTTGTTCGGATTTACTGGGCGTAAAGGGAGCGTAGGCGGTTCGGTAAGACCGGTGGGAAAGCCCGGAGCTTAACTCCGGAGGTCACCGGTGACTGCCGGGCTAGAGGACGGGAGAGGAGCGCGGAATTCCCGGTGTAGCGGTGAAATGCGTAGAGATCGGGAGGAAGGCCGGTGGCGAAGGCGAGTCTCTGGACATTTCCTGACGCTGAGGTACGAAAGCCAGGGGAGCAAACGGGATTAGATACCCCTGTAGTCC	4
2781	thermoanaerobacter pseudethanolicus ;k__bacteria;p__firmicutes;c__clostridia;o__thermoanaerobacterales;f__thermoanaerobacteraceae;g__thermoanaerobacter;s__thermoanaerobacter pseudethanolicus;superkingdom__bacteria	85.1562	7.12397e-75	284.415	GACGTAGGAGGCGAGCGTTATCCGGATTCACTGGGCGTAAAGCGCATGTAGGCGGACGTGCAAGTCGTgtgtTAAAGCCCCTGGCTCAACTGGgggAGGTCATACGAAACTGTGCGACTAGAGGGCAGCAGAGGCACGTGGAACTCCCGGTGTAGCGGTGAAATGCGTAGAGATCGGGAAGAACACCAGTGGCGAAGGCGGCGCTCTGGAACGTTCCTGACGCTGAGGCTCGAAAGCGTGGGGAGCAAACAGGAT	5
2795	vasilyevaea mishustinii ;k__bacteria;p__proteobacteria;c__alphaproteobacteria;o__rhizobiales;f__rhizobiales;g__vasilyevaea;s__vasilyevaea mishustinii;superkingdom__bacteria	95.6044	1.58303e-121	439.505	TACGAAGGgggCTAGCGTTGTTCGGATTTACTGGGCGTAAAGCGCACGTAGGCGGATCATTAAGTCAGGGGTGAAATCCCGGAGCTCAACTCCGGAACTGCCTCTGATACTGGTGATCTTGAGTCCGGAAGAGGTGAGTGGAACTCCTAGTGTAGAGGTGGAATTCGTAGATATTAGGAAGAACACCAGTGGCGAAGGCGGCCACCTGGACCGATACTGACGCTGAGGTGCGAAAGCGTGGGGAGCAAACAGGATTAGATACCCCGGTAGTCC	2
2798	rhodobacter sp. 1_5 ;k__bacteria;p__proteobacteria;c__alphaproteobacteria;o__rhodobacterales;f__rhodobacteraceae;g__rhodobacter;s__rhodobacter sp.;superkingdom__bacteria	98.8462	1.94894e-126	455.735	TACGGAGGGGACTAGCGTTGTTCGGAATTACTGGGCGTAAAGCGCACGTAGGCGGATTAGCAAGTTAGGGGTGAAATCCCGGGGCTCAACCTCGGAACTGCCCTTAAAACTGTTAGTCTAGAGTTCGAgagagGTGAGTGGAATTCCGAGTGTAGAGGTGAAATTCGTAGATATTCGGAGGAACACCAGTGGCGAAGGCGGCTCACTGGCTCGATACTGACGCTGAGGTGCGAAAGCGTGGGGAGCAAACAGGATTAGAT	3
2811	uncultured caldilinea sp. ;k__bacteria;p__chloroflexi;c__caldilineae;o__caldilineales;f__caldilineaceae;g__caldilinea;s__caldilinea spp.;superkingdom__bacteria	94.5255	1.21703e-116	423.275	TACGTAGGTGTCGAGCGTTGTCCGGATTTACTGGGCGTAAAGCGCCCGCAGGCGGCCAGGCAAGTCCAGGGTGAAATCTCCCGGCTCAACCGGGAGGGGTCCTTAGAAACTGCTGGGCTTGAGGCAGCGAGAGGGGTGCGGAATTCCCGGTGTAGTGGTGGAATACGTAGAGATCGGGAGGAACACCAGAGGCGAAAGCGGCGCCCTGGCGCTGACCTGACGCTCAGGTGCGAAAGCGTGGGGAGCAAACGGGATTAGATACCcccGTAGTCC	6
2841	ay180101.1 marinobacter excellens str. kmm 3809 ;k__bacteria;p__proteobacteria;c__gammaproteobacteria;o__alteromonadales;f__alteromonadaceae;g__marinobacter;s__marinobacter excellens;superkingdom__bacteria	98.4733	1.96588e-126	455.735	TACGAAGGTGGCGAGCGTTAATCGGAATTACTGGGCGTAAAGCgcgcgTAGGTGGTTAGGTAAGCGAGATGTGAAAGCCCCGGGCTTAACCTGGGAACGGCATTTCGAACTGTCTGACTAGAGTGTGGTAGAGGGTAGTGGAATTTCCTGTGTAGCGGTGAAATGCGTAGATATAGGAAGGAACACCAGTGGCGAAGGCGGCTACCTGGACCAACACTGACACTGAGGTGCGAAAGCGTGGGGAGCAAACAGGATTAGATAC	1
2847	uncultured pseudoalteromonas sp. ;k__bacteria;p__proteobacteria;c__gammaproteobacteria;o__alteromonadales;f__pseudoalteromonadaceae;g__pseudoalteromonas;s__pseudoalteromonas spp.;superkingdom__bacteria	97.786	2.44655e-125	452.129	TACGGAGGGTGCAAGCGTTAATCGGAATTACTGGGCGTAAAGCGTACGCAGGCGGTTTGTTAAGCGAGATGTGAAAGCCCCGGGCTCAACCTGGGAACTGCATTTCGAACTGGCAAACTAGAGTGTGATAGAGGGTGGTAGAATTTCAGGTGTAGCGGTGAAATGCGTAGAGATCTGAAGGAATACCGATGGCGAAGGCAGCCACCTGGGTCAACACTGACGCTCATGTACGAAAGCGTGGGAAAACAGATTAGATCCCCTGTAGTC	2
2855	uncultured chloroflexus sp. ;k__bacteria;p__chloroflexi;c__chloroflexia;o__chloroflexales;f__chloroflexaceae;g__chloroflexus;s__chloroflexus spp.;superkingdom__bacteria;suborder__chloroflexineae	83.6502	8.98735e-74	280.808	TACGAAGGGGACAAGCGTTGTTCGGAATCACTGGGCGTAAAGCGCATGTAGGCGGACGTGCAAGTCGTgtgtTAAAGCCCCTGGCTCAACTGGgggAGGTCATACGAAACTGTGCGACTAGAGGGCAGCAGAGGCACGTGGAACTCCCGGTGTAGCGGTGGAATGCGTAGAGATCGGGAAGAACACCAGTGGCGAAGGCGGCGTGCTGGGCTGCACCTGACGCTGAGATGCGAAAGTGTGGGGAGCAAACGGGATTAGATACC	14
2875	am748927.1 rhodovulum kholense str. ja297 ;k__bacteria;p__proteobacteria;c__alphaproteobacteria;o__rhodobacterales;f__rhodobacteraceae;g__rhodovulum;s__rhodovulum kholense;superkingdom__bacteria	96.337	3.05597e-124	448.522	TACGAAGGgggCTAGCGTTGTTCGGAATTACTGGGCGTAAAGCGCACGTAGGCGGATTGTTAAGTCAGGGGTGAAATCCCGGGGCTCAACCCCGGAACTGCCTCCAAAACTCCTGGTCTTGAGTTCGAgagagGTGAGTGGAATTCCGAGTGTAGAGGTGAAATTCGTAGATATTCGGAGGAACACCAGTGGCGAAGGCGGCTCACTGGCTCGATACTGACGCTGAGGTGCGAAAGCGTGGGGAGCAAACAGGATTAGATACCCCTGTAGTCC	1
2888	candidatus nitrospira bockiana ;k__bacteria;p__nitrospirae;c__nitrospira;o__nitrospirales;f__nitrospiraceae;g__nitrospira;s__candidatus nitrospira bockiana;superkingdom__bacteria	93.7729	1.80624e-114	416.061	TACGAAGGTGGCAAGCGTTGTTCGGATTTACTGGGCGTAAAGGGAGCGTAGGCGGTTCGGTAAGACCGGTGGGAAAGCCCGGAGCTTAACTCCGGAAGGTCACCGGTGACTGCCGGGCTAGAGGACGGGAGAGGAGCGCGGAATTCCCGGTGTAGCGGTGAAATGCGTAGAGATCGGGAGGAACACCGGTGGCGAAGACGGCTTGCTGGACCATGACTGACGCTGAGGCACGAAAGCGTGGGGAGCAAACAGGATTAGATACCCGCGTAGTCC	4
2896	candidatus nitrospira bockiana ;k__bacteria;p__nitrospirae;c__nitrospira;o__nitrospirales;f__nitrospiraceae;g__nitrospira;s__candidatus nitrospira bockiana;superkingdom__bacteria	91.9414	5.90461e-108	394.421	TACGAAGGTGGCAAGCGTTGTTCGGATTTACTGGGCGTAAAGGGAGCGTAGGCGGTTCGGTAAGACCGGTGGGAAAGCCCGGAGCTTAACTCCGGAAGGTCACCGGTGACTGCCGGGCTAGAGGACGGGAGAGGAGCGCGGAATTCCCGGTGTAGCGGTGAAATGCGTAGATATCCGGAGGAACACCGATGGCGAAGGCAACCGCCTGGGCCTGTACTGACGCTGAGGCACGAAAGCGTGGGGAGCAAACAGGATTAGATACCCCTGTAGTCC	5
2897	uncultured ralstonia sp. ;k__bacteria;p__proteobacteria;c__betaproteobacteria;o__burkholderiales;f__burkholderiaceae;g__ralstonia;s__ralstonia spp.;superkingdom__bacteria	88.6447	1.80783e-95	352.943	TACGAAGGGGACTAGCGTTGTTCGGAATCACTGGGCGTAAAGCGCACGCAGGCGGTGCGGTAAGTTCGCGGTGAAAGCCCCTGGCTCACCTGGgggAGGTCCGCGGAGACTGCCGGACTGGAGGggggCAGAGGCCGGTGGAATTCCCGGTGTAGTGGTGAAATGCGTAGAGATCGGGAGGAACACCCGTGGCGAAGGCGGCCGGCTGGGCCCTACCTGACGCTGAGGCGCGAAAGCGTGGGGAGCGAACCGGATTAGATACCcccGTAGTCC	7
2913	uncultured amaricoccus sp. ;k__bacteria;p__proteobacteria;c__alphaproteobacteria;o__rhodobacterales;f__rhodobacteraceae;g__amaricoccus;s__amaricoccus spp.;superkingdom__bacteria	93.4066	2.20045e-113	412.454	TACGAAGGgggCTAGCGTTGTTCGGAATTACTGGGCGTAAAGCGCGTGTAGGCTGATTGGCAAGTTGGgggTGAAATCCCAGGGCTCAACCCTGGAACTGCCTCCAAAACTGCCAGTCTGGAGTCCGGAAGAGGTGAGTGGAATTCCCAGTGTAGAGGTGAAATTCGTAGATATTGGGAAGAACACCAGTGGCGAAGGCGGCTATCTGGACCGGTACTGACGCTGAGGTGCGAAAGCGTGGGGAGCAAACAGGATTAGATACCCCTGTAGTCC	1
2918	eu214626.1 geobacillus toebii mc_9 ;k__bacteria;p__firmicutes;c__bacilli;o__bacillales;f__bacillaceae;g__geobacillus;s__geobacillus toebii;superkingdom__bacteria	96.7033	2.50849e-125	452.129	TACGGAGGGTGCGAGCGTTACCCGGATTTACTGGGTGTAAAGCgcgcgcAGGCGGTCCTTTAAGTCTGATGTGAAAGCCCACGGCTCAACCGTGGAGGGTCATTGGAAACTGGgggACTTGAGTGCAGAAGAGGAGAGCGGAATTCCACGTGTAGCGGTGAAATGCGTAGAGATGTGGAGGAACACCAGTGGCGAAGGCGGCTctctGGTCTGTAACTGACGCTGAGGCGCGAAAGCGTGGGGAGCAAACAGGATTAGATACCCCGGTAGTCC	8
2921	roseobacter sp. ras4 ;k__bacteria;p__proteobacteria;c__alphaproteobacteria;o__rhodobacterales;f__rhodobacteraceae;g__roseobacter;s__roseobacter sp.;superkingdom__bacteria	97.4359	4.84252e-128	461.145	TACGGAGGGGACTAGCGTTAATCGGAATTACTGGGCGTAAAGCGCACGTAGGCGGATCAGAAAGTATAGGGTGAAATCCCAGGGCTCAACCCTGGAACTGCCTTATAAACTCCTGGTCTTGAGTTCGAgagagGTGAGTGGAATTCCGAGTGTAGAGGTGAAATTCGTAGATATTCGGAAGAACACCAGTGGCGAAGGCGGCTCACTGGCTCGATACTGACGCTGAGGTACGAAAGTGTGGGGAGCAAACAGGATTAGATACCCGCGTAGTCC	1
2927	spongiibacter sp. cc_amw_b ;k__bacteria;p__proteobacteria;c__gammaproteobacteria;o__gammaproteobacteria;f__gammaproteobacteria;g__spongiibacter;s__spongiibacter sp.;superkingdom__bacteria	90.8425	1.30058e-103	379.994	TACGGAGGgggTTAGCGTTGTTCGGAATTACTGGGCGTAAAGCGTGCGTAGGCGGCATGGTCAGTCGGATGTGAAAGCCCCGGGCTTAACCTGGGAATTGCATTCGATACTGCCAAGCTAGAGTATGTTAGAGGAAAGTGGAATTCCCGGTGTAGCGGTGAAATGCGTAGATATCGGGAGGAACATCAGTGGCGAAGGCGACTTTCTGGATCAATACTGACGCTGAGGTACAAAAGGggggggAGAAAACAGGATTAGATACCCCTGTAGTCC	2
2955	candidatus nitrospira bockiana ;k__bacteria;p__nitrospirae;c__nitrospira;o__nitrospirales;f__nitrospiraceae;g__nitrospira;s__candidatus nitrospira bockiana;superkingdom__bacteria	94.8718	8.2003e-119	430.488	TACGAAGGTGGCAAGCGTTGTTCGGATTTACTGGGCGTAAAGGGAGCGTAGGCGGTTCGGTAAGACCGGTGGGAAAGCCCGGAGCTTAACTCCGGAAGGTCACCGGTGACTGCCGGGCTAGAGGACGGGAGAGGAGCGCGGAATTCCCGGTGTAGCGGTGAAATGCGTAGAGATCGGGAGGAACACCAGTGGCGAAGGCGGCTctctGGGACGGTACTGACGCTGAGGCGCGAAAGCGTGGGGAGCAAACAGGATTAGATACCCGCGTAGTCC	137
2957	uncultured hyphomicrobium sp. ;k__bacteria;p__proteobacteria;c__alphaproteobacteria;o__rhizobiales;f__hyphomicrobiaceae;g__hyphomicrobium;s__hyphomicrobium spp.;superkingdom__bacteria	92.7757	2.40738e-106	389.011	TACGAAGGTGGCAAGCGTTGTTCGGATTTACTGGGCGTAAAGGGAGCGTAGGCGGTTCGGTAAGACCGGTGGGAAAGCCCGGGGCTCAACCTCGGAACTGCCCTTGATACAGCAAATCTAGAGTCCGGAAGAGGTGGGTGGAATTCCTAGTGTAGAGGTGAAATTCGTAGATATTAGGAAGAACACCAGTGGCGAAGGCGGCCCACTGGTCCGGTACTGACGCTGAGGTGCGAAAGCGTGGGGAGCAAACAGGATTAGATACC	3
2971	uncultured pedomicrobium sp. ;k__bacteria;p__proteobacteria;c__alphaproteobacteria;o__rhizobiales;f__hyphomicrobiaceae;g__pedomicrobium;s__pedomicrobium spp.;superkingdom__bacteria	95.6044	1.58303e-121	439.505	TACGAAGGgggCTAGCGTTGTTCGGAATCACTGGGCGTAAAGCGCACGTAGGCGGATTTGCCAGTCAGGGGTGAAATCCCGGGGCTCAACCTCGGAACTGCCTTTGATACAGCAAATCTCGAGTCCGGAAGAGGTGGGTGGAATTCCTAGTGTAGAGGTGAAATTCGTAGATATTCGGAGGAACACCAGTGGCGAAGGCGGCTCACTGGCTCGATACTGACGCTGAGGTGCGAAAGCGTGGGGAGCAAACAGGATTAGATACCCGCGTAGTCC	193
2974	uncultured pedosphaera sp. ;k__bacteria;p__verrucomicrobia;c__verrucomicrobiae;o__verrucomicrobiales;f__verrucomicrobia subdivision 3;g__pedosphaera;s__pedosphaera spp.;superkingdom__bacteria;superphylum__chlamydiae/verrucomicrobia group	91.2088	3.05867e-105	385.404	TACAGAGGTCCCAAGCGTTGTTCGGATTCACTGGGCGTAAAGGGTGCGTAGGCGGTCGGGTAAGTCTGATGTGAAAGCTCGGAGCTCAACTCCGAAATGGCATCGGATACTATCCGGCTAGAGGAATGGAGGGGAGACTGGAATTCTCGGTGTAGCAGTGAAATGCGTAGATATCGAGAGGAACACCAGTGGCGAAGGCGGCATCCTGGCCCTGTCCTGACGCTCAGGGGCGAAAGCGTGGGGAGCAAACCGGATTAGATACCcccGTAGTCC	3
2985	thalassobius sp. sydgb15 ;k__bacteria;p__proteobacteria;c__alphaproteobacteria;o__rhodobacterales;f__rhodobacteraceae;g__thalassobius;s__thalassobius sp.;superkingdom__bacteria	97.4359	4.84252e-128	461.145	TACGGAGGGTGCGAGCGTTAATCGGAATTACTGGGCGTAAAGCGTACGTAGGCGGATTAGTCAGTTAGAGGTGAAATCCCAGGGCTCAACCCTGGAACTGCCTTTAATACTGCTAGTCTTGAGTTCGAgagagGTGAGTGGAATTCCGAGTGTAGAGGTGAAATTCGTAGATATTCGGAGGAACACCAGTGGCGAAGGCGGCTCACTGGCTCGATACTGACGCTGAGGTGCGAAAGTGTGGGGAGCAAACAGGATTAGATACCCGGGTAGTCC	6
2993	uncultured pedosphaera sp. ;k__bacteria;p__verrucomicrobia;c__verrucomicrobiae;o__verrucomicrobiales;f__verrucomicrobia subdivision 3;g__pedosphaera;s__pedosphaera spp.;superkingdom__bacteria;superphylum__chlamydiae/verrucomicrobia group	90.8425	1.30058e-103	379.994	TACAGAGGTCCCAAGCGTTGTTCGGATTCACTGGGCGTAAAGGGTGCGTAGGCGGTCGGGTAAGTCTGATGTGAAAGCTCGGAGCTCAACTCCGAAATGGCATCGGATACTATCCGGCTAGAGGAATGGAGGGGAGACTGGAATTCTCGGTGTAGCAGTGAAATGCGTAGATATCGGGAGGAAGGCCGGTGGCGAAGGCGGCGCTCTGGAACGTTCCTGACGCTGAGGCTCGAAAGCGTGGGGAGCAAACAGGATTAGATACCcccGTAGTCC	4
[truncated: 36 more rows]

## Sheet: E2OT (A4_50)
otu name	16rRNA	Percent Homology	evalue	bitscore	Sequence	A4_50 (50.FK1.1.V3V4a)
[truncated: 77 more rows]

## Sheet: E2OT (E2_50)
#OTU_num	E2_50 (A10)	Sequence	Taxonomy
#Total_tag	67570
#Uniq_tag	32
#Tax_tag	67538
[truncated: 16 more rows]
