# Supplementary material for: Cultivation‐Based Detection of a Novel High‐GC Nitrospira Derived From the Argentinian Copahue Volcano Area
Source: Environ Microbiol. 2026 Apr 3;28(4):e70290. doi: 10.1111/1462-2920.70290 (PMC13049253; doi:10.1111/1462-2920.70290)
Supplement: Supplementary file 4 — Table S2: Accession number of 16S rRNA gene sequences and genome sequences used for phylogenetic tree calculation. [file EMI-28-e70290-s007.xlsx]

## Sheet: caption
sheet: 16S	Accession numbers of all 16S rRNA gene sequences in phylogenetic tree.
sheet: GlobDB	All Nitrospirales genomes included in phylogenomic tree based on GlobDB R226: https://globdb.org/home DOI: 10.48550/arXiv.2506.11896 and Kop et al 2025 DOI: 10.1093/ismejo/wraf151

## Sheet: 16S
name (tree)	accession number
uncultured bacterium	AY555798
uncultured bacterium	DQ499318
uncultured soil bacterium	GU727712
uncultured bacterium	EU803576
uncultured bacterium	HM445127
uncultured bacterium	HM749698
uncultured bacterium	JN672408
uncultured bacterium	HM187132
uncultured bacterium	HM187324
uncultured bacterium	KF836158
uncultured Nitrospirae bacterium	KJ750946
uncultured bacterium	AJ966604
uncultured bacterium	EU491464
uncultured Nitrospira sp.	FJ205238
uncultured bacterium	HE653822
uncultured bacterium	HE653849
uncultured bacterium	AB930587
uncultured Nitrospirales bacterium	FJ535097
uncultured bacterium	FJ936769
uncultured bacterium	AY532586
uncultured bacterium	JF796787
uncultured Nitrospira sp.	JQ278940
uncultured bacterium	HM445257
uncultured bacterium	JF266478
uncultured bacterium	JN607047
uncultured Nitrospira sp.	JQ278926
uncultured bacterium	HM186005
uncultured bacterium	HM186287
uncultured bacterium	HM186375
uncultured bacterium	HM185938
uncultured bacterium	HM444839
uncultured bacterium	HM445218
uncultured bacterium	HM445357
uncultured bacterium	JN178788
uncultured bacterium	JN592656
uncultured bacterium	JN607027
uncultured Nitrospira sp.	JQ278839
uncultured bacterium	KC569829
uncultured bacterium	KF836287
uncultured bacterium	KC569855
uncultured bacterium	MF314746
uncultured bacterium	JX227704
uncultured bacterium clone CV22	DQ499282.1
uncultured bacterium clone GP27685gO6	HM445489.1
uncultured bacterium clone CV89	DQ499319.1
uncultured Nitrospiraceae bacterium clone 7025P4B77	EF562103.1
uncultured bacterium clone P859	GQ214107.1
uncultured bacterium gene for 16S ribosomal RNA, partial sequence, clone: Fei 12Nov10m 22	AB930504.1
uncultured bacterium clone GML0201a12	JF265969.1
uncultured bacterium clone HDB SIOO1013	HM186216.1
uncultured bacterium partial 16S rRNA gene, clone G5-MZ03 DNA 18785	LT855079.1
uncultured bacterium gene for 16S ribosomal RNA, partial sequence, clone: Fei 12Nov10m 27	AB930505.1
uncultured bacterium clone EP097AOO77	HM444949.1
uncultured bacterium clone GML7333a04	JN615633.1
uncultured bacterium clone GML7333g11	JN615676.1
uncultured bacterium clone MA13809e03	KC569844.1
uncultured bacterium clone UB-217	KM454356.1
uncultured bacterium clone SAB46	JX227323.1
uncultured bacterium clone TVG8BA22	GQ848423.1
uncultured bacterium clone GBL17O5	HM445162.1
uncultured bacterium clone RS-B83	JF809780.1
uncultured bacterium clone GML0201k03	JF266030.1
Thermodesulfovibrio yellowstonii DSM 11347	CP001147	outgroup
Thermodesulfovibrio hydrogeniphilus	EF081294	outgroup
Leptospirillum ferriphilum	AF356829	outgroup
Thermodesulfovibrio aggregans	AB021302	outgroup
Thermodesulfovibrio islandicus	X96726	outgroup
Leptospirillum ferrooxidans	X86776	outgroup
Thermodesulfovibrio thiophilus DMS 17215	AUIU01000004	outgroup
uncultured bacterium	AB740398
uncultured bacterium	GU454945
uncultured bacterium gene for 16S rRNA, partial sequence, clone: HIC442-2 (OTU HA)	AB740399.1
Nitrospira enrichment culture clone Anammox 40 16S ribosomal RNA gene	KM263559.1
Nitrospira enrichment culture clone SRAO 52 16S ribosomal RNA gene	KM210544.1
uncultured bacterium clone HBCRUNI29 16S ribosomal RNA gene	KF945676.1
uncultured bacterium clone HBCRUNI26 16S ribosomal RNA gene	KF945667.1
Nitrospira clone CB0413 13	MK972239.1
uncultured bacterium clone CB0124 45	MK972236.1
uncultured bacterium clone CB0124 40	MK972235.1
uncultured bacterium clone CB0124 37	MK972238.1
Nitrospira tepida	GCA_947241125.1
uncultured bacterium	FR846907
Nitrospira enrichment culture clone GaII	HM485588
Nitrospira calida	HM485589.1
uncultured Cytophaga sp.	AB015550
uncultured deep-sea bacterium	AM997652
unidentified	DJ050923
uncultured organism	DQ395470
uncultured bacterium	EU652663
uncultured bacterium	EF157246
uncultured bacterium	EF999362
uncultured bacterium	EU244066
uncultured bacterium	EU491478
unidentified	GP443277
uncultured Nitrospirae bacterium	GU061252
uncultured bacterium	FJ813592
unidentified	GP443276
uncultured deep-sea bacterium	AM997343
uncultured bacterium	AY375077
uncultured bacterium	AY592123
uncultured Nitrospirae bacterium	FJ516970
unidentified	GP443275
uncultured bacterium	HE653838
uncultured bacterium	AJ347039
uncultured bacterium	AM295545
uncultured bacterium	DQ058673
Nitrospira sp. enrichment culture clone Aa01	EU055608
uncultured bacterium	EU491406
uncultured bacterium	FJ905736
unidentified	GP443278
Nitrospira sp. Ecomares 2.1	HQ686082
uncultured bacterium	JF514253
uncultured Nitrospirae bacterium	JQ579844
uncultured bacterium	HM345625
uncultured bacterium	HQ727646
uncultured bacterium	JF514224
uncultured Nitrospira sp.	JF727724
uncultured bacterium	JN977346
uncultured bacterium	JQ425888
uncultured Nitrospirae bacterium	JQ580225
uncultured Nitrospirae bacterium	HE803864
Nitrospira sp. enrichment culture clone M1-9	HQ686083
uncultured Nitrospirae bacterium	JF344154
uncultured bacterium	HQ703817
uncultured bacterium	JF809730
uncultured Nitrospira sp.	JN596614
uncultured bacterium	JQ062843
uncultured bacterium	JQ712918
uncultured bacterium	JX206626
uncultured bacterium	KC682551
uncultured bacterium	KF616641
uncultured bacterium	KM454245
uncultured bacterium	KU578546
uncultured bacterium	JX206716
uncultured bacterium	KC682575
uncultured bacterium	KF268793
uncultured Nitrospirae bacterium	KF597129
uncultured bacterium	KM110223
uncultured Ulvibacter sp.	KT336071
uncultured bacterium	KX172733
uncultured bacterium	KX172523
Nitrospira marina Nb-295	X82559
uncultured bacterium	JX280323
uncultured bacterium	KC431976
uncultured bacterium	KC682672
uncultured bacterium	KX172765
Nitrospira bacterium SG8 3	LJNR01000573
unidentified bacterium wb1 F07	AF317764
unidentified bacterium wb1 C17	AF317762
uncultured bacterium	EU491491
uncultured Nitrospira sp.	JF727725
uncultured Nitrospira sp.	JN886854
uncultured bacterium	JX504252
uncultured Nitrospira sp.	AJ582041
uncultured Nitrospira sp.	AB809946
uncultured bacterium	AJ617920
uncultured bacterium	AM490665
uncultured Green Bay ferromanganous micronodule bacterium MNC2	AF293010
uncultured bacterium	AY328760
uncultured bacterium	AF418966
uncultured bacterium	AJ617919
uncultured bacterium	DQ058676
uncultured bacterium	AY592084
nitrifying bacterium enrichment culture	CZLC01000025
uncultured Nitrospirae bacterium	EU374034
uncultured bacterium	DQ058675
uncultured bacterium	EU937837
uncultured bacterium	EF580927
uncultured bacterium	FJ716415
uncultured bacterium	FJ936927
uncultured bacterium	EU937907
uncultured bacterium	FJ439824
uncultured Nitrospirae bacterium	HE603172
uncultured bacterium	FJ936775
metagenome	FPLP01011461
uncultured Nitrospira sp.	HE974817
uncultured bacterium	FR846900
uncultured bacterium	GQ500769
uncultured bacterium	GU983348
uncultured bacterium	HE650004
uncultured bacterium	AB619693
uncultured bacterium	AF407702
uncultured bacterium	AJ617918
unidentified	AR140167
uncultured bacterium	AY221079
uncultured bacterium	DQ058674
uncultured Nitrospirae bacterium	DQ811892
uncultured bacterium	DQ814918
uncultured bacterium	EF492941
uncultured bacterium	EU937903
uncultured Nitrospira sp.	FJ236034
uncultured bacterium	FJ800547
uncultured bacterium	FN687453
uncultured bacterium	GQ396951
uncultured bacterium	GQ500787
uncultured bacterium	HE602814
uncultured Nitrospira sp.	AB679954
uncultured Nitrospira sp.	AF351228
uncultured bacterium	AJ617917
uncultured bacterium	DQ814725
uncultured Nitrospiraceae bacterium	EF019559
uncultured bacterium	EF580980
uncultured bacterium	EU808901
uncultured bacterium	EU937893
uncultured bacterium	FJ468394
uncultured bacterium	FJ793169
uncultured bacterium	FM209339
uncultured bacterium	FR846920
uncultured bacterium	GQ500740
uncultured bacterium	HE602816
uncultured bacterium	HE653874
uncultured bacterium	HG970729
uncultured bacterium	HF558545
uncultured bacterium	HM186100
uncultured bacterium	HM187243
uncultured Nitrospira sp.	HM438556
uncultured bacterium	HM444860
uncultured bacterium	HM444906
uncultured Nitrospira sp.	HM565056
uncultured organism	HQ755585
uncultured bacterium	JF176496
uncultured bacterium	JF417818
uncultured bacterium	JN178424
uncultured bacterium	JN607061
uncultured bacterium	JN615832
uncultured bacterium	JN643077
uncultured bacterium	JN672175
uncultured bacterium	JN802361
uncultured bacterium	JN868922
Nitrospira moscoviensis	JQ073807
uncultured bacterium	JQ923566
uncultured bacterium	HM444853
uncultured bacterium	HM445506
uncultured bacterium	HM445562
uncultured bacterium	HM545196
uncultured Nitrospira sp.	HQ674925
uncultured organism	HQ755694
uncultured Nitrospira sp.	JN038939
uncultured bacterium	JN178440
uncultured soil bacterium	JN417563
uncultured bacterium	JN592686
uncultured bacterium	JN616006
uncultured bacterium	JN672183
uncultured bacterium	JN698926
uncultured bacterium	JN868871
uncultured bacterium	JQ629886
uncultured bacterium	HM444833
uncultured bacterium	HM186367
uncultured bacterium	HM445209
uncultured bacterium	HM345624
uncultured bacterium	HM921090
uncultured bacterium	HM444952
uncultured bacterium	JF135576
uncultured bacterium	HM445534
uncultured bacterium	JF265912
uncultured bacterium	JF428970
uncultured Nitrospira sp.	HQ674924
uncultured organism	HQ768288
uncultured bacterium	JN177892
uncultured bacterium	JF266504
uncultured bacterium	JF429111
uncultured bacterium	JN607068
uncultured bacterium	JN615705
uncultured bacterium	JN672005
uncultured bacterium	JN178552
uncultured bacterium	JN592637
uncultured bacterium	JN672555
uncultured Nitrospira sp.	JQ861337
uncultured bacterium	JQ978568
uncultured bacterium	JX406234
uncultured Nitrospira sp.	KC009989
uncultured bacterium	KC290435
uncultured Nitrospira sp.	KM200425
uncultured bacterium	KM221461
uncultured bacterium	KX505006
uncultured bacterium	LN563842
uncultured bacterium	MF040566
Nitrospira moscoviensis	X82558
uncultured bacterium	KC331576
uncultured bacterium	KC541022
uncultured bacterium	KC331501
uncultured Nitrospira sp.	KJ540677
uncultured Nitrospira sp.	KM200535
uncultured Nitrospirae bacterium	KT122174
uncultured Nitrospira sp.	KX180907
uncultured bacterium	LC026885
uncultured bacterium	LN573896
uncultured bacterium	LN870778
Nitrospira japonica	LT828648
uncultured bacterium	MF040579
uncultured soil bacterium	JX490016
uncultured bacterium	JX521224
uncultured Nitrospirae bacterium	KC172193
uncultured bacterium	KF494611
Nitrospira sp. enrichment culture clone LUA16	KJ598612
uncultured bacterium	KP054177
uncultured bacterium	KX097238
uncultured Nitrospira sp.	KX170874
uncultured Nitrospira sp.	KY856983
uncultured bacterium	LN573900
Candidatus Nitrospira inopinata	LN885086
2 clone
uncultured Nitrospira clone LMa-biof-bact b12 Copahue	KP204488.1
uncultured bacterium A-11	AF033558
Nitrospira sp.	AJ224038
uncultured Nitrospirae bacterium	AY921886
unidentified	AR147423
uncultured bacterium	AY921494
uncultured bacterium	HE653856
uncultured bacterium	AB117711
wastewater metagenome	CXWJ01006813
metagenome	FPLM01005888
Nitrospira defluvii	GQ249372
uncultured Nitrospirae bacterium	DQ640657
Nitrospira defluvii	FP929003
metagenome	FPLP01005034
uncultured bacterium	HQ190471
uncultured Nitrospira sp.	JN037956
uncultured bacterium	HQ119451
uncultured bacterium	HQ385572
uncultured Nitrospira sp.	JQ936547
uncultured Nitrospira sp.	JX079439
uncultured Nitrospira sp.	HM565040
uncultured Nitrospira sp.	HM565026
uncultured bacterium	HQ119395
uncultured Nitrospira sp.	JN679171
uncultured bacterium	JN615955
uncultured bacterium	JN672144
uncultured Nitrospira sp.	JQ936549
uncultured Nitrospira sp.	JX114490
uncultured bacterium	JX271996
uncultured bacterium	KC683233
uncultured bacterium	KF428067
uncultured Nitrospirae bacterium	KJ176819
uncultured bacterium	KJ807887
uncultured soil bacterium	JX489950
Nitrospira sp. OLB3	JZQY01000029
uncultured bacterium	KJ176818
uncultured Nitrospira sp.	KJ540779
uncultured bacterium	KP054178
Nitrospira sp.	Y14636
uncultured Nitrospira sp.	KJ176891
uncultured Nitrospira sp.	KJ540705
uncultured bacterium	KJ808103
uncultured bacterium	KP636242
Nitrospira sp.	Y14642
Nitrospira defluvii	GCA_000196815.1
uncultured Nitrospira sp.	HM066605
uncultured Nitrospira sp.	DQ128338
uncultured Nitrospira sp.	EF492939
Nitrospira enrichment culture clone Ga3a	HM485591
Nitrospira enrichment culture clone Ns4a	HM485590
uncultured Nitrospira sp.	JF706684
uncultured Nitrospira sp.	JN615942
uncultured Nitrospira sp.	KJ540875
uncultured Nitrospira sp.	KR559987
uncultured Nitrospira sp.	KC172301
uncultured Nitrospira sp.	KR559958
uncultured Nitrospira sp.	KJ192039
Ca. Nitrospira bockiana	EU084879.1
uncultured Nitrospira sp.	HQ118567.1
uncultured Nitrospira sp.	EF612393.1
uncultured Nitrospira sp.	LC349263.1
uncultured Nitrospira sp.	JN408986.1
uncultured Nitrospira sp.	HM307246.1
Ca. N. neuquenensis E2OT
Nitrospira sp. Vd2
Nitrospira sp. 26 SP6 clone
Nitrospira enrichment culture Kam74

## Sheet: GlobDB
ID (tree)	Dataset
GCA_036820725	GlobDB_R226
GCA_040510255	GlobDB_R226
SPIREOTU_01099953	GlobDB_R226
GCA_035250505	GlobDB_R226
SMAGOTU_07614	GlobDB_R226
GCA_035698625	GlobDB_R226
Nitrospira sp. NAM80	PRJEB85292
GCA_040981125	GlobDB_R226
GCA_035715525	GlobDB_R226
GCA_019637075	GlobDB_R226
MOTU40_080556	GlobDB_R226
GCA_015709715	GlobDB_R226
GCA_030123605	GlobDB_R226
GCA_030123565	GlobDB_R226
GCA_023248215	GlobDB_R226
GCA_013696305	GlobDB_R226
GCA_016199015	GlobDB_R226
SMAGOTU_18095	GlobDB_R226
GCA_021323395	GlobDB_R226
GCA_040006855	GlobDB_R226
MOTU40_085129	GlobDB_R226
GCA_902500785	GlobDB_R226
GCA_031315995	GlobDB_R226
GCA_037045225	GlobDB_R226
GCA_024998705	GlobDB_R226
GCA_040376625	GlobDB_R226
GCA_024998625	GlobDB_R226
GCA_000196815	GlobDB_R226
GCA_024998565	GlobDB_R226
GCA_919902505	GlobDB_R226
BCRBG_16219	GlobDB_R226
GCF_900170025	GlobDB_R226
GCA_902500715	GlobDB_R226
GCA_016788885	GlobDB_R226
GCA_018242665	GlobDB_R226
GCA_014055495	GlobDB_R226
GCF_905220995	GlobDB_R226
GCA_011525625	GlobDB_R226
MOTU40_082348	GlobDB_R226
BCRBG_11920	GlobDB_R226
GCA_009594995	GlobDB_R226
GCA_024998595	GlobDB_R226
BCRBG_73856	GlobDB_R226
GCA_014055465	GlobDB_R226
GCA_902500995	GlobDB_R226
AMXMAG_0582	GlobDB_R226
GCA_035400805	GlobDB_R226
GCA_009594865	GlobDB_R226
GCA_020853775	GlobDB_R226
MOTU40_066393	GlobDB_R226
GCA_022226935	GlobDB_R226
GCA_900696505	GlobDB_R226
GCA_040255165	GlobDB_R226
GCA_900299325	GlobDB_R226
GCA_035465795	GlobDB_R226
GCA_035968315	GlobDB_R226
GCA_002435325	GlobDB_R226
BCRBG_12013	GlobDB_R226
BCRBG_71508	GlobDB_R226
GCA_900299245	GlobDB_R226
MOTU40_108392	GlobDB_R226
GCA_040081095	GlobDB_R226
GCA_022226955	GlobDB_R226
GCA_020846195	GlobDB_R226
BCRBG_47433	GlobDB_R226
MOTU40_085388	GlobDB_R226
MOTU40_085387	GlobDB_R226
BCRBG_38017	GlobDB_R226
GCA_002869855	GlobDB_R226
GCA_013140455	GlobDB_R226
BCRBG_73380	GlobDB_R226
GCF_900403705	GlobDB_R226
GCA_024998645	GlobDB_R226
MOTU40_032088	GlobDB_R226
SPIREOTU_00869247	GlobDB_R226
GCA_030653545	GlobDB_R226
GCA_030692565	GlobDB_R226
BCRBG_54662	GlobDB_R226
GCA_002083555	GlobDB_R226
BCRBG_19533	GlobDB_R226
BCRBG_71945	GlobDB_R226
BCRBG_61611	GlobDB_R226
GCA_040255845	GlobDB_R226
GCF_001273775	GlobDB_R226
BCRBG_48165	GlobDB_R226
Nitrospira sp. Lua16	PRJEB85292
GCA_023248355	GlobDB_R226
GCA_035454865	GlobDB_R226
GCA_016195505	GlobDB_R226
SPIREOTU_01821391	GlobDB_R226
GCA_005239465	GlobDB_R226
SPIREOTU_00865455	GlobDB_R226
SPIREOTU_02502742	GlobDB_R226
GCA_035620635	GlobDB_R226
GCA_029858925	GlobDB_R226
GCA_005793285	GlobDB_R226
SPIREOTU_02598682	GlobDB_R226
GCA_022843785	GlobDB_R226
GCA_002083405	GlobDB_R226
SPECIV4_08572	GlobDB_R226
GCA_002083565	GlobDB_R226
GCA_022842445	GlobDB_R226
GCA_036277675	GlobDB_R226
GCA_016873515	GlobDB_R226
GCA_016873455	GlobDB_R226
GCA_002331335	GlobDB_R226
GCA_015903945	GlobDB_R226
GCA_039794465	GlobDB_R226
GCA_002451055	GlobDB_R226
SPIREOTU_00318308	GlobDB_R226
GCA_029879905	GlobDB_R226
GCA_024331045	GlobDB_R226
GCA_024330925	GlobDB_R226
TPMCOTU_10407	GlobDB_R226
GCA_024330965	GlobDB_R226
TPMCOTU_10458	GlobDB_R226
TPMCOTU_09866	GlobDB_R226
GCF_001458695	GlobDB_R226
TPMCOTU_10675	GlobDB_R226
GCA_020216985	GlobDB_R226
GCA_024330945	GlobDB_R226
GCA_024331085	GlobDB_R226
GCA_024331095	GlobDB_R226
GCA_024331125	GlobDB_R226
TPMCOTU_10433	GlobDB_R226
TPMCOTU_09919	GlobDB_R226
BCRBG_48187	GlobDB_R226
BCRBG_10757	GlobDB_R226
GCA_024760545	GlobDB_R226
GCA_024760525	GlobDB_R226
BCRBG_45279	GlobDB_R226
GCA_019636815	GlobDB_R226
GCA_016715825	GlobDB_R226
GCA_029865225	GlobDB_R226
GCA_019636875	GlobDB_R226
GCA_036984345	GlobDB_R226
GCA_902500745	GlobDB_R226
GCA_012032965	GlobDB_R226
GCA_041743145	GlobDB_R226
GCA_029881435	GlobDB_R226
GCA_902500755	GlobDB_R226
BCRBG_63788	GlobDB_R226
GCA_014058405	GlobDB_R226
BCRBG_45322	GlobDB_R226
GCA_041742455	GlobDB_R226
GCA_031969955	GlobDB_R226
BCRBG_22496	GlobDB_R226
MOTU40_080554	GlobDB_R226
GCA_902500775	GlobDB_R226
SPIREOTU_00842055	GlobDB_R226
GCA_018242765	GlobDB_R226
GCA_019636915	GlobDB_R226
GCA_016788465	GlobDB_R226
GCA_029865485	GlobDB_R226
SPIREOTU_00841702	GlobDB_R226
GCA_900696515	GlobDB_R226
GCA_018242725	GlobDB_R226
SPIREOTU_01664859	GlobDB_R226
GCA_002254365	GlobDB_R226
GCF_001458735	GlobDB_R226
AMXMAG_0759	GlobDB_R226
GCA_002420115	GlobDB_R226
GCA_902500805	GlobDB_R226
GCA_019636945	GlobDB_R226
GCA_024281365	GlobDB_R226
SPIREOTU_01664340	GlobDB_R226
GCA_015903995	GlobDB_R226
GCF_001458775	GlobDB_R226
GCA_001464735	GlobDB_R226
GCA_016222925	GlobDB_R226
GCA_031425875	GlobDB_R226
GCA_002869845	GlobDB_R226
GCA_005116965	GlobDB_R226
GCA_005116895	GlobDB_R226
GCA_005116955	GlobDB_R226
GCA_029865345	GlobDB_R226
GCA_919902665	GlobDB_R226
GCA_005116745	GlobDB_R226
SPIREOTU_01791160	GlobDB_R226
GFSMAG_0896	GlobDB_R226
GCA_902500705	GlobDB_R226
BCRBG_73795	GlobDB_R226
GCA_030444405	GlobDB_R226
AMXMAG_0711	GlobDB_R226
BCRBG_21771	GlobDB_R226
GCA_035454625	GlobDB_R226
GCA_002083365	GlobDB_R226
GCA_037445435	GlobDB_R226
SPIREOTU_00094861	GlobDB_R226
SPIREOTU_00078531	GlobDB_R226
SMAGOTU_01971	GlobDB_R226
SMAGOTU_00154	GlobDB_R226
GCA_029194725	GlobDB_R226
GCA_029194675	GlobDB_R226
GCA_011090425	GlobDB_R226
GCA_029194665	GlobDB_R226
GCA_902500825	GlobDB_R226
SMAGOTU_02466	GlobDB_R226
GCA_019636835	GlobDB_R226
SMAGOTU_01570	GlobDB_R226
GCA_030123625	GlobDB_R226
SPIREOTU_00061160	GlobDB_R226
GCA_024998685	GlobDB_R226
GCA_025936075	GlobDB_R226
GCA_025934915	GlobDB_R226
SMAGOTU_01525	GlobDB_R226
GCA_018242685	GlobDB_R226
SMAGOTU_02599	GlobDB_R226
MOTU40_081298	GlobDB_R226
SMAGOTU_14673	GlobDB_R226
SMAGOTU_17094	GlobDB_R226
SMAGOTU_04430	GlobDB_R226
SPIREOTU_00807801	GlobDB_R226
SMAGOTU_11157	GlobDB_R226
SMAGOTU_01171	GlobDB_R226
GCA_035623075	GlobDB_R226
SMAGOTU_00397	GlobDB_R226
SPIREOTU_01485968	GlobDB_R226
SMAGOTU_16052	GlobDB_R226
BCRBG_63820	GlobDB_R226
GCA_037445005	GlobDB_R226
SPIREOTU_01882916	GlobDB_R226
GCF_011405515	GlobDB_R226
GCA_035252115	GlobDB_R226
GCA_035760745	GlobDB_R226
SMAGOTU_00189	GlobDB_R226
GCA_014055525	GlobDB_R226
GCA_029194535	GlobDB_R226
GCF_900169565	GlobDB_R226
GCA_035328385	GlobDB_R226
BCRBG_19366	GlobDB_R226
SPIREOTU_02502781	GlobDB_R226
GCA_002420105	GlobDB_R226
GCA_035310605	GlobDB_R226
SMAGOTU_00077	GlobDB_R226
MOTU40_047803	GlobDB_R226
SMAGOTU_17392	GlobDB_R226
BCRBG_71640	GlobDB_R226
SMAGOTU_02762	GlobDB_R226
GCA_033852435	GlobDB_R226
GCA_035455145	GlobDB_R226
SMAGOTU_02545	GlobDB_R226
SMAGOTU_02660	GlobDB_R226
SPIREOTU_00808411	GlobDB_R226
SMAGOTU_11963	GlobDB_R226
GCA_946479785	GlobDB_R226
SMAGOTU_07194	GlobDB_R226
SMAGOTU_01186	GlobDB_R226
SMAGOTU_13353	GlobDB_R226
SMAGOTU_20979	GlobDB_R226
GCA_035716265	GlobDB_R226
SPIREOTU_01101533	GlobDB_R226
GCA_035761525	GlobDB_R226
GCA_029240595	GlobDB_R226
SMAGOTU_00786	GlobDB_R226
SMAGOTU_01802	GlobDB_R226
GCA_036376045	GlobDB_R226
GCA_035277085	GlobDB_R226
GCA_035495295	GlobDB_R226
SMAGOTU_20871	GlobDB_R226
GCA_035281245	GlobDB_R226
GCA_035454845	GlobDB_R226
SMAGOTU_06799	GlobDB_R226
SPIREOTU_00875870	GlobDB_R226
GCA_035761895	GlobDB_R226
SPIREOTU_00080692	GlobDB_R226
SMAGOTU_00457	GlobDB_R226
SMAGOTU_00547	GlobDB_R226
GCA_036378015	GlobDB_R226
SMAGOTU_04311	GlobDB_R226
SPIREOTU_00053186	GlobDB_R226
GCA_035719945	GlobDB_R226
SMAGOTU_01567	GlobDB_R226
GCA_025935475	GlobDB_R226
GCA_035457905	GlobDB_R226
SMAGOTU_17811	GlobDB_R226
SPIREOTU_02372814	GlobDB_R226
SPIREOTU_02598600	GlobDB_R226
SPIREOTU_01819812	GlobDB_R226
SMAGOTU_01376	GlobDB_R226
SMAGOTU_01986	GlobDB_R226
SMAGOTU_20364	GlobDB_R226
SMAGOTU_02664	GlobDB_R226
GCA_041748925	GlobDB_R226
SMAGOTU_00340	GlobDB_R226
GCA_035275205	GlobDB_R226
SPIREOTU_01876492	GlobDB_R226
SPIREOTU_00079236	GlobDB_R226
SPIREOTU_00053645	GlobDB_R226
GCA_035471155	GlobDB_R226
SMAGOTU_16405	GlobDB_R226
GCA_005116775	GlobDB_R226
GCA_016200355	GlobDB_R226
SPIREOTU_01600253	GlobDB_R226
GCA_031409835	GlobDB_R226
GCA_039920585	GlobDB_R226
TPMCOTU_02095	GlobDB_R226
MOTU40_109603	GlobDB_R226
GCA_035462675	GlobDB_R226
GCA_034440335	GlobDB_R226
GCA_038200765	GlobDB_R226
GCA_039932735	GlobDB_R226
GFSMAG_1085	GlobDB_R226
GCA_038200685	GlobDB_R226
MOTU40_054263	GlobDB_R226
GCA_014379455	GlobDB_R226
MOTU40_054261	GlobDB_R226
TPMCOTU_06354	GlobDB_R226
GCA_041743755	GlobDB_R226
GCA_005116885	GlobDB_R226
BCRBG_16476	GlobDB_R226
TPMCOTU_06068	GlobDB_R226
GCA_039931295	GlobDB_R226
MOTU40_054184	GlobDB_R226
GCA_002869925	GlobDB_R226
TPMCOTU_07996	GlobDB_R226
GCA_005116945	GlobDB_R226
GCA_005116835	GlobDB_R226
GCA_031418735	GlobDB_R226
GCA_011391455	GlobDB_R226
GFSMAG_0282	GlobDB_R226
GFSMAG_2464	GlobDB_R226
GCA_037142015	GlobDB_R226
BCRBG_39496	GlobDB_R226
TPMCOTU_01418	GlobDB_R226
GCA_031421455	GlobDB_R226
MOTU40_053999	GlobDB_R226
GCA_031405355	GlobDB_R226
GCA_002869885	GlobDB_R226
GCA_945906715	GlobDB_R226
SPIREOTU_01800576	GlobDB_R226
GCA_036380815	GlobDB_R226
SPIREOTU_01781135	GlobDB_R226
SPIREOTU_00405611	GlobDB_R226
SPIREOTU_01780286	GlobDB_R226
GCA_035632975	GlobDB_R226
GCA_041491905	GlobDB_R226
BCRBG_49254	GlobDB_R226
GCA_036000525	GlobDB_R226
SMAGOTU_15270	GlobDB_R226
SMAGOTU_00260	GlobDB_R226
GEMOTU_17116	GlobDB_R226
GCA_005887945	GlobDB_R226
SMAGOTU_05423	GlobDB_R226
SPIREOTU_01782559	GlobDB_R226
MOTU40_026567	GlobDB_R226
GCA_005877535	GlobDB_R226
GCA_036004925	GlobDB_R226
SMAGOTU_16287	GlobDB_R226
SMAGOTU_16442	GlobDB_R226
MOTU40_111183	GlobDB_R226
GFSMAG_1023	GlobDB_R226
MOTU40_025347	GlobDB_R226
GCA_013140715	GlobDB_R226
GCA_002869895	GlobDB_R226
GCA_013388555	GlobDB_R226
SPIREOTU_00078377	GlobDB_R226
GCA_016219645	GlobDB_R226
SPIREOTU_00060274	GlobDB_R226
SMAGOTU_14660	GlobDB_R226
BCRBG_45283	GlobDB_R226
SPIREOTU_00079953	GlobDB_R226
GCA_036522375	GlobDB_R226
SMAGOTU_14256	GlobDB_R226
GCA_035273365	GlobDB_R226
SPIREOTU_01101249	GlobDB_R226
SMAGOTU_20308	GlobDB_R226
GCA_035607135	GlobDB_R226
GCA_005239475	GlobDB_R226
GCA_032123755	GlobDB_R226
GCA_016650275	GlobDB_R226
SPIREOTU_01779657	GlobDB_R226
GCA_003135435	GlobDB_R226
GCA_025360665	GlobDB_R226
GCA_025363325	GlobDB_R226
GFSMAG_0743	GlobDB_R226
MOTU40_056256	GlobDB_R226
SPIREOTU_02188117	GlobDB_R226
GCA_038275915	GlobDB_R226
GCA_018971525	GlobDB_R226
SPIREOTU_01827813	GlobDB_R226
GCA_031420175	GlobDB_R226
MOTU40_054745	GlobDB_R226
GCA_039916745	GlobDB_R226
GCA_025361385	GlobDB_R226
GCA_030645475	GlobDB_R226
GCA_030684575	GlobDB_R226
GCA_030682135	GlobDB_R226
GCA_009885705	GlobDB_R226
GCA_005116815	GlobDB_R226
GCA_041178465	GlobDB_R226
GCA_026387615	GlobDB_R226
TPMCOTU_10699	GlobDB_R226
SPIREOTU_02484602	GlobDB_R226
BCRBG_38169	GlobDB_R226
GCA_026387665	GlobDB_R226
GCA_945865525	GlobDB_R226
SPIREOTU_01632236	GlobDB_R226
GCA_002737345	GlobDB_R226
GCA_945905765	GlobDB_R226
BCRBG_47415	GlobDB_R226
GCA_037442105	GlobDB_R226
GCA_037446055	GlobDB_R226
BCRBG_00891	GlobDB_R226
SPIREOTU_01599295	GlobDB_R226
GCA_037443165	GlobDB_R226
GCA_040755395	GlobDB_R226
TPMCOTU_10386	GlobDB_R226
Nitrospira calida	PRJEB85292
GCA_035573855	GlobDB_R226
GCA_039794185	GlobDB_R226
GCA_036984305	GlobDB_R226
BCRBG_71571	GlobDB_R226
BCRBG_63767	GlobDB_R226
GCF_947241125	GlobDB_R226
GCA_035457545	GlobDB_R226
GCA_040981105	GlobDB_R226
AMXMAG_0697	GlobDB_R226
BCRBG_63840	GlobDB_R226
GCA_016235225	GlobDB_R226
GCA_005116795	GlobDB_R226
GCA_016873435	GlobDB_R226
TPMCOTU_10451	GlobDB_R226
TPMCOTU_10468	GlobDB_R226
SPIREOTU_01583908	GlobDB_R226
SPIREOTU_01799832	GlobDB_R226
SPIREOTU_00864896	GlobDB_R226
GCA_041563795	GlobDB_R226
GCA_036397655	GlobDB_R226
GCA_001805245	GlobDB_R226
GCA_035632555	GlobDB_R226
GCA_031413335	GlobDB_R226
SPIREOTU_01799799	GlobDB_R226
BCRBG_03478	GlobDB_R226
GCA_041487795	GlobDB_R226
GCA_020028595	GlobDB_R226
BCRBG_08630	GlobDB_R226
GCA_009692155	GlobDB_R226
SPIREOTU_00841708	GlobDB_R226
SMAGOTU_12911	GlobDB_R226
SPIREOTU_01882891	GlobDB_R226
Ca. Nitrospira neuquenensis E2OT	this study
Nitrospira sp. Kam-Ns4a	PRJEB85292
BCRBG_21608	GlobDB_R226
GCA_035253365	GlobDB_R226
SMAGOTU_08025	GlobDB_R226
Ca. Nitrospira bockiana	PRJEB85292
Nitrospira sp. Vd2	this study
SPIREOTU_00490922	GlobDB_R226
Nitrospira sp. NAM74	PRJEB85292
GCA_040004695	GlobDB_R226
SMAGOTU_19937	GlobDB_R226
SMAGOTU_01044	GlobDB_R226
SPIREOTU_00832808	GlobDB_R226
GCA_035273145	GlobDB_R226
GCA_025934615	GlobDB_R226
GCA_041568895	GlobDB_R226
BCRBG_43533	GlobDB_R226
BCRBG_13639	GlobDB_R226
GCA_022545705	GlobDB_R226
GCA_020028195	GlobDB_R226
SMAGOTU_00465	GlobDB_R226
SMAGOTU_11151	GlobDB_R226
SPIREOTU_01583904	GlobDB_R226
GCA_005877775	GlobDB_R226
MOTU40_059596	GlobDB_R226
GCA_020027965	GlobDB_R226
SPIREOTU_01583817	GlobDB_R226
GCA_016207025	GlobDB_R226
BCRBG_43444	GlobDB_R226
GCA_023248295	GlobDB_R226
GCA_001914955	GlobDB_R226
BCRBG_49235	GlobDB_R226
GCA_040757595	GlobDB_R226
SPIREOTU_00865494	GlobDB_R226
SMAGOTU_05366	GlobDB_R226
GCA_016873525	GlobDB_R226
GCA_016201805	GlobDB_R226
GCA_004296865	GlobDB_R226
BCRBG_48131	GlobDB_R226
BCRBG_23798	GlobDB_R226
GCA_016873395	GlobDB_R226
SPIREOTU_00865485	GlobDB_R226
GCA_028876065	GlobDB_R226
GCA_004296885	GlobDB_R226
GCA_016873495	GlobDB_R226
SPIREOTU_02484056	GlobDB_R226
SPIREOTU_01283382	GlobDB_R226
GCA_005799365	GlobDB_R226
SPIREOTU_00865414	GlobDB_R226
GCA_041629275	GlobDB_R226
GCA_041608595	GlobDB_R226
GCA_041563675	GlobDB_R226
MOTU40_018622	GlobDB_R226
MOTU40_132623	GlobDB_R226
GCA_041616875	GlobDB_R226
MOTU40_061853	GlobDB_R226
GCA_011088105	GlobDB_R226
BCRBG_16217	GlobDB_R226
GEMOTU_45122	GlobDB_R226
GCA_003696975	GlobDB_R226
GCA_022572725	GlobDB_R226
SPIREOTU_02503544	GlobDB_R226
GCA_035873215	GlobDB_R226
MOTU40_064604	GlobDB_R226
BCRBG_47772	GlobDB_R226
MOTU40_038077	GlobDB_R226
GCA_027623995	GlobDB_R226
GCF_032191465	GlobDB_R226
MOTU40_047751	GlobDB_R226
SPIREOTU_00174748	GlobDB_R226
BCRBG_49867	GlobDB_R226
MOTU40_124409	GlobDB_R226
GOMCOTU_10428	GlobDB_R226
GCA_963555755	GlobDB_R226
MOTU40_057431	GlobDB_R226
GCA_022561525	GlobDB_R226
GCA_958295805	GlobDB_R226
MOTU40_084342	GlobDB_R226
MOTU40_002075	GlobDB_R226
MOTU40_003127	GlobDB_R226
GCA_020027205	GlobDB_R226
GCA_963692935	GlobDB_R226
GCA_007570995	GlobDB_R226
MOTU40_087728	GlobDB_R226
GCA_963422365	GlobDB_R226
BCRBG_35490	GlobDB_R226
MOTU40_028226	GlobDB_R226
GCA_963667115	GlobDB_R226
MOTU40_066607	GlobDB_R226
GCA_020027535	GlobDB_R226
GCA_012270585	GlobDB_R226
GCA_951812745	GlobDB_R226
GCA_002238765	GlobDB_R226
MOTU40_084544	GlobDB_R226
MOTU40_116326	GlobDB_R226
MOTU40_084621	GlobDB_R226
MOTU40_116205	GlobDB_R226
MOTU40_057029	GlobDB_R226
MOTU40_116347	GlobDB_R226
MOTU40_116577	GlobDB_R226
MOTU40_116312	GlobDB_R226
MOTU40_116311	GlobDB_R226
MOTU40_018288	GlobDB_R226
MOTU40_066906	GlobDB_R226
GCA_022825885	GlobDB_R226
MOTU40_115910	GlobDB_R226
BCRBG_76189	GlobDB_R226
MOTU40_116617	GlobDB_R226
MOTU40_067031	GlobDB_R226
GCA_022828225	GlobDB_R226
BCRBG_48664	GlobDB_R226
MOTU40_116362	GlobDB_R226
GCA_011523385	GlobDB_R226
GCA_028819435	GlobDB_R226
GCA_022824735	GlobDB_R226
GCA_009842645	GlobDB_R226
MOTU40_116514	GlobDB_R226
MOTU40_056994	GlobDB_R226
GCA_009840285	GlobDB_R226
MOTU40_031481	GlobDB_R226
MOTU40_082907	GlobDB_R226
MOTU40_031889	GlobDB_R226
MOTU40_031482	GlobDB_R226
MOTU40_082908	GlobDB_R226
GCA_003695915	GlobDB_R226
GEMOTU_04601	GlobDB_R226
GCA_020348185	GlobDB_R226
BCRBG_75994	GlobDB_R226
MOTU40_130584	GlobDB_R226
GCA_031315865	GlobDB_R226
GCA_029261355	GlobDB_R226
GCA_021604005	GlobDB_R226
Nitrospira sp. M1	PRJEB85292
GCA_021604145	GlobDB_R226
GCA_021603905	GlobDB_R226
Nitrospira salsa	PRJEB85292
GCA_039794325	GlobDB_R226
GCA_031315915	GlobDB_R226
GCA_020632635	GlobDB_R226
GCA_036443915	GlobDB_R226
SPIREOTU_01584414	GlobDB_R226
GCA_003228495	GlobDB_R226
MOTU40_132720	GlobDB_R226
MOTU40_132777	GlobDB_R226
GCA_029881175	GlobDB_R226
GCA_003235785	GlobDB_R226
GCA_029261235	GlobDB_R226
GCA_029261255	GlobDB_R226
MOTU40_133198	GlobDB_R226
GCA_041617575	GlobDB_R226
MOTU40_027547	GlobDB_R226
SPIREOTU_00873647	GlobDB_R226
MOTU40_035204	GlobDB_R226
GCA_003233615	GlobDB_R226
GCA_032128535	GlobDB_R226
GCA_029879555	GlobDB_R226
GCA_040904705	GlobDB_R226
SPIREOTU_02090308	GlobDB_R226
SPIREOTU_02090148	GlobDB_R226
MOTU40_110198	GlobDB_R226
GCA_029261275	GlobDB_R226
GCA_937139405	GlobDB_R226
GCA_029261295	GlobDB_R226
SPIREOTU_01820125	GlobDB_R226
GCA_009377845	GlobDB_R226
SPIREOTU_01825655	GlobDB_R226
MOTU40_132881	GlobDB_R226
TPMCOTU_01355	GlobDB_R226
SPIREOTU_01245063	GlobDB_R226
MOTU40_132465	GlobDB_R226
GCA_029865515	GlobDB_R226
GCA_035344255	GlobDB_R226
SPIREOTU_00041239	GlobDB_R226
SPIREOTU_00316297	GlobDB_R226
GCA_029864405	GlobDB_R226
GCA_013817135	GlobDB_R226
GCA_039918695	GlobDB_R226
GCF_902500695	GlobDB_R226
GCA_021604365	GlobDB_R226
GCA_032139905	GlobDB_R226
Nitrospira sp. Ecomares	PRJEB85292
GCA_041737015	GlobDB_R226
GCA_020430245	GlobDB_R226
GCA_021604105	GlobDB_R226
GCA_030430725	GlobDB_R226
GCA_024760505	GlobDB_R226
GCF_032051675	GlobDB_R226
GCF_032050975	GlobDB_R226
GEMOTU_22646	GlobDB_R226
SMAGOTU_20869	GlobDB_R226
SPIREOTU_00496704	GlobDB_R226
GCA_020632595	GlobDB_R226
SPIREOTU_02503015	GlobDB_R226
BCRBG_13657	GlobDB_R226
SMAGOTU_09421	GlobDB_R226
GCA_041490525	GlobDB_R226
GCA_005877815	GlobDB_R226
SPIREOTU_01779409	GlobDB_R226
GCA_036505795	GlobDB_R226
SPIREOTU_01780907	GlobDB_R226
GCA_038200775	GlobDB_R226
MOTU40_109971	GlobDB_R226
SMAGOTU_15092	GlobDB_R226
GCA_005877525	GlobDB_R226
GCA_005877505	GlobDB_R226
SPIREOTU_01820562	GlobDB_R226
MOTU40_011646	GlobDB_R226
GCA_005877855	GlobDB_R226
GCA_035642795	GlobDB_R226
GCA_005877565	GlobDB_R226
BCRBG_10727	GlobDB_R226
SPIREOTU_01606673	GlobDB_R226
GCA_005877615	GlobDB_R226
SMAGOTU_05489	GlobDB_R226
SPIREOTU_00061305	GlobDB_R226
GCA_036005325	GlobDB_R226
SMAGOTU_02899	GlobDB_R226
BCRBG_10647	GlobDB_R226
BCRBG_49233	GlobDB_R226
BCRBG_69332	GlobDB_R226
SPIREOTU_00098108	GlobDB_R226
SPIREOTU_01485553	GlobDB_R226
GCA_004298335	GlobDB_R226
MOTU40_054400	GlobDB_R226
SPIREOTU_00098231	GlobDB_R226
SPIREOTU_00099317	GlobDB_R226
SPIREOTU_00097628	GlobDB_R226
SMAGOTU_09720	GlobDB_R226
BCRBG_40938	GlobDB_R226
GCA_030648395	GlobDB_R226
GCA_036170875	GlobDB_R226
GCA_029261375	GlobDB_R226
MOTU40_113798	GlobDB_R226
GCA_012965905	GlobDB_R226
GCA_002726235	GlobDB_R226
GCA_002328825	GlobDB_R226
