# Supplementary material for: Cultivation‐Based Detection of a Novel High‐GC Nitrospira Derived From the Argentinian Copahue Volcano Area
Source: Environ Microbiol. 2026 Apr 3;28(4):e70290. doi: 10.1111/1462-2920.70290 (PMC13049253; doi:10.1111/1462-2920.70290)
Supplement: Supplementary file 5 — Table S3: GC content of Nitrospira MAGs. Table S4: General characteristics of the draft genomes of Ca. N. neuquenensis E2OT and Nitrospira sp. Vd2. [file EMI-28-e70290-s005.xlsx]

## Sheet: caption
sheet: Kop_et_al	Nitrospirales genomes based on Kop et al. 2025 DOI: 10.1093/ismejo/wraf151
sheet: lineage5_8	Nitrospira lineage V and VII MAGs obtained from GlobDB: https://globdb.org/home DOI: 10.48550/arXiv.2506.11896 and this study

## Sheet: Kop_et_al
Index	Name	Lineage	Habitat_category	Habitat_subcategory	Biosample	PubMed_Link	Accession	num_seqs	sum_len	min_len	avg_len	max_len	N50	N50_num	GC
1	GCA_016201765	Other	aquatic	groundwater	SAMN15435599		GCA_016201765	121	1959959	2131	16198	97664	23393	24	62.75
2	GCA_016194285	Other	aquatic	groundwater	SAMN15435594		GCA_016194285	102	2309739	2046	22644.5	144873	32995	19	55.97
3	GCA_016201865	Other	aquatic	groundwater	SAMN15435595		GCA_016201865	97	2470300	4064	25467	102410	39300	20	56.8
4	GCA_919901335	Other	aquatic	groundwater	SAMEA10985173		GCA_919901335	151	1684599	1012	11156.3	83482	19318	27	57.63
5	GCA_016200255	Other	aquatic	groundwater	SAMN15435674		GCA_016200255	104	2257679	2162	21708.5	140415	31550	21	56.8
6	GCA_016234185	Other	aquatic	groundwater	SAMN15436412		GCA_016234185	184	1980514	2020	10763.7	72356	16492	39	46.3
7	GCA_016201825	Other	aquatic	groundwater	SAMN15435598		GCA_016201825	147	2798008	3073	19034.1	76672	28577	34	63.18
8	GCA_016201875	Other	aquatic	groundwater	SAMN15435593		GCA_016201875	200	1882213	2036	9411.1	37764	11417	53	48.05
9	GCA_016194305	Other	aquatic	groundwater	SAMN15435591		GCA_016194305	37	2265330	3331	61225.1	188640	106451	9	46.15
10	GCA_016178585	Other	aquatic	groundwater	SAMN15434351		GCA_016178585	82	2448663	4351	29861.7	114071	36404	22	45.63
11	GCA_005239745	Other	aquatic	groundwater	SAMN08774423	https://microbiomejournal.biomedcentral.com/articles/10.1186/s40168-019-0625-6	GCA_005239745	145	1632300	2560	11257.2	48569	15980	34	52.91
12	GCA_016195485	Other	aquatic	groundwater	SAMN15435528		GCA_016195485	141	1514689	3002	10742.5	46680	14416	36	48.3
13	GCA_005239925	Other	aquatic	groundwater	SAMN08774412	https://www.ncbi.nlm.nih.gov/pmc/articles/pmid/30674352/	GCA_005239925	258	2374030	2526	9201.7	64061	11880	60	49.5
14	GCA_005239595	Other	aquatic	groundwater	SAMN08774431	https://microbiomejournal.biomedcentral.com/articles/10.1186/s40168-019-0625-6	GCA_005239595	236	1880304	2504	7967.4	51330	11253	52	50.25
15	GCA_012960925	Other	marine_saline	hydrothermal vent	SAMN10967605		GCA_012960925	82	2370859	1016	28912.9	172983	90324	10	49.83
16	GCA_945787655	Other	marine_saline	marine sediment	SAMEA110353824		GCA_945787655	168	3042780	2054	18111.8	112492	29697	29	47.62
17	GCA_013151935	Other	marine_saline	hydrothermal vent	SAMN12405750	https://www.ncbi.nlm.nih.gov/pmc/articles/pmid/32605604/	GCA_013151935	171	2533391	3123	14815.2	127505	20706	36	45.74
18	GCA_016200325	Other	aquatic	groundwater	SAMN15435673		GCA_016200325	20	4213281	16868	210664.1	682868	469647	4	56.34
19	GCA_004297235	Other	aquatic	groundwater	SAMN10720223	https://www.ncbi.nlm.nih.gov/pmc/articles/pmid/32252814/	GCA_004297235	613	4173467	1423	6808.3	46082	9592	142	57.81
20	GCA_021651055	Other	engineered	microbial mat	SAMN22733880	https://www.ncbi.nlm.nih.gov/pmc/articles/pmid/35285693/	GCA_021651055	1	4287287	4287287	4287287	4287287	4287287	1	56.2
21	GCA_012184425	Other	engineered	drinking water	SAMN12638105	https://www.ncbi.nlm.nih.gov/pmc/articles/pmid/32669693/	GCA_012184425	22	5171380	1118	235062.7	1939197	1162390	2	56.41
22	GCA_015664745	UBA2166	marine_saline	hydrothermal vent	SAMN09926379	https://www.ncbi.nlm.nih.gov/pmc/articles/pmid/32820229/	GCA_015664745	150	1778809	2514	11858.7	56466	19696	30	52.41
23	GCA_913046395	UBA2166	marine_saline	marine	SAMEA9694548		GCA_913046395	37	1955692	2126	52856.5	220113	77581	8	46.13
24	GCA_002726235	UBA2166	marine_saline	marine	SAMN07619525	https://www.ncbi.nlm.nih.gov/pmc/articles/pmid/29337314/	GCA_002726235	27	1873240	7310	69379.3	670135	155382	3	49.09
25	SMAGOTU_12335	NS4	soil_sediment	soil	SAMN06264866	https://www.nature.com/articles/s41467-023-43000-z	SMAGOTU_12335	106	2599603	2053	24524.6	109036	42836	22	58.84
26	SPIREOTU_01779409	NS4	aquatic	river	SAMN08777445	https://academic.oup.com/nar/article/52/D1/D777/7332059	SPIREOTU_01779409	173	2722083	2533	15734.6	90576	26376	33	58.13
27	SMAGOTU_05475	NS4	soil_sediment	soil	SAMN14510895	https://www.nature.com/articles/s41467-023-43000-z	SMAGOTU_05475	130	2501886	2864	19245.3	151417	31588	24	56.88
28	GCA_005877505	NS4	soil_sediment	soil	SAMN11380658	https://www.ncbi.nlm.nih.gov/pmc/articles/pmid/31110364/	GCA_005877505	316	2169830	202	6866.6	45682	9670	68	62.43
29	GCA_005877855	NS4	soil_sediment	soil	SAMN11380649	https://www.ncbi.nlm.nih.gov/pmc/articles/pmid/31110364/	GCA_005877855	379	2411402	203	6362.5	38948	9515	85	62.04
30	SPIREOTU_01382232	NS4	soil_sediment	soil	SAMN06268166	https://academic.oup.com/nar/article/52/D1/D777/7332059	SPIREOTU_01382232	195	1101622	2511	5649.3	15247	6322	59	63.42
31	SMAGOTU_08576	NS4	soil_sediment	soil	SAMN04116735	https://www.nature.com/articles/s41467-023-43000-z	SMAGOTU_08576	225	1179054	1547	5240.2	21321	6365	59	63.44
32	SPIREOTU_00549552	NS4	soil_sediment	soil	SAMN04874259	https://academic.oup.com/nar/article/52/D1/D777/7332059	SPIREOTU_00549552	301	1847190	2513	6136.8	26465	7164	83	62.05
33	GCA_005877565	NS4	soil_sediment	soil	SAMN11380654	https://www.ncbi.nlm.nih.gov/pmc/articles/pmid/31110364/	GCA_005877565	265	2227758	219	8406.6	52045	11470	64	62.09
34	SMAGOTU_16524	NS4	soil_sediment	soil	SAMN08902869	https://www.nature.com/articles/s41467-023-43000-z	SMAGOTU_16524	218	1549615	1511	7108.3	40734	9417	49	62.82
35	SPIREOTU_01606673	NS4	soil_sediment	soil	SAMN07632047	https://academic.oup.com/nar/article/52/D1/D777/7332059	SPIREOTU_01606673	213	1846551	2500	8669.3	60721	10451	58	62.82
36	SMAGOTU_02842	NS4	soil_sediment	soil	SAMN13153373	https://www.nature.com/articles/s41467-023-43000-z	SMAGOTU_02842	385	1927346	1503	5006.1	50721	6194	95	62.5
37	SMAGOTU_05284	NS4	soil_sediment	soil	SAMN14510730	https://www.nature.com/articles/s41467-023-43000-z	SMAGOTU_05284	164	1643483	1799	10021.2	53929	13559	36	60.95
38	SPIREOTU_00061305	NS4	soil_sediment	soil rhizosphere host-associated	SAMN06266399	https://academic.oup.com/nar/article/52/D1/D777/7332059	SPIREOTU_00061305	98	2328659	2693	23761.8	125307	35010	23	60.56
39	SPIREOTU_00098108	NS4	hotspring	hotspring	SAMN06267240	https://academic.oup.com/nar/article/52/D1/D777/7332059	SPIREOTU_00098108	154	2972341	2503	19300.9	180913	36982	20	63.04
40	GCA_004298335	NS4	aquatic	groundwater	SAMN10720186	https://www.ncbi.nlm.nih.gov/pmc/articles/pmid/32252814/	GCA_004298335	250	2658979	931	10635.9	98754	26967	31	63.01
41	SPIREOTU_00098231	NS4	subsurface	cave lake	SAMN08777752	https://academic.oup.com/nar/article/52/D1/D777/7332059	SPIREOTU_00098231	105	2218449	2671	21128.1	107970	34205	20	62.34
42	IMG_3300017434_18	NS4	engineered	drinking water treatment plant		http://www.nature.com/articles/s41587-020-0718-6	IMG_3300017434_18	17	2159776	18646	127045.6	369180	156237	4	60.23
43	SPIREOTU_00097628	NS4	aquatic	lake	SAMN06269224	https://academic.oup.com/nar/article/52/D1/D777/7332059	SPIREOTU_00097628	192	2116669	2515	11024.3	66156	16594	39	62.7
44	GCA_030648395	NS4	aquatic	groundwater	SAMN36304243		GCA_030648395	216	2160997	2501	10004.6	65739	13629	50	62.62
45	GCA_919902955	NS4	aquatic	groundwater	SAMEA10985177		GCA_919902955	576	1459779	1000	2534.3	9940	2931	157	63.57
46	GCA_919902935	NS4	aquatic	groundwater	SAMEA10985178		GCA_919902935	393	1371664	1001	3490.2	26501	4766	71	63.74
47	GCA_011088105	Lineage IVb	marine_saline	sponge	SAMN14054226		GCA_011088105	70	2595516	2846	37078.8	139627	65867	14	48.21
48	GCA_003696975	Lineage IVb	hotspring	hotspring	SAMN10119931		GCA_003696975	273	2769672	2513	10145.3	55721	14752	52	53.77
49	GCA_022572725	Lineage IVb	marine_saline	marine sediment	SAMN16244049		GCA_022572725	221	3166826	2184	14329.5	73431	23771	43	52.89
50	GCA_022564895	Lineage IVb	marine_saline	marine sediment	SAMN16244139		GCA_022564895	149	3501138	2526	23497.6	85363	37082	31	52.79
51	SPIREOTU_00174748	Lineage IVb	marine_saline	hydrothermal vent	SAMN10350717	https://academic.oup.com/nar/article/52/D1/D777/7332059	SPIREOTU_00174748	251	3337620	2629	13297.3	52138	19122	58	53.74
52	GCA_027018225	Lineage IVb	marine_saline	hydrothermal vent	SAMN27359499	https://www.ncbi.nlm.nih.gov/pmc/articles/pmid/36572924/	GCA_027018225	1162	2980375	1000	2564.9	40691	3046	301	53.78
53	IMG_3300024516_18	Lineage IVb	marine_saline	marine sediment	SAMN08779673	http://www.nature.com/articles/s41587-020-0718-6	IMG_3300024516_18	394	2449514	3007	6217	25672	6656	115	50.07
54	Ca. Nitronereus thalassa EB	Lineage IVb	marine_saline	marine	SAMN32641646	https://www.ncbi.nlm.nih.gov/pmc/articles/pmid/37749300/	GCA_032191465	2	4014579	656439	2007289.5	3358140	3358140	1	48.5
55	GCA_029261305	Lineage IVb	engineered	marine tunnel biofilm	SAMN22315546		GCA_029261305	413	3666265	2505	8877.2	59352	11660	88	47.73
56	GCA_958295805	Lineage IVb	marine_saline	sponge	SAMEA112878492		GCA_958295805	1	2904372	2904372	2904372	2904372	2904372	1	56.63
57	GCA_020027205	Lineage IVb	marine_saline	cold seep	SAMN19079269		GCA_020027205	29	1914574	3685	66019.8	208821	115745	6	61.86
58	GCA_007570995	Lineage IVb	marine_saline	sponge	SAMN10273088		GCA_007570995	186	1976489	2569	10626.3	136189	14721	33	57.34
59	GCA_028817545	Lineage IVb	marine_saline	sponge	SAMN15855636		GCA_028817545	131	2205379	2119	16835	101496	29500	22	57.36
60	GCA_028817215	Lineage IVb	marine_saline	sponge	SAMN15855652		GCA_028817215	84	2280034	2273	27143.3	188775	60952	12	57.34
61	GCA_020027535	Lineage IVb	marine_saline	cold seep	SAMN19079263		GCA_020027535	140	2228583	2132	15918.5	71013	25042	28	56.31
62	GCA_012270585	Lineage IVb	marine_saline	sponge	SAMN12097979	https://doi.org/10.1038/s41564-019-0532-4	GCA_012270585	89	2503252	2511	28126.4	153090	51555	15	55.8
63	IMG_3300027386_28	Lineage IVb	marine_saline	sponge	SAMN10200334	http://www.nature.com/articles/s41587-020-0718-6	IMG_3300027386_28	175	2700572	3011	15431.8	81853	21443	39	56.28
64	GCA_951812745	Lineage IVb	marine_saline	sponge	SAMEA113399346		GCA_951812745	1	2346994	2346994	2346994	2346994	2346994	1	57.04
65	GCA_022825885	Lineage IVb	marine_saline	sponge	SAMN22072807		GCA_022825885	50	2377051	3928	47541	171458	78259	12	56.19
66	GCA_022826845	Lineage IVb	marine_saline	sponge	SAMN22072677		GCA_022826845	68	2418325	2573	35563.6	147690	55401	14	56.47
67	GCA_022820305	Lineage IVb	marine_saline	sponge	SAMN22072852		GCA_022820305	44	2559037	5000	58159.9	199963	85108	10	56.44
68	GCA_022821285	Lineage IVb	marine_saline	sponge	SAMN22072920		GCA_022821285	39	2570326	3925	65905.8	298597	86718	9	56.57
69	GCA_022824245	Lineage IVb	marine_saline	sponge	SAMN22072613		GCA_022824245	109	2314919	2925	21237.8	117748	30789	24	56.72
70	GCA_022821825	Lineage IVb	marine_saline	sponge	SAMN22072712		GCA_022821825	128	2482794	2621	19396.8	106529	26255	27	56.3
71	GCA_022828225	Lineage IVb	marine_saline	sponge	SAMN22072961		GCA_022828225	24	2362088	4947	98420.3	426321	215793	4	57.12
72	GCA_009840285	Lineage IVb	marine_saline	sponge	SAMN12598260		GCA_009840285	113	2201017	2597	19478	78911	27767	25	57.08
73	GCA_009836985	Lineage IVb	marine_saline	sponge	SAMN12598421		GCA_009836985	267	2000322	2540	7491.8	31659	9401	73	57.21
74	GCA_028819435	Lineage IVb	marine_saline	sponge	SAMN15855529		GCA_028819435	114	2620755	2424	22989.1	130694	33172	23	55.64
75	GCA_022824735	Lineage IVb	marine_saline	sponge	SAMN22072998		GCA_022824735	151	2315678	2679	15335.6	49235	19262	37	56.49
76	GCA_009836145	Lineage IVb	marine_saline	sponge	SAMN12598465		GCA_009836145	293	2248817	2529	7675.1	60675	9555	76	56.13
77	GCA_026707955	Lineage IVb	marine_saline	sponge	SAMN15855098		GCA_026707955	34	2436344	4570	71657.2	234892	108009	8	56.59
78	GCA_026707525	Lineage IVb	marine_saline	sponge	SAMN15855119		GCA_026707525	67	2379440	2361	35514	169214	63422	14	56.37
79	GCA_026706145	Lineage IVb	marine_saline	sponge	SAMN15855197		GCA_026706145	40	2484046	2429	62101.2	370963	95956	8	56.56
80	GCA_011523385	Lineage IVb	marine_saline	sponge	SAMN13494930		GCA_011523385	38	2506777	2152	65967.8	342572	122077	6	56.68
81	GCA_003695915	Lineage IVa	hotspring	hotspring	SAMN10119917		GCA_003695915	135	3706191	2886	27453.3	170004	58798	18	54.77
82	GCA_020348185	Lineage IVa	marine_saline	marine sediment	SAMN17669622	https://www.ncbi.nlm.nih.gov/pmc/articles/pmid/34354693/	GCA_020348185	1	2456183	2456183	2456183	2456183	2456183	1	48.4
83	GCA_020430285	Lineage IVa	engineered	saline waste water treatment plant	SAMN14563921	https://www.ncbi.nlm.nih.gov/pmc/articles/pmid/34615557/	GCA_020430285	233	4080878	1501	17514.5	234856	62158	22	50.26
84	GCA_029261355	Lineage IVa	engineered	marine tunnel biofilm	SAMN22315544		GCA_029261355	74	4632825	2544	62605.7	449683	170038	9	45.93
85	Nitrospira sp. M1	Lineage IVa	engineered	marine biofilter		https://doi.org/10.1111/j.1462-2920.2011.02525.x	NITM1X	1	4476936	4476936	4476936	4476936	4476936	1	47.93
86	GCA_021604005	Lineage IVa	engineered	saline waste water treatment plant	SAMD00422776		GCA_021604005	92	4707626	2628	51169.8	272289	97372	17	48.66
87	GCA_021604145	Lineage IVa	engineered	waste water treatment plant	SAMD00422778		GCA_021604145	633	4773780	2502	7541.5	360342	9008	129	47.26
88	Ca. Nitrospira salsa AC6	Lineage IVa	marine_saline	marine		https://doi.org/10.3389/fmicb.2013.00060	NSAL	5	4996817	393407	999363.4	2141488	1384931	2	46.85
89	GCA_021603905	Lineage IVa	engineered	saline waste water treatment plant	SAMD00422775		GCA_021603905	203	4735804	2611	23329.1	135256	38107	37	47.01
90	GCA_020430345	Lineage IVa	engineered	saline waste water treatment plant	SAMN14563919	https://www.ncbi.nlm.nih.gov/pmc/articles/pmid/34615557/	GCA_020430345	77	3687670	506	47891.8	330915	125987	9	50.16
91	GCA_020430335	Lineage IVa	engineered	saline waste water treatment plant	SAMN14563920	https://www.ncbi.nlm.nih.gov/pmc/articles/pmid/34615557/	GCA_020430335	736	3020601	1001	4104.1	39429	6220	132	48.43
92	GCA_020430325	Lineage IVa	engineered	saline waste water treatment plant	SAMN14563923	https://www.ncbi.nlm.nih.gov/pmc/articles/pmid/34615557/	GCA_020430325	663	3053477	1001	4605.5	34621	7236	115	48.47
93	GCA_020430305	Lineage IVa	engineered	saline waste water treatment plant	SAMN14563922	https://www.ncbi.nlm.nih.gov/pmc/articles/pmid/34615557/	GCA_020430305	1586	6309309	1002	3978.1	33736	5886	289	48.27
94	GCA_003235785	Lineage IVa	marine_saline	hydrothermal vent	SAMN09287860		GCA_003235785	551	2689567	1509	4881.2	38276	5825	144	49.92
95	IMG_3300000124_6	Lineage IVa	marine_saline	marine sediment	SAMN05518189	http://www.nature.com/articles/s41587-020-0718-6	IMG_3300000124_6	394	2417255	3001	6135.2	23459	6954	116	49.52
96	SPIREOTU_01584414	Lineage IVa	marine_saline	marine sediment	SAMN07631020	https://academic.oup.com/nar/article/52/D1/D777/7332059	SPIREOTU_01584414	468	2572278	2501	5496.3	22806	5815	150	48.46
97	GCA_003228495	Lineage IVa	marine_saline	hydrothermal vent	SAMN09240199		GCA_003228495	416	2656272	1514	6385.3	43166	8387	91	48.4
98	GCA_003233615	Lineage IVa	marine_saline	hydrothermal vent	SAMN09239988		GCA_003233615	497	3184435	2509	6407.3	39803	7694	132	47.56
99	GCA_029261275	Lineage IVa	engineered	marine tunnel biofilm	SAMN22315549		GCA_029261275	283	3811157	2615	13467	69834	19642	56	47.77
100	GCA_029261295	Lineage IVa	engineered	marine tunnel biofilm	SAMN22315547		GCA_029261295	38	4059513	2957	106829.3	516266	182169	7	46.57
101	SPIREOTU_02090148	Lineage IVa	marine_saline	marine sediment	SAMN08769314	https://academic.oup.com/nar/article/52/D1/D777/7332059	SPIREOTU_02090148	489	2429672	2508	4968.7	19634	5206	150	48.43
102	GCA_029261255	Lineage IVa	engineered	marine tunnel biofilm	SAMN22315548		GCA_029261255	251	4363396	2513	17384	118926	27010	44	47.46
103	GCA_029261235	Lineage IVa	engineered	marine tunnel biofilm	SAMN22315550		GCA_029261235	264	4167038	2514	15784.2	99953	27951	46	47.64
104	SPIREOTU_00316837	Lineage IVa	marine_saline	marine sediment	SAMN08769329	https://academic.oup.com/nar/article/52/D1/D777/7332059	SPIREOTU_00316837	166	3659636	2546	22046	128210	34670	31	50.84
105	Ca. Nitrospira alkalitolerans	Lineage IVa	marine_saline	saline sediment	SAMEA6064216	https://pubmed.ncbi.nlm.nih.gov/32709974/	Nalkalitolerans-Contigs	87	4886114	2356	56162.2	341326	109063	15	51.4
106	SPIREOTU_01825655	Lineage IVa	soil_sediment	soil	SAMN11532199	https://academic.oup.com/nar/article/52/D1/D777/7332059	SPIREOTU_01825655	196	3125207	3414	15944.9	66948	20006	47	50.8
107	GCA_009377845	Lineage IVa	soil_sediment	sediment	SAMN12830849		GCA_009377845	169	3215483	8081	19026.5	62452	20866	48	50.71
108	GCA_003523945	Lineage IVa	engineered	waste water treatment plant	SAMN08018319	https://doi.org/10.1038/nbt.4229	GCA_003523945	638	4905828	2502	7689.4	62165	9589	142	49.44
109	SPIREOTU_00041239	Lineage IVa	aquatic	groundwater	SAMN06344006	https://academic.oup.com/nar/article/52/D1/D777/7332059	SPIREOTU_00041239	473	3364939	2515	7114	30971	8453	130	51.33
110	SMAGOTU_05155	Lineage IVa	soil_sediment	soil	SAMN14845643	https://www.nature.com/articles/s41467-023-43000-z	SMAGOTU_05155	658	3576318	1505	5435.1	35979	6335	161	49.98
111	GCA_902500695	Lineage IVa	engineered	waste water treatment plant biofilm	SAMEA5954152		GCA_902500695	175	4276258	1738	24435.8	136597	45187	30	49.93
112	GCA_021604365	Lineage IVa	engineered	saline bioreactor	SAMD00422780		GCA_021604365	303	4023894	2506	13280.2	61199	18644	65	49.7
113	Nitrospira sp. Ecomares 2.1	Lineage IVa	engineered	marine biofilter		https://doi.org/10.1111/j.1462-2920.2011.02525.x	NITECO	1	4714630	4714630	4714630	4714630	4714630	1	49.82
114	Nitrospira sp. MA-1	Lineage IVa	marine_saline	marine sediment	SAMN32641643	https://www.ncbi.nlm.nih.gov/pmc/articles/pmid/37749300/	GCA_032139905	7	4761458	181895	680208.3	1776099	1264914	2	49.91
115	GCA_020430245	Lineage IVa	engineered	saline waste water treatment plant	SAMN14563925	https://www.ncbi.nlm.nih.gov/pmc/articles/pmid/34615557/	GCA_020430245	512	4052229	500	7914.5	49215	16065	77	49.45
116	GCA_021604105	Lineage IVa	engineered	saline bioreactor	SAMD00422777		GCA_021604105	218	4905893	2520	22504.1	118534	37884	41	49.73
117	Nitrospira sp. DJ	Lineage IVa	marine_saline	marine sediment	SAMN12045833		GCA_024760505	1	3702696	3702696	3702696	3702696	3702696	1	50.3
118	Ca. Nitrospira neomarina DK	Lineage IVa	marine_saline	marine	SAMN32641504		GCA_032051675	1	4796525	4796525	4796525	4796525	4796525	1	50.23
119	Nitrospira marina Nb-295	Lineage IVa	marine_saline	marine	SAMN05660474	https://www.nature.com/articles/s41396-020-00828-3	Nmarina_IMG_genome	1	4689205	4689205	4689205	4689205	4689205	1	50.04
120	Ca. Nitrospira allomarina VA	Lineage IVa	marine_saline	marine	SAMN32641628		GCA_032050975	1	4553057	4553057	4553057	4553057	4553057	1	49.99
121	SMAGOTU_20869	Lineage IVa	soil_sediment	soil	SAMN35729411	https://www.nature.com/articles/s41467-023-43000-z	SMAGOTU_20869	600	3722976	2014	6205	27797	7221	162	50.43
122	SPIREOTU_02503015	Lineage IVa	marine_saline	saline soil	SAMN14775398	https://academic.oup.com/nar/article/52/D1/D777/7332059	SPIREOTU_02503015	515	2887090	2501	5606	34129	6543	140	50.09
123	GCA_026128885	Lineage IVa	engineered	waste water treatment plant	SAMN19104364		GCA_026128885	339	4580991	1515	13513.2	76676	20336	69	50.31
124	GCA_020632595	Lineage IVa	engineered	saline waste water treatment plant	SAMN15687794	https://www.ncbi.nlm.nih.gov/pmc/articles/pmid/34649602/	GCA_020632595	48	4911491	2498	102322.7	1133440	282887	5	50.4
125	SMAGOTU_10901	Lineage V	soil_sediment	soil rhizosphere	SAMN06239029	https://www.nature.com/articles/s41467-023-43000-z	SMAGOTU_10901	473	3280810	2007	6936.2	38577	8660	115	57.69
126	Ca. Nitrospira bockiana 47C	Lineage V	engineered	pipe		https://doi.org/10.1099/ijs.0.65379-0	NBOC	1	4464302	4464302	4464302	4464302	4464302	1	63.5
127	IMG_3300027907_21	Lineage V	soil_sediment	soil rhizosphere host-associated	SAMN06266326	http://www.nature.com/articles/s41587-020-0718-6	IMG_3300027907_21	587	4070925	3004	6935.1	43810	8503	149	55.12
128	SPIREOTU_00490922	Lineage V	soil_sediment	soil rhizosphere host-associated	SAMN08776902	https://academic.oup.com/nar/article/52/D1/D777/7332059	SPIREOTU_00490922	283	4684371	2527	16552.5	119270	32718	44	55.16
129	Nitrospira sp. Nam74	Lineage V	soil_sediment	soil		https://doi.org/10.1093/femsec/fiu031	NAM74	1	5167638	5167638	5167638	5167638	5167638	1	55.51
130	SMAGOTU_11424	Lineage V	soil_sediment	soil rhizosphere	SAMN06238989	https://www.nature.com/articles/s41467-023-43000-z	SMAGOTU_11424	462	3430858	2021	7426.1	38083	9836	114	55.88
131	SPIREOTU_00832808	Lineage V	soil_sediment	soil	SAMN10094660	https://academic.oup.com/nar/article/52/D1/D777/7332059	SPIREOTU_00832808	447	3351754	2512	7498.3	36070	9032	113	57.2
132	GCA_027717545	Unclassified 1	marine_saline	marine sediment	SAMN27544102		GCA_027717545	517	2983696	207	5771.2	116290	42024	22	58.41
133	GCA_022572005	Unclassified 1	marine_saline	marine sediment	SAMN16242001		GCA_022572005	291	2453382	2035	8430.9	46275	10668	73	58.94
134	GCA_022545705	Unclassified 1	marine_saline	marine sediment	SAMN16241975		GCA_022545705	144	2174286	2458	15099.2	65003	20840	34	59.18
135	SPIREOTU_00865494	Unclassified 1	aquatic	lake	SAMN09201688	https://academic.oup.com/nar/article/52/D1/D777/7332059	SPIREOTU_00865494	180	2512068	2561	13955.9	76711	19258	42	64.09
136	SPIREOTU_00865485	Unclassified 1	aquatic	lake	SAMN09201688	https://academic.oup.com/nar/article/52/D1/D777/7332059	SPIREOTU_00865485	280	2090357	2510	7465.6	34591	9374	70	61.99
137	GCA_016873395	Unclassified 1	aquatic	lake	SAMN10966863		GCA_016873395	97	2337642	1602	24099.4	144247	47174	17	61.55
138	GCA_016873525	Unclassified 1	aquatic	lake	SAMN10966860		GCA_016873525	398	2290438	1502	5754.9	38756	7617	94	62.12
139	GCA_004296865	Unclassified 1	aquatic	groundwater	SAMN10720248	https://www.ncbi.nlm.nih.gov/pmc/articles/pmid/32252814/	GCA_004296865	613	2711460	1055	4423.3	23835	5477	151	61.63
140	SPIREOTU_01283382	Unclassified 1	aquatic	groundwater	SAMN11321107	https://academic.oup.com/nar/article/52/D1/D777/7332059	SPIREOTU_01283382	32	3425475	2791	107046.1	399489	151829	7	62.29
141	SPIREOTU_01632027	Unclassified 1	aquatic	lake	SAMN11356861	https://academic.oup.com/nar/article/52/D1/D777/7332059	SPIREOTU_01632027	90	2311244	2525	25680.5	109179	43176	18	62.44
142	SPIREOTU_00865414	Unclassified 1	aquatic	lake	SAMN09201688	https://academic.oup.com/nar/article/52/D1/D777/7332059	SPIREOTU_00865414	67	2373935	3681	35431.9	120436	58296	14	62.72
143	GCA_004296885	Unclassified 1	aquatic	groundwater	SAMN10720245	https://www.ncbi.nlm.nih.gov/pmc/articles/pmid/32252814/	GCA_004296885	23	3259612	1508	141722.3	577390	321837	4	61.97
144	SPIREOTU_02484056	Unclassified 1	aquatic	lake	SAMEA8660020	https://academic.oup.com/nar/article/52/D1/D777/7332059	SPIREOTU_02484056	90	3234591	2556	35939.9	278506	60710	17	61.25
145	GCA_016873495	Unclassified 1	aquatic	lake	SAMN10966859		GCA_016873495	89	3193853	1666	35886	187511	71608	16	61.5
146	GCA_016207025	Unclassified 1	aquatic	groundwater	SAMN15435974		GCA_016207025	174	2470276	2061	14197	71538	21847	34	61.04
147	SPIREOTU_01583817	Unclassified 1	subsurface	cave biofilm	SAMN09666220	https://academic.oup.com/nar/article/52/D1/D777/7332059	SPIREOTU_01583817	57	3798351	3112	66637.7	341465	129759	10	60.96
148	GCA_020027965	Unclassified 1	soil_sediment	freshwater sediment	SAMN18867652		GCA_020027965	263	3615932	2592	13748.8	112119	22012	48	61.54
149	GCA_023248295	Unclassified 1	aquatic	groundwater	SAMN19017238	https://www.ncbi.nlm.nih.gov/pmc/articles/pmid/35191775/	GCA_023248295	220	2506559	2528	11393.5	62366	14998	52	61.73
150	SMAGOTU_16511	Unclassified 1	soil_sediment	soil	SAMN08902886	https://www.nature.com/articles/s41467-023-43000-z	SMAGOTU_16511	186	2351701	1770	12643.6	86792	17441	37	61.94
151	GCA_001918075	Unclassified 1	soil_sediment	soil	SAMN04327881	https://www.ncbi.nlm.nih.gov/pmc/articles/pmid/27843720/	GCA_001918075	106	1746767	7656	16478.9	47077	18182	34	61.6
152	GCA_005877775	Unclassified 1	soil_sediment	soil	SAMN11380653	https://www.ncbi.nlm.nih.gov/pmc/articles/pmid/31110364/	GCA_005877775	309	3063331	210	9913.7	60013	14567	58	58.48
153	SPIREOTU_01583904	Unclassified 1	subsurface	cave biofilm	SAMN09666220	https://academic.oup.com/nar/article/52/D1/D777/7332059	SPIREOTU_01583904	193	2884208	2566	14944.1	87439	22672	35	58.12
154	IMG_3300027950_3	Unclassified 1	soil_sediment	freshwater sediment	SAMN06267118	http://www.nature.com/articles/s41587-020-0718-6	IMG_3300027950_3	259	1426679	3003	5508.4	18957	5506	85	59.55
155	GCA_020028225	Unclassified 1	soil_sediment	freshwater sediment	SAMN18867663		GCA_020028225	387	1981069	2513	5119	43080	5502	113	58.84
156	GCA_020028715	Unclassified 1	soil_sediment	freshwater sediment	SAMN18867687		GCA_020028715	406	2092345	2506	5153.6	27059	5599	117	59
157	IMG_3300027332_2	Unclassified 1	soil_sediment	freshwater sediment	SAMN06267141	http://www.nature.com/articles/s41587-020-0718-6	IMG_3300027332_2	284	2164869	3034	7622.8	37174	9114	75	59.14
158	IMG_3300027277_3	Unclassified 1	soil_sediment	freshwater sediment	SAMN06267140	http://www.nature.com/articles/s41587-020-0718-6	IMG_3300027277_3	349	1864936	3003	5343.7	17969	5379	116	59
159	GCA_020028275	Unclassified 1	soil_sediment	freshwater sediment	SAMN18867666		GCA_020028275	408	2052516	2509	5030.7	20774	5279	126	59.05
160	GCA_020028215	Unclassified 1	soil_sediment	freshwater sediment	SAMN18867664		GCA_020028215	393	1880818	2504	4785.8	18091	5230	123	59.03
161	GCA_020028195	Unclassified 1	soil_sediment	freshwater sediment	SAMN18867662		GCA_020028195	398	2202383	2506	5533.6	25626	6100	113	59.06
162	IMG_3300027949_1	Unclassified 1	soil_sediment	freshwater sediment	SAMN06267139	http://www.nature.com/articles/s41587-020-0718-6	IMG_3300027949_1	331	2214605	3011	6690.6	24473	7101	94	59.04
163	GCA_020028735	Unclassified 1	soil_sediment	freshwater sediment	SAMN18867690		GCA_020028735	369	1956304	2503	5301.6	24513	5857	107	59.12
164	SPIREOTU_01791072	Unclassified 1	soil_sediment	freshwater sediment	SAMN06267137	https://academic.oup.com/nar/article/52/D1/D777/7332059	SPIREOTU_01791072	371	2016648	2510	5435.7	21355	5926	110	59.12
165	GCA_020028155	Unclassified 1	soil_sediment	freshwater sediment	SAMN18867660		GCA_020028155	408	2387426	2503	5851.5	21763	6574	116	58.96
166	GCA_020028015	Unclassified 1	soil_sediment	freshwater sediment	SAMN18867654		GCA_020028015	432	2191281	2505	5072.4	43165	5340	124	59.05
167	SPIREOTU_00841708	Lineage VIII	engineered	waste water treatment plant	SAMN08707544	https://academic.oup.com/nar/article/52/D1/D777/7332059	SPIREOTU_00841708	193	3662971	2624	18979.1	132221	28834	35	58.74
168	Nitrospira sp. Kam-Ns4a	Lineage VIII	hotspring	hotspring		https://doi.org/10.1111/j.1574-6941.2010.01006.x	KamNS4	1	3925625	3925625	3925625	3925625	3925625	1	66.86
169	GCA_016235225	Unclassified 2	aquatic	groundwater	SAMN15436687		GCA_016235225	317	2337009	3015	7372.3	28651	8183	94	61.19
170	GCA_016873435	Unclassified 2	aquatic	lake	SAMN10966862		GCA_016873435	33	1719115	2615	52094.4	316547	118385	5	60.44
171	SPIREOTU_01583908	Unclassified 2	subsurface	cave biofilm	SAMN09666220	https://academic.oup.com/nar/article/52/D1/D777/7332059	SPIREOTU_01583908	56	2428621	2980	43368.2	188101	91143	9	63.55
172	SPIREOTU_01821082	Unclassified 2	soil_sediment	soil	SAMN12811966	https://academic.oup.com/nar/article/52/D1/D777/7332059	SPIREOTU_01821082	215	2219728	2500	10324.3	51015	14404	46	62.2
173	GCA_001805245	Unclassified 2	aquatic	groundwater	SAMN04315937	https://www.ncbi.nlm.nih.gov/pmc/articles/pmid/27774985/	GCA_001805245	76	2659365	5212	34991.6	121826	54795	17	61.41
174	SMAGOTU_15574	Unclassified 2	soil_sediment	soil	SAMN08618477	https://www.nature.com/articles/s41467-023-43000-z	SMAGOTU_15574	148	1622417	1527	10962.3	46181	15857	35	61.48
175	GCA_020027905	Unclassified 2	soil_sediment	freshwater sediment	SAMN18867649		GCA_020027905	345	1738526	2517	5039.2	23976	5272	101	61.11
176	GCA_009692155	Unclassified 2	aquatic	lake	SAMN10915764		GCA_009692155	27	1928707	5275	71433.6	239645	92550	7	60.52
177	SMAGOTU_17534	Lineage VI	soil_sediment	soil	SAMN10096626	https://www.nature.com/articles/s41467-023-43000-z	SMAGOTU_17534	72	3413416	2560	47408.6	175731	66491	16	61.43
178	SMAGOTU_17487	Lineage VI	soil_sediment	soil	SAMN10096626	https://www.nature.com/articles/s41467-023-43000-z	SMAGOTU_17487	69	3494975	3971	50651.8	347759	95017	13	60.88
179	Ca. Nitrospira calida Ns10	Lineage VI	hotspring	geothermal spring microbial mat		https://doi.org/10.1111/j.1574-6941.2010.01006.x	NCAL	1	3825840	3825840	3825840	3825840	3825840	1	61.19
180	SMAGOTU_10984	Lineage I	soil_sediment	soil rhizosphere	SAMN06239023	https://www.nature.com/articles/s41467-023-43000-z	SMAGOTU_10984	212	3258837	2062	15371.9	104882	23122	43	58.72
181	SMAGOTU_00891	Lineage I	soil_sediment	soil	SAMN35729607	https://www.nature.com/articles/s41467-023-43000-z	SMAGOTU_00891	405	2957950	2070	7303.6	38453	8805	108	58.05
182	Nitrospira sp. Nam80	Lineage I	soil_sediment	soil biocrust		https://doi.org/10.1093/femsec/fiu031	NAM80	1	4734854	4734854	4734854	4734854	4734854	1	57.39
183	SMAGOTU_02531	Lineage I	soil_sediment	soil	SAMN35729755	https://www.nature.com/articles/s41467-023-43000-z	SMAGOTU_02531	319	3066369	2009	9612.4	49899	12552	81	59.31
184	GCA_019637075	Lineage I	engineered	waste water treatment plant	SAMN18899373	https://linkinghub.elsevier.com/retrieve/pii/S0043-1354(21)00652-7	GCA_019637075	22	4062404	2467	184654.7	899142	660349	3	59.8
185	GCA_023150745	Lineage I	engineered	bioreactor waste water	SAMN25008100		GCA_023150745	78	3000847	509	38472.4	273812	86959	12	60.87
186	GCA_030123605	Lineage I	engineered	bioreactor waste water	SAMN31287992		GCA_030123605	1	4316411	4316411	4316411	4316411	4316411	1	59.04
187	GCA_030123565	Lineage I	engineered	bioreactor waste water	SAMN31287994		GCA_030123565	1	4616781	4616781	4616781	4616781	4616781	1	59.41
188	GCA_017879665	Lineage I	engineered	waste water treatment plant	SAMN13439358		GCA_017879665	399	4567628	2501	11447.7	68208	16619	78	59.67
189	GCA_020697375	Lineage I	soil_sediment	soil	SAMN20393774		GCA_020697375	246	4546262	2521	18480.7	205348	34376	37	57.13
190	GCA_023248215	Lineage I	aquatic	groundwater	SAMN19017240	https://www.ncbi.nlm.nih.gov/pmc/articles/pmid/35191775/	GCA_023248215	199	4690508	2509	23570.4	182852	41774	35	58.11
191	GCA_013696305	Lineage I	soil_sediment	soil	SAMN15052096		GCA_013696305	379	3248677	2007	8571.7	48402	11331	85	57.38
192	SPIREOTU_00498187	Lineage I	engineered	waste water treatment plant	SAMN12347523	https://academic.oup.com/nar/article/52/D1/D777/7332059	SPIREOTU_00498187	50	4587769	2950	91755.4	453454	186469	8	57.34
193	GCA_021323395	Lineage I	soil_sediment	soil	SAMN20393814		GCA_021323395	234	3495944	2536	14939.9	123346	23072	39	57.91
194	GCA_902500785	Lineage I	engineered	waste water treatment plant biofilm	SAMEA5954141		GCA_902500785	129	3897269	1552	30211.4	167638	53310	23	58.58
195	GCA_024998705	Lineage I	engineered	drinking water	SAMN15825265		GCA_024998705	1028	4156071	212	4042.9	30895	6529	203	58.34
196	GCA_022641695	Lineage I	engineered	bioreactor	SAMN22412568		GCA_022641695	32	3960101	8978	123753.2	696527	268274	5	58.26
197	IMG_3300029446_9	Lineage I	engineered	waste water treatment plant	SAMEA3991432	http://www.nature.com/articles/s41587-020-0718-6	IMG_3300029446_9	470	3255111	3001	6925.8	35952	7884	121	58.75
198	SPIREOTU_00144968	Lineage I	engineered	waste water treatment plant	SAMN06343851	https://academic.oup.com/nar/article/52/D1/D777/7332059	SPIREOTU_00144968	62	4108855	4724	66271.9	363608	104344	14	58.34
199	GCA_919902505	Lineage I	aquatic	groundwater	SAMEA10985185		GCA_919902505	84	4240547	1051	50482.7	423736	105058	14	58.97
200	GCA_016719745	Lineage I	engineered	waste water treatment plant	SAMN16426230	https://www.ncbi.nlm.nih.gov/pmc/articles/pmid/33790294/	GCA_016719745	36	4312793	5044	119799.8	599506	305243	5	59.27
201	GCA_016722315	Lineage I	engineered	waste water treatment plant	SAMN16426441	https://www.ncbi.nlm.nih.gov/pmc/articles/pmid/33790294/	GCA_016722315	32	4319841	11038	134995	553461	233409	6	59.15
202	GCA_002380995	Lineage I	engineered	waste water treatment plant	SAMN06453221	https://doi.org/10.1038/s41564-017-0012-7	GCA_002380995	376	3388370	2500	9011.6	46086	12435	84	59.04
203	GCA_902500715	Lineage I	engineered	waste water treatment plant	SAMEA5954140		GCA_902500715	241	3659777	1545	15185.8	113382	25628	43	58.96
204	GCA_024998625	Lineage I	engineered	drinking water	SAMN15825271		GCA_024998625	37	4418259	7183	119412.4	468721	173425	8	58.76
205	Nitrospira defluvii A17	Lineage I	engineered	waste water treatment plant	SAMEA2272290	https://www.pnas.org/doi/full/10.1073/pnas.1003860107	GCA_000196815	1	4317083	4317083	4317083	4317083	4317083	1	59.03
206	GCA_016788925	Lineage I	engineered	bioreactor waste water	SAMN17181172		GCA_016788925	624	3141647	500	5034.7	47631	10089	86	59.31
207	GCA_024998565	Lineage I	engineered	drinking water	SAMN15825272		GCA_024998565	19	4131833	16554	217464.9	738772	285103	5	59.01
208	GCA_026128905	Lineage I	engineered	waste water treatment plant	SAMN19104362		GCA_026128905	13	4160939	12911	320072.2	815514	524660	3	58.43
209	GCA_018242805	Lineage I	engineered	waste water treatment plant	SAMN17574053	https://linkinghub.elsevier.com/retrieve/pii/S0043-1354(21)00285-2	GCA_018242805	45	4319222	2130	95982.7	562665	222557	6	58.35
210	GCA_024281575	Lineage I	engineered	waste water treatment plant	SAMN28968190	https://linkinghub.elsevier.com/retrieve/pii/S0043-1354(22)01442-7	GCA_024281575	5	3829071	266963	765814.2	1631891	761992	2	58.76
211	GCA_018242735	Lineage I	engineered	waste water treatment plant	SAMN17574054	https://linkinghub.elsevier.com/retrieve/pii/S0043-1354(21)00285-2	GCA_018242735	25	3963724	5042	158549	899943	551210	3	58.72
212	GCA_014055495	Lineage I	engineered	bioreactor	SAMN13055410		GCA_014055495	167	4062594	2037	24326.9	185613	55759	23	59.47
213	GCA_905220995	Lineage I	engineered	waste water treatment plant	SAMEA7993253		GCA_905220995	22	4840206	210	220009.4	1504791	737608	3	58.92
214	GCA_019636975	Lineage I	engineered	waste water treatment plant	SAMN18899378	https://linkinghub.elsevier.com/retrieve/pii/S0043-1354(21)00652-7	GCA_019636975	293	3613021	1536	12331.1	117627	25369	40	59.82
215	GCA_011525625	Lineage I	engineered	bioreactor waste water	SAMN13739120		GCA_011525625	35	4603721	2807	131534.9	916666	306347	5	59.29
216	SPIREOTU_00706028	Lineage I	engineered	waste water treatment plant	SAMEA3991442	https://academic.oup.com/nar/article/52/D1/D777/7332059	SPIREOTU_00706028	442	3374371	2501	7634.3	27621	9447	116	58.53
217	GCA_009594995	Lineage I	engineered	waste water treatment plant	SAMN12392389		GCA_009594995	98	3779953	1004	38570.9	326947	85503	12	58.36
218	GCA_024998595	Lineage I	engineered	drinking water	SAMN15825270		GCA_024998595	15	4234307	3209	282287.1	1087196	715597	3	57.96
219	GCA_022227015	Lineage I	engineered	waste water treatment plant	SAMN24539248		GCA_022227015	1	4392397	4392397	4392397	4392397	4392397	1	57.74
220	GCA_014055465	Lineage I	engineered	bioreactor	SAMN13055409		GCA_014055465	32	4448316	2258	139009.9	919509	314665	4	58.28
221	GCA_902500995	Lineage I	engineered	waste water treatment plant	SAMEA5954139		GCA_902500995	56	3969535	1515	70884.6	308074	161412	10	59.47
222	SPIREOTU_01663580	Lineage I	engineered	waste water treatment plant	SAMEA103904964	https://academic.oup.com/nar/article/52/D1/D777/7332059	SPIREOTU_01663580	140	4086743	2525	29191	155904	45647	28	58.46
223	GCA_020853775	Lineage I	engineered	waste water treatment plant	SAMN16439673		GCA_020853775	121	4248748	2775	35113.6	125990	55171	27	58.72
224	GCA_018242665	Lineage I	engineered	waste water treatment plant	SAMN17574056	https://linkinghub.elsevier.com/retrieve/pii/S0043-1354(21)00285-2	GCA_018242665	57	4055433	4167	71147.9	324759	132472	10	58.81
225	GCA_026128995	Lineage I	engineered	waste water treatment plant	SAMN19104360		GCA_026128995	35	4245680	1581	121305.1	438838	228469	8	58.09
226	GCA_022226935	Lineage I	engineered	waste water treatment plant	SAMN24539249		GCA_022226935	1	4229538	4229538	4229538	4229538	4229538	1	58.08
227	GCA_019637035	Lineage I	engineered	waste water treatment plant	SAMN18899374	https://linkinghub.elsevier.com/retrieve/pii/S0043-1354(21)00652-7	GCA_019637035	292	3819161	1002	13079.3	108882	27757	40	58.02
228	GCA_026128925	Lineage I	engineered	waste water treatment plant	SAMN19104361		GCA_026128925	34	4513336	1700	132745.2	774612	365774	5	57.75
229	GCA_900696505	Lineage I	engineered	bioreactor waste water	SAMEA5364565		GCA_900696505	413	3251470	2500	7872.8	42797	10536	87	58.19
230	GCA_019637055	Lineage I	engineered	waste water treatment plant	SAMN18899375	https://linkinghub.elsevier.com/retrieve/pii/S0043-1354(21)00652-7	GCA_019637055	216	3934244	2095	18214.1	116568	25745	46	58.18
231	SMAGOTU_20898	Lineage VII	soil_sediment	soil	SAMN35729414	https://www.nature.com/articles/s41467-023-43000-z	SMAGOTU_20898	427	3532234	2026	8272.2	37787	11586	98	61.49
232	Nitrospira tepida DNF	Lineage VII	engineered	waste water treatment plant	SAMEA111406345		GCA_947241125	1	4731961	4731961	4731961	4731961	4731961	1	61.14
233	SMAGOTU_12003	Lineage II	soil_sediment	soil	SAMN06264378	https://www.nature.com/articles/s41467-023-43000-z	SMAGOTU_12003	339	3446988	2179	10168.1	67343	14018	76	56.19
234	SMAGOTU_01171	Lineage II	soil_sediment	soil	SAMN35729634	https://www.nature.com/articles/s41467-023-43000-z	SMAGOTU_01171	158	4089865	2607	25885.2	187423	46397	24	55.92
235	SMAGOTU_16124	Lineage II	soil_sediment	soil	SAMN08778311	https://www.nature.com/articles/s41467-023-43000-z	SMAGOTU_16124	58	3396959	2629	58568.3	372983	117278	9	55.92
236	SPIREOTU_01485968	Lineage II	marine_saline	saline soil	SAMN11382436	https://academic.oup.com/nar/article/52/D1/D777/7332059	SPIREOTU_01485968	261	2823422	2520	10817.7	47038	14606	58	56.42
237	SMAGOTU_15598	Lineage II	soil_sediment	soil	SAMN08618479	https://www.nature.com/articles/s41467-023-43000-z	SMAGOTU_15598	401	3023446	1504	7539.8	60303	12435	67	56.47
238	Nitrospira sp. KM1	Lineage II	engineered	drinking water treatment plant	SAMD00073592		GCA_011405515	1	4509223	4509223	4509223	4509223	4509223	1	55.98
239	SPIREOTU_00078550	Lineage II	soil_sediment	soil	SAMN06239028	https://academic.oup.com/nar/article/52/D1/D777/7332059	SPIREOTU_00078550	220	4291914	2611	19508.7	110495	27165	50	58.6
240	SMAGOTU_02352	Lineage II	soil_sediment	soil	SAMN35729736	https://www.nature.com/articles/s41467-023-43000-z	SMAGOTU_02352	306	3813031	2037	12460.9	59939	19039	68	60.89
241	GCA_014055525	Lineage II	engineered	bioreactor	SAMN13055411		GCA_014055525	35	3462002	4489	98914.3	309808	162681	8	58.34
242	Nitrospira japonica NJ1	Lineage II	engineered	waste water treatment plant	SAMEA17758918		GCA_900169565	1	4084817	4084817	4084817	4084817	4084817	1	58.96
243	GCA_029194535	Lineage II	engineered	waste water treatment plant weakly acidic bioreactor	SAMN32945652		GCA_029194535	5	3979322	1416	795864.4	2495250	2495250	1	59.45
244	GCA_002420105	Lineage II	soil_sediment	freshwater sediment	SAMN06457681	https://doi.org/10.1038/s41564-017-0012-7	GCA_002420105	124	3440608	2621	27746.8	150013	44861	25	61.71
245	SPIREOTU_00832837	Lineage II	soil_sediment	soil	SAMN10094660	https://academic.oup.com/nar/article/52/D1/D777/7332059	SPIREOTU_00832837	143	3647776	2643	25508.9	116001	43725	28	58.23
246	SMAGOTU_21013	Lineage II	soil_sediment	soil	SAMN35729425	https://www.nature.com/articles/s41467-023-43000-z	SMAGOTU_21013	264	2959086	1025	11208.7	86637	21634	46	57.29
247	SMAGOTU_12015	Lineage II	soil_sediment	soil	SAMN06264377	https://www.nature.com/articles/s41467-023-43000-z	SMAGOTU_12015	575	3762363	2019	6543.2	39532	7705	153	55.51
248	GCA_946479785	Lineage II	soil_sediment	soil rhizosphere	SAMEA110698878		GCA_946479785	173	3368615	2539	19471.8	85350	35404	33	56.72
249	SMAGOTU_01775	Lineage II	soil_sediment	soil	SAMN35729685	https://www.nature.com/articles/s41467-023-43000-z	SMAGOTU_01775	364	2761823	2031	7587.4	35918	9416	91	57.56
250	SPIREOTU_01101533	Lineage II	soil_sediment	soil rhizosphere	SAMN06343971	https://academic.oup.com/nar/article/52/D1/D777/7332059	SPIREOTU_01101533	141	3348285	2703	23746.7	143219	40706	29	56.84
251	SMAGOTU_02313	Lineage II	soil_sediment	soil	SAMN35729735	https://www.nature.com/articles/s41467-023-43000-z	SMAGOTU_02313	504	3064004	2004	6079.4	28753	7268	133	57.02
252	SPIREOTU_01960408	Lineage II	soil_sediment	soil rhizosphere	SAMN10864097	https://academic.oup.com/nar/article/52/D1/D777/7332059	SPIREOTU_01960408	245	3138959	2580	12812.1	51940	18328	57	57.37
253	SMAGOTU_00920	Lineage II	soil_sediment	soil	SAMN35729609	https://www.nature.com/articles/s41467-023-43000-z	SMAGOTU_00920	235	2926927	2062	12455	80072	20258	44	57.47
254	GCA_029240595	Lineage II	soil_sediment	soil	SAMN20418636		GCA_029240595	264	2760768	2518	10457.5	64558	13145	60	57.56
255	SMAGOTU_21029	Lineage II	soil_sediment	soil	SAMN35729426	https://www.nature.com/articles/s41467-023-43000-z	SMAGOTU_21029	317	2894889	2043	9132.1	38527	11562	76	58.22
256	SMAGOTU_02288	Lineage II	soil_sediment	soil	SAMN35729732	https://www.nature.com/articles/s41467-023-43000-z	SMAGOTU_02288	336	3333482	2034	9921.1	88449	13958	68	58.67
257	SPIREOTU_00492691	Lineage II	soil_sediment	soil rhizosphere	SAMN06266401	https://academic.oup.com/nar/article/52/D1/D777/7332059	SPIREOTU_00492691	372	3801571	2554	10219.3	64201	13553	88	58.21
258	SMAGOTU_02026	Lineage II	soil_sediment	soil	SAMN35729709	https://www.nature.com/articles/s41467-023-43000-z	SMAGOTU_02026	236	3184244	2008	13492.6	68349	22549	45	58.92
259	SMAGOTU_11293	Lineage II	soil_sediment	soil rhizosphere	SAMN06238999	https://www.nature.com/articles/s41467-023-43000-z	SMAGOTU_11293	304	3319835	2017	10920.5	81438	15786	51	59.22
260	SMAGOTU_19908	Lineage II	soil_sediment	soil	SAMN11532353	https://www.nature.com/articles/s41467-023-43000-z	SMAGOTU_19908	147	3453964	2001	23496.4	228054	53096	19	58.86
261	SMAGOTU_11101	Lineage II	soil_sediment	soil rhizosphere	SAMN06239019	https://www.nature.com/articles/s41467-023-43000-z	SMAGOTU_11101	121	3446464	2791	28483.2	230283	55615	19	58.4
262	SPIREOTU_00080692	Lineage II	soil_sediment	soil rhizosphere	SAMN06239001	https://academic.oup.com/nar/article/52/D1/D777/7332059	SPIREOTU_00080692	291	3638721	2537	12504.2	136152	18059	53	57.76
263	SPIREOTU_00053186	Lineage II	soil_sediment	soil	SAMN05518036	https://academic.oup.com/nar/article/52/D1/D777/7332059	SPIREOTU_00053186	167	3059784	2567	18322.1	109965	34708	28	58.49
264	SMAGOTU_00001	Lineage II	soil_sediment	soil	SAMN35729406	https://www.nature.com/articles/s41467-023-43000-z	SMAGOTU_00001	545	2575200	2009	4725.1	19314	5104	165	58.71
265	GCA_025935475	Lineage II	soil_sediment	soil	SAMN20133075		GCA_025935475	538	3114449	1502	5788.9	36630	7259	135	58.01
266	IMG_3300027462_1	Lineage II	soil_sediment	soil rhizosphere	SAMN06267898	http://www.nature.com/articles/s41587-020-0718-6	IMG_3300027462_1	266	2898667	3013	10897.2	45769	13967	64	58.29
267	GCA_025361385	Lineage II	soil_sediment	freshwater sediment	SAMN30206070		GCA_025361385	562	3045566	2001	5419.2	20955	6427	144	57.11
268	GCA_009885705	Lineage II	aquatic	lake	SAMN12036131		GCA_009885705	557	2736807	1002	4913.5	43178	7416	102	57.25
269	GCA_005116815	Lineage II	engineered	drinking water treatment plant	SAMN11414599		GCA_005116815	81	1973679	523	24366.4	274148	97126	6	57.15
270	SPIREOTU_02484569	Lineage II	aquatic	lake	SAMEA6265457	https://academic.oup.com/nar/article/52/D1/D777/7332059	SPIREOTU_02484569	53	1778962	2974	33565.3	133002	59606	10	56.72
271	SPIREOTU_02484602	Lineage II	aquatic	lake	SAMEA8660020	https://academic.oup.com/nar/article/52/D1/D777/7332059	SPIREOTU_02484602	350	1802120	2505	5148.9	18440	5601	107	59.01
272	GCA_945905765	Lineage II	aquatic	lake	SAMEA110380607		GCA_945905765	115	2334843	3087	20303	124297	34985	24	58.52
273	GCA_945860965	Lineage II	aquatic	lake	SAMEA110379472		GCA_945860965	130	1735081	3102	13346.8	58006	17641	28	57.76
274	GCA_005788665	Lineage II	aquatic	groundwater	SAMN11369160		GCA_005788665	96	1700542	2626	17714	71633	24085	23	57.74
275	GCA_013521025	Lineage II	aquatic	lake	SAMN15216727		GCA_013521025	30	1785459	2519	59515.3	442586	210899	3	57.76
276	GCA_002737345	Lineage II	aquatic	lake	SAMN07460794	https://www.ncbi.nlm.nih.gov/pmc/articles/pmid/29079621/	GCA_002737345	38	1671164	1200	43978	325234	140800	4	57.91
277	SPIREOTU_02188117	Lineage II	soil_sediment	freshwater sediment	SAMN21157280	https://academic.oup.com/nar/article/52/D1/D777/7332059	SPIREOTU_02188117	88	3793605	2873	43109.1	203217	73081	17	57.2
278	GCA_018971525	Lineage II	aquatic	river	SAMN16745478		GCA_018971525	217	4376709	1528	20169.2	157410	38807	31	57.41
279	GCA_025363325	Lineage II	soil_sediment	freshwater sediment	SAMN30205608		GCA_025363325	576	3063573	2007	5318.7	31536	6337	152	56.78
280	GCA_025360665	Lineage II	soil_sediment	freshwater sediment	SAMN30206146		GCA_025360665	450	3138721	2012	6974.9	73346	8510	110	57.16
281	GCA_003152135	Lineage II	soil_sediment	soil	SAMN08179846		GCA_003152135	337	4462745	2523	13242.6	79194	21078	63	56.75
282	GCA_003135435	Lineage II	soil_sediment	soil	SAMN08179337		GCA_003135435	254	4337406	2501	17076.4	98119	27970	46	56.91
283	GCA_016650275	Lineage II	soil_sediment	soil	SAMN16871425		GCA_016650275	284	3347734	2005	11787.8	70457	15480	62	56.77
284	GCA_005239475	Lineage II	soil_sediment	freshwater sediment	SAMN10721429		GCA_005239475	289	3557573	1898	12309.9	76710	18871	56	57.01
285	SMAGOTU_15555	Lineage II	soil_sediment	soil	SAMN07691962	https://www.nature.com/articles/s41467-023-43000-z	SMAGOTU_15555	357	2524299	1501	7070.9	44873	8872	86	57.22
286	SPIREOTU_00405611	Lineage II	aquatic	lake	SAMN06915721	https://academic.oup.com/nar/article/52/D1/D777/7332059	SPIREOTU_00405611	367	1824256	2509	4970.7	23038	5163	114	57.56
287	SMAGOTU_02115	Lineage II	soil_sediment	soil	SAMN35729713	https://www.nature.com/articles/s41467-023-43000-z	SMAGOTU_02115	462	2118138	2001	4584.7	28894	5088	137	56.9
288	GCA_022614835	Lineage II	subsurface	cave biofilm	SAMN23768603		GCA_022614835	319	2519419	2677	7897.9	32235	8693	94	56.73
289	SMAGOTU_05295	Lineage II	soil_sediment	soil	SAMN14510730	https://www.nature.com/articles/s41467-023-43000-z	SMAGOTU_05295	86	4123601	3244	47948.8	181650	86110	15	56.16
290	SMAGOTU_05423	Lineage II	soil_sediment	soil	SAMN14510884	https://www.nature.com/articles/s41467-023-43000-z	SMAGOTU_05423	187	3710873	2596	19844.2	132700	29104	38	56.86
291	GCA_005887945	Lineage II	soil_sediment	soil	SAMN11380655	https://www.ncbi.nlm.nih.gov/pmc/articles/pmid/31110364/	GCA_005887945	366	3545157	208	9686.2	62776	13637	82	56.69
292	SPIREOTU_00079953	Lineage II	soil_sediment	soil rhizosphere	SAMN06239007	https://academic.oup.com/nar/article/52/D1/D777/7332059	SPIREOTU_00079953	150	3508969	2889	23393.1	208204	39243	30	55.71
293	SPIREOTU_00177707	Lineage II	soil_sediment	soil	SAMEA3539314	https://academic.oup.com/nar/article/52/D1/D777/7332059	SPIREOTU_00177707	416	3544783	2502	8521.1	43167	11818	98	54.73
294	SMAGOTU_00251	Lineage II	soil_sediment	soil	SAMEA3539316	https://www.nature.com/articles/s41467-023-43000-z	SMAGOTU_00251	560	3102117	2005	5539.5	22797	6439	156	54.68
295	SMAGOTU_11411	Lineage II	soil_sediment	soil rhizosphere	SAMN06238990	https://www.nature.com/articles/s41467-023-43000-z	SMAGOTU_11411	458	2559105	2004	5587.6	38674	6257	129	55.33
296	SPIREOTU_01822961	Lineage II	soil_sediment	soil	SAMN07631249	https://academic.oup.com/nar/article/52/D1/D777/7332059	SPIREOTU_01822961	406	2865314	2513	7057.4	43599	7990	107	55.61
297	SPIREOTU_01101249	Lineage II	soil_sediment	soil rhizosphere	SAMN06343973	https://academic.oup.com/nar/article/52/D1/D777/7332059	SPIREOTU_01101249	328	2919338	2587	8900.4	39485	10518	84	56.21
298	GCA_013140715	Lineage II	engineered	drinking water treatment plant	SAMN14539129		GCA_013140715	105	3581610	2928	34110.6	181565	54739	21	55.46
299	GCA_002869895	Lineage II	engineered	drinking water treatment plant	SAMN06854222		GCA_002869895	99	3453425	509	34883.1	299271	108807	9	55.71
300	GCA_013388555	Lineage II	hotspring	hotspring	SAMN14673749		GCA_013388555	327	3521690	2538	10769.7	73432	16465	63	56.02
301	IMG_3300005466_14	Lineage II	soil_sediment	soil rhizosphere	SAMN06266412	http://www.nature.com/articles/s41587-020-0718-6	IMG_3300005466_14	162	3201615	3012	19763.1	79350	35493	34	54.94
302	GCA_016880205	Lineage II	soil_sediment	soil	SAMN16786674		GCA_016880205	504	2466425	1561	4893.7	25787	5501	147	56.35
303	GCA_016219645	Lineage II	aquatic	groundwater	SAMN15436686		GCA_016219645	71	3648813	1023	51391.7	507638	168205	6	56.07
304	SPIREOTU_02374049	Lineage II	soil_sediment	freshwater sediment	SAMEA7723599	https://academic.oup.com/nar/article/52/D1/D777/7332059	SPIREOTU_02374049	232	4355141	2504	18772.2	179504	33304	37	57.23
305	SMAGOTU_20877	Lineage II	soil_sediment	soil	SAMN35729412	https://www.nature.com/articles/s41467-023-43000-z	SMAGOTU_20877	133	3000389	2055	22559.3	137940	44474	18	55.56
306	GCA_016200355	Lineage II	aquatic	groundwater	SAMN15435672		GCA_016200355	242	2944264	1015	12166.4	70626	21146	43	56.11
307	SPIREOTU_01600253	Lineage II	aquatic	groundwater	SAMN06268930	https://academic.oup.com/nar/article/52/D1/D777/7332059	SPIREOTU_01600253	58	3705694	2745	63891.3	374872	188817	6	56.2
308	SPIREOTU_01876492	Lineage II	aquatic	groundwater	SAMN10863956	https://academic.oup.com/nar/article/52/D1/D777/7332059	SPIREOTU_01876492	414	2831635	2500	6839.7	40931	7516	119	56.26
309	SPIREOTU_00080310	Lineage II	soil_sediment	soil rhizosphere	SAMN06238994	https://academic.oup.com/nar/article/52/D1/D777/7332059	SPIREOTU_00080310	225	2795205	2528	12423.1	94404	18860	47	55.95
310	GCA_005116775	Lineage II	engineered	drinking water treatment plant	SAMN11414595		GCA_005116775	53	2670838	530	50393.2	515398	276384	4	55.51
311	SPIREOTU_01125681	Lineage II	soil_sediment	soil	SAMN12282986	https://academic.oup.com/nar/article/52/D1/D777/7332059	SPIREOTU_01125681	461	2868969	2509	6223.4	42869	7200	118	56.06
312	SMAGOTU_08672	Lineage II	soil_sediment	soil	SAMN00728605	https://www.nature.com/articles/s41467-023-43000-z	SMAGOTU_08672	252	3439700	1026	13649.6	96716	24893	38	55.86
313	SPIREOTU_01126182	Lineage II	soil_sediment	soil	SAMN12282961	https://academic.oup.com/nar/article/52/D1/D777/7332059	SPIREOTU_01126182	654	3987968	2500	6097.8	26823	7323	176	55.75
314	GCA_014379455	Lineage II	soil_sediment	soil	SAMN14819081		GCA_014379455	384	3733159	1582	9721.8	50499	14058	84	55.68
315	GCA_005116945	Lineage II	engineered	drinking water treatment plant	SAMN11414589		GCA_005116945	46	3393310	503	73767.6	625066	216726	6	55.3
316	GCA_002869925	Lineage II	engineered	drinking water treatment plant	SAMN06854218		GCA_002869925	40	3364916	505	84122.9	688216	170073	6	55.57
317	GCA_005116885	Lineage II	engineered	drinking water treatment plant	SAMN11414597		GCA_005116885	49	3186592	505	65032.5	525582	193436	5	55.16
318	GCA_919902055	Lineage II	aquatic	groundwater	SAMEA10985183		GCA_919902055	558	3293627	1002	5902.6	65183	11378	73	55.23
319	GCA_919901595	Lineage II	aquatic	groundwater	SAMEA10985184		GCA_919901595	125	3777348	1019	30218.8	270243	81905	14	55.35
320	GCA_013140535	Lineage II	engineered	drinking water treatment plant	SAMN14539139		GCA_013140535	422	3547636	2519	8406.7	51087	11765	84	55.67
321	GCA_005116835	Lineage II	engineered	drinking water treatment plant	SAMN11414594		GCA_005116835	24	3939676	1869	164153.2	773569	312226	4	55.54
322	SPIREOTU_01948526	Lineage II	aquatic	lake	SAMN08779072	https://academic.oup.com/nar/article/52/D1/D777/7332059	SPIREOTU_01948526	123	3636709	2500	29566.7	144286	78056	18	55.79
323	GCA_947485305	Lineage II	aquatic	lake	SAMEA112176154		GCA_947485305	274	2303869	3027	8408.3	46794	10072	72	56.14
324	GCA_947445915	Lineage II	aquatic	lake	SAMEA112172287		GCA_947445915	209	3221588	3118	15414.3	220661	24452	37	56.08
325	GCA_005116825	Lineage II	engineered	drinking water treatment plant	SAMN11414598		GCA_005116825	25	2626242	531	105049.7	690529	209954	4	56.03
326	GCA_002869885	Lineage II	engineered	drinking water treatment plant	SAMN06854220		GCA_002869885	22	2994827	3210	136128.5	954257	251743	3	55.98
327	GCA_900299325	Lineage II	marine_saline	river estuary	SAMEA104651822		GCA_900299325	239	2170943	2504	9083.4	51536	12375	49	61.53
328	GCA_002435325	Lineage II	marine_saline	river estuary	SAMN06450968	https://doi.org/10.1038/s41564-017-0012-7	GCA_002435325	52	2695352	3579	51833.7	207322	93942	10	57.93
329	SPIREOTU_01883018	Lineage II	engineered	drinking water	SAMN08626542	https://academic.oup.com/nar/article/52/D1/D777/7332059	SPIREOTU_01883018	198	3477003	2516	17560.6	85296	27763	36	59.42
330	GCA_024998665	Lineage II	engineered	drinking water	SAMN15825268		GCA_024998665	33	3744226	3109	113461.4	412720	228986	6	58.91
331	GCA_900299245	Lineage II	marine_saline	river estuary	SAMEA104651819		GCA_900299245	351	3004356	2502	8559.4	88428	10724	73	59.11
332	GCA_023257215	Lineage II	marine_saline	estuary	SAMN27163851		GCA_023257215	375	2640078	501	7040.2	65137	13897	50	59.28
333	GCA_020846195	Lineage II	engineered	waste water treatment plant	SAMN16439671		GCA_020846195	65	3306638	2512	50871.4	470359	108530	10	58.69
334	GCA_024281455	Lineage II	engineered	waste water treatment plant	SAMN28968193	https://linkinghub.elsevier.com/retrieve/pii/S0043-1354(22)01442-7	GCA_024281455	61	2879078	3674	47198	353604	75799	10	57.62
335	GCA_022226955	Lineage II	engineered	waste water treatment plant	SAMN24539247		GCA_022226955	1	3635119	3635119	3635119	3635119	3635119	1	57.76
336	SPIREOTU_00869247	Lineage II	soil_sediment	soil	SAMN11533415	https://academic.oup.com/nar/article/52/D1/D777/7332059	SPIREOTU_00869247	12	3933134	28592	327761.2	750328	331023	4	57.86
337	SMAGOTU_03449	Lineage II	soil_sediment	soil rhizosphere	SAMN13567777	https://www.nature.com/articles/s41467-023-43000-z	SMAGOTU_03449	851	3164808	1500	3718.9	16315	4203	240	58.34
338	IMG_3300027975_9	Lineage II	soil_sediment	freshwater sediment	SAMN06267048	http://www.nature.com/articles/s41587-020-0718-6	IMG_3300027975_9	373	3069627	3005	8229.6	46765	10098	93	58.01
339	GCA_005116865	Lineage II	engineered	drinking water treatment plant	SAMN11414592		GCA_005116865	57	3449157	506	60511.5	484622	255786	6	57.64
340	GCA_002869855	Lineage II	engineered	drinking water treatment plant	SAMN06854221		GCA_002869855	87	3409230	513	39186.6	305074	105050	9	57.78
341	GCA_013140455	Lineage II	engineered	drinking water treatment plant	SAMN14539143		GCA_013140455	143	3789341	2771	26498.9	140929	41484	29	57.59
342	Nitrospira lenta BS10	Lineage II	engineered	waste water treatment plant	SAMEA4623285		GCA_900403705	22	3756190	480	170735.9	1108937	424750	3	57.88
343	GCA_024998645	Lineage II	engineered	drinking water	SAMN15825269		GCA_024998645	140	3202475	2586	22874.8	116113	34346	31	57.75
344	GCA_030692565	Lineage II	aquatic	groundwater	SAMN36729714		GCA_030692565	60	4167159	1207	69452.7	648991	103261	10	58.34
345	GCA_030653545	Lineage II	aquatic	groundwater	SAMN36304492		GCA_030653545	39	3942995	1283	101102.4	588967	259175	6	58.43
346	GCA_009594955	Lineage II	engineered	waste water treatment plant	SAMN12392384		GCA_009594955	410	4067138	1011	9919.8	183473	25623	43	58.05
347	SPIREOTU_00905746	Lineage II	engineered	drinking water	SAMN11159037	https://academic.oup.com/nar/article/52/D1/D777/7332059	SPIREOTU_00905746	41	3922691	5479	95675.4	455414	176390	8	58.11
348	GCA_019748255	Lineage II	engineered	drinking water	SAMN20165097		GCA_019748255	230	4900203	2517	21305.2	527015	117443	11	57.97
349	GCA_002083555	Lineage II	engineered	biofilter drinking water	SAMN06189318	https://linkinghub.elsevier.com/retrieve/pii/S0043-1354(17)30225-7	GCA_002083555	29	4009378	14928	138254.4	494933	219543	7	57.99
350	Nitrospira sp. LUA16	Lineage II	soil_sediment	natural sandstone		https://doi.org/10.1093/femsec/fiu031	LUA16	1	4670915	4670915	4670915	4670915	4670915	1	59.94
351	Nitrospira moscoviensis NSP M-1	Lineage II	engineered	pipe	SAMN03702441	https://www.ncbi.nlm.nih.gov/pmc/articles/pmid/26305944/	GCA_001273775	1	4589485	4589485	4589485	4589485	4589485	1	61.99
352	GCA_023248355	Lineage II	aquatic	groundwater	SAMN19017236	https://www.ncbi.nlm.nih.gov/pmc/articles/pmid/35191775/	GCA_023248355	161	2489035	2723	15459.8	65773	21965	37	57.29
353	SMAGOTU_21027	Lineage II	soil_sediment	soil	SAMN35729425	https://www.nature.com/articles/s41467-023-43000-z	SMAGOTU_21027	164	2447858	2416	14926	83529	22730	36	58.47
354	GCA_016195505	Lineage II	aquatic	groundwater	SAMN15435529		GCA_016195505	437	2611586	2001	5976.2	39008	7600	105	56.32
355	SPIREOTU_01821391	Lineage II	soil_sediment	soil	SAMN11529709	https://academic.oup.com/nar/article/52/D1/D777/7332059	SPIREOTU_01821391	90	3994217	3055	44380.2	274251	92098	15	57
356	GCA_005239465	Lineage II	soil_sediment	freshwater sediment	SAMN10717836		GCA_005239465	85	3299906	2465	38822.4	222381	98125	12	56.82
357	SPIREOTU_00865455	Lineage II	aquatic	lake	SAMN09201688	https://academic.oup.com/nar/article/52/D1/D777/7332059	SPIREOTU_00865455	61	2403552	2941	39402.5	162320	66117	13	59.24
358	SMAGOTU_21064	Lineage II	soil_sediment	soil	SAMN35729429	https://www.nature.com/articles/s41467-023-43000-z	SMAGOTU_21064	233	2433699	2092	10445.1	45322	14245	54	59.73
359	GCA_029858095	Lineage II	marine_saline	marine sediment	SAMN30442963		GCA_029858095	483	2219854	2002	4596	22329	5037	140	57.98
360	GCA_029858925	Lineage II	marine_saline	marine sediment	SAMN30442919		GCA_029858925	475	2177252	2002	4583.7	20452	5080	138	57.95
361	SPIREOTU_01632321	Lineage II	aquatic	lake	SAMN11356863	https://academic.oup.com/nar/article/52/D1/D777/7332059	SPIREOTU_01632321	225	1920008	2580	8533.4	38810	10419	56	57.09
362	GCA_005799375	Lineage II	aquatic	lake	SAMN11369322		GCA_005799375	246	1924517	2537	7823.2	34932	9015	63	56.8
363	GCA_015904085	Lineage II	aquatic	river	SAMN12518156		GCA_015904085	224	3689189	1523	16469.6	95541	38369	31	55.94
364	GCA_015904025	Lineage II	soil_sediment	freshwater sediment	SAMN12518159		GCA_015904025	363	3391816	1007	9343.8	89394	29392	35	55.69
365	SPIREOTU_02598682	Lineage II	soil_sediment	soil rhizosphere	SAMEA8585645	https://academic.oup.com/nar/article/52/D1/D777/7332059	SPIREOTU_02598682	325	3279630	2564	10091.2	54119	14261	69	57.31
366	GCA_022843785	Lineage II	engineered	drinking water treatment plant	SAMN21474311	https://academic.oup.com/femsec/article-lookup/doi/10.1093/femsec/fiac032	GCA_022843785	43	3533470	8294	82173.7	308725	165773	8	56.94
367	GCA_019750685	Lineage II	engineered	drinking water	SAMN20165057		GCA_019750685	82	3841510	2348	46847.7	285624	91563	14	56.67
368	GCA_015903955	Lineage II	marine_saline	estuary sediment	SAMN12518163		GCA_015903955	118	2765952	1777	23440.3	82047	38459	26	57.16
369	GCA_002083565	Lineage II	engineered	biofilter drinking water	SAMN06189317	https://linkinghub.elsevier.com/retrieve/pii/S0043-1354(17)30225-7	GCA_002083565	117	2935895	2063	25093.1	123005	34227	26	56.83
370	GCA_022842445	Lineage II	engineered	drinking water treatment plant	SAMN21474378	https://academic.oup.com/femsec/article-lookup/doi/10.1093/femsec/fiac032	GCA_022842445	32	3456686	3263	108021.4	646983	299090	4	57.12
371	SMAGOTU_01609	Lineage II	soil_sediment	wetland soil	SAMN35729664	https://www.nature.com/articles/s41467-023-43000-z	SMAGOTU_01609	323	2580175	2060	7988.2	35292	10500	78	58.08
372	GCA_016873515	Lineage II	aquatic	lake	SAMN10966858		GCA_016873515	83	1979228	1781	23846.1	138180	45005	15	55.83
373	GCA_016873455	Lineage II	aquatic	lake	SAMN10966861		GCA_016873455	204	2726204	1013	13363.7	128992	30264	24	57.71
374	GCA_002331335	Lineage II	soil_sediment	freshwater sediment	SAMN06457483	https://doi.org/10.1038/s41564-017-0012-7	GCA_002331335	37	3563798	2610	96318.9	435766	247396	6	57.7
375	GCA_015904045	Lineage II	soil_sediment	freshwater sediment	SAMN12518157		GCA_015904045	465	3579929	1513	7698.8	65283	17570	52	57.83
376	GCA_015903945	Lineage II	marine_saline	estuary sediment	SAMN12518162		GCA_015903945	116	2951825	1821	25446.8	169688	44739	19	58.28
377	GCA_002451055	Lineage II	marine_saline	river estuary	SAMN06455876	https://doi.org/10.1038/s41564-017-0012-7	GCA_002451055	275	3065969	2502	11149	47824	17974	58	56.99
378	GCA_029879905	Lineage II	marine_saline	marine sediment	SAMN30443217		GCA_029879905	580	4145153	2007	7146.8	61117	9741	114	54.86
379	GCA_024331045	Lineage II	hotspring	hotspring	SAMN29340190		GCA_024331045	109	2854954	2540	26192.2	130338	45963	19	57.13
380	GCA_024330925	Lineage II	hotspring	hotspring	SAMN29256971		GCA_024330925	149	2441029	2066	16382.7	90644	27010	27	55.47
381	GCA_024330965	Lineage II	hotspring	hotspring	SAMN29256522		GCA_024330965	50	2861847	2042	57236.9	238081	85185	10	57.72
382	GCA_024330945	Lineage II	hotspring	hotspring	SAMN29257171		GCA_024330945	205	2524496	2006	12314.6	60768	18544	40	58.51
383	GCA_020216985	Lineage II	hotspring	hotspring	SAMN16863482		GCA_020216985	222	2263711	895	10196.9	19970	10000	16	58.46
384	Nitrospira inopinata ENR4	Lineage II	engineered	pipe	SAMEA3560316		GCA_001458695	1	3295117	3295117	3295117	3295117	3295117	1	59.23
385	GCA_024331125	Lineage II	hotspring	hotspring	SAMN29339500		GCA_024331125	9	2947950	58125	327550	796760	507467	3	58.91
386	GCA_024331095	Lineage II	hotspring	hotspring	SAMN29340155		GCA_024331095	115	2636215	2045	22923.6	183440	56304	14	58.95
387	GCA_024331085	Lineage II	hotspring	hotspring	SAMN29340084		GCA_024331085	205	2719143	2035	13264.1	61936	21200	40	58.95
388	GCA_030144965	Lineage II	soil_sediment	freshwater sediment	SAMN28488410	https://www.ncbi.nlm.nih.gov/pmc/articles/pmid/36719237/	GCA_030144965	30	4705959	3019	156865.3	719995	312936	5	55.51
389	GCA_002083365	Lineage II	engineered	biofilter drinking water	SAMN04592276	https://linkinghub.elsevier.com/retrieve/pii/S0043-1354(17)30225-7	GCA_002083365	48	4415371	4195	91986.9	641470	142082	10	56.07
390	SPIREOTU_00094861	Lineage II	hotspring	hotspring	SAMN06343859	https://academic.oup.com/nar/article/52/D1/D777/7332059	SPIREOTU_00094861	344	4006204	2502	11645.9	102635	16173	82	55.42
391	SMAGOTU_21038	Lineage II	soil_sediment	soil	SAMN35729426	https://www.nature.com/articles/s41467-023-43000-z	SMAGOTU_21038	375	3682670	2005	9820.5	76888	13036	83	55.93
392	GCA_902500825	Lineage II	engineered	waste water treatment plant	SAMEA5954144		GCA_902500825	50	3785413	4425	75708.3	405751	121084	9	54.95
393	GCA_019636835	Lineage II	engineered	waste water treatment plant	SAMN18899385	https://linkinghub.elsevier.com/retrieve/pii/S0043-1354(21)00652-7	GCA_019636835	153	3849678	1559	25161.3	153205	41677	29	55.24
394	GCA_030123625	Lineage II	engineered	bioreactor waste water	SAMN31287990		GCA_030123625	1	4691675	4691675	4691675	4691675	4691675	1	55.21
395	GCA_025936075	Lineage II	soil_sediment	soil	SAMN20133047		GCA_025936075	432	3583786	1508	8295.8	47298	10000	103	55.11
396	GCA_024998685	Lineage II	engineered	drinking water	SAMN15825267		GCA_024998685	105	4832183	3718	46020.8	203367	80972	21	55.23
397	GCA_028580895	Lineage II	soil_sediment	freshwater sediment	SAMN23798208		GCA_028580895	150	4850209	1021	32334.7	183132	61543	22	55.26
398	GCA_025934915	Lineage II	soil_sediment	soil	SAMN20133103		GCA_025934915	311	4467085	1653	14363.6	73557	19903	66	55.1
399	SMAGOTU_01525	Lineage II	soil_sediment	soil	SAMN35729658	https://www.nature.com/articles/s41467-023-43000-z	SMAGOTU_01525	244	4440865	2309	18200.3	130277	29084	47	55.47
400	GCA_018242685	Lineage II	engineered	waste water treatment plant	SAMN17574060	https://linkinghub.elsevier.com/retrieve/pii/S0043-1354(21)00285-2	GCA_018242685	78	4206459	1521	53929	203055	86680	17	55.38
401	GCA_029194725	Lineage II	engineered	waste water treatment plant	SAMN32945651		GCA_029194725	59	3628260	1058	61495.9	353257	204290	7	55.67
402	GCA_029194675	Lineage II	engineered	waste water treatment plant	SAMN32945650		GCA_029194675	16	5200948	7880	325059.3	1825351	1276149	2	56.02
403	GCA_029194665	Lineage II	engineered	waste water treatment plant	SAMN32945649		GCA_029194665	17	4799336	1254	282313.9	1189784	814085	3	56
404	GCA_011090425	Lineage II	engineered	waste water treatment plant	SAMN07644399		GCA_011090425	201	4699238	2512	23379.3	120942	37343	39	55.92
405	GCA_030444405	Lineage II	soil_sediment	freshwater sediment	SAMN32521134		GCA_030444405	170	3461081	1562	20359.3	95090	33684	31	55.96
406	GCA_902500705	Lineage II	engineered	waste water treatment plant	SAMEA5954143		GCA_902500705	185	3600878	1575	19464.2	118977	32742	33	54.43
407	GCA_015903995	Lineage II	marine_saline	estuary sediment	SAMN12518161		GCA_015903995	145	3554236	1505	24512	428369	278793	6	55.7
408	Ca. Nitrospira nitrificans COMA2	Lineage II	engineered	biofilter freshwater aquaculture	SAMEA3638996		GCA_001458775	36	4117083	1148	114363.4	475968	174194	7	56.59
409	GCA_022843765	Lineage II	engineered	drinking water treatment plant	SAMN21474312	https://academic.oup.com/femsec/article-lookup/doi/10.1093/femsec/fiac032	GCA_022843765	83	3619677	5837	43610.6	303402	64940	17	55.36
410	GCA_016222925	Lineage II	aquatic	groundwater	SAMN15436802		GCA_016222925	299	2517727	2001	8420.5	45155	11080	74	55.47
411	GCA_002869845	Lineage II	engineered	drinking water treatment plant	SAMN06854219		GCA_002869845	20	3136753	868	156837.6	1762591	1762591	1	55.15
412	GCA_005116895	Lineage II	engineered	drinking water treatment plant	SAMN11414596		GCA_005116895	35	3305268	530	94436.2	487841	427894	4	54.99
413	GCA_013141205	Lineage II	engineered	drinking water treatment plant	SAMN14539105		GCA_013141205	498	3854868	2510	7740.7	33412	9698	132	55.03
414	GCA_005116965	Lineage II	engineered	drinking water treatment plant	SAMN11414588		GCA_005116965	27	3727801	876	138066.7	941564	623684	3	55.08
415	GCA_005116955	Lineage II	engineered	drinking water treatment plant	SAMN11414590		GCA_005116955	8	3652766	1713	456595.8	976491	879579	2	55.07
416	GCA_005116745	Lineage II	engineered	drinking water treatment plant	SAMN11414600		GCA_005116745	32	3864579	524	120768.1	1038733	568634	3	54.92
417	GCA_029865345	Lineage II	marine_saline	marine sediment	SAMN30442999		GCA_029865345	227	3330521	2640	14671.9	76851	21198	50	55.37
418	SPIREOTU_00099390	Lineage II	engineered	drinking water	SAMN06267035	https://academic.oup.com/nar/article/52/D1/D777/7332059	SPIREOTU_00099390	307	4267492	2568	13900.6	105861	22458	62	55.07
419	GCA_919902665	Lineage II	aquatic	groundwater	SAMEA10985179		GCA_919902665	240	3561934	1000	14841.4	231200	35904	26	55.24
420	GCA_019636815	Lineage II	engineered	waste water treatment plant	SAMN18899384	https://linkinghub.elsevier.com/retrieve/pii/S0043-1354(21)00652-7	GCA_019636815	143	4010948	1897	28048.6	137899	42340	30	55.6
421	GCA_016715825	Lineage II	engineered	saline waste water treatment plant	SAMN16426200	https://www.ncbi.nlm.nih.gov/pmc/articles/pmid/33790294/	GCA_016715825	13	3855297	59865	296561.3	1257279	733910	2	55.04
422	GCA_029865225	Lineage II	marine_saline	marine sediment	SAMN30443005		GCA_029865225	169	4122895	2541	24395.8	178441	34481	31	55.18
423	GCA_019636895	Lineage II	engineered	saline waste water treatment plant	SAMN18899383	https://linkinghub.elsevier.com/retrieve/pii/S0043-1354(21)00652-7	GCA_019636895	136	3174228	1040	23339.9	144537	42945	23	54.88
424	GCA_019636875	Lineage II	engineered	saline waste water treatment plant	SAMN18899382	https://linkinghub.elsevier.com/retrieve/pii/S0043-1354(21)00652-7	GCA_019636875	199	3549779	1622	17838.1	87362	27624	39	54.93
425	GCA_902500745	Lineage II	engineered	waste water treatment plant	SAMEA5954148		GCA_902500745	188	2664507	1180	14172.9	77074	23574	34	54.93
426	GCA_029881435	Lineage II	marine_saline	marine sediment	SAMN30443143		GCA_029881435	206	3727341	2005	18093.9	103956	28933	40	55.12
427	GCA_029879695	Lineage II	marine_saline	marine sediment	SAMN30443223		GCA_029879695	635	3061948	2000	4822	45106	5636	168	54.52
428	GCA_902500755	Lineage II	engineered	waste water treatment plant	SAMEA5954150		GCA_902500755	203	3825427	1863	18844.5	113762	35142	36	54.83
429	Ca. Nitrospira kreftii	Lineage II	engineered	bioreactor	SAMN13404496	https://www.ncbi.nlm.nih.gov/pmc/articles/pmid/33188298/	GCA_014058405	1	4125728	4125728	4125728	4125728	4125728	1	54.47
430	GCA_002331625	Lineage II	soil_sediment	freshwater sediment	SAMN06457482	https://doi.org/10.1038/s41564-017-0012-7	GCA_002331625	137	4442961	2700	32430.4	196180	60992	22	54.73
431	GCA_019636915	Lineage II	engineered	waste water treatment plant	SAMN18899381	https://linkinghub.elsevier.com/retrieve/pii/S0043-1354(21)00652-7	GCA_019636915	413	4595156	1049	11126.3	61360	16717	82	54.93
432	GCA_018242825	Lineage II	engineered	waste water treatment plant	SAMN17574057	https://linkinghub.elsevier.com/retrieve/pii/S0043-1354(21)00285-2	GCA_018242825	48	4359883	1630	90830.9	601651	189807	7	54.62
433	GCA_018242765	Lineage II	engineered	waste water treatment plant	SAMN17574058	https://linkinghub.elsevier.com/retrieve/pii/S0043-1354(21)00285-2	GCA_018242765	34	4684933	1066	137792.1	683004	210156	6	54.79
434	GCA_016788465	Lineage II	engineered	bioreactor waste water	SAMN17181169		GCA_016788465	380	3716947	1003	9781.4	90052	18783	56	54.8
435	SPIREOTU_00841702	Lineage II	engineered	waste water treatment plant	SAMN08707544	https://academic.oup.com/nar/article/52/D1/D777/7332059	SPIREOTU_00841702	52	4664999	3375	89711.5	308279	161136	11	55.07
436	GCA_029865485	Lineage II	marine_saline	marine sediment	SAMN30442989		GCA_029865485	309	3505986	2016	11346.2	71923	14644	68	55.71
437	GCA_902500775	Lineage II	engineered	waste water treatment plant	SAMEA5954147		GCA_902500775	79	4531683	2627	57363.1	332272	84978	16	54.49
438	GCA_018242725	Lineage II	engineered	waste water treatment plant	SAMN17574059	https://linkinghub.elsevier.com/retrieve/pii/S0043-1354(21)00285-2	GCA_018242725	34	4016728	4112	118139.1	475476	198538	7	54.58
439	GCA_009594825	Lineage II	engineered	waste water treatment plant	SAMN12392388		GCA_009594825	203	3796730	1000	18703.1	87540	34975	37	54.64
440	Ca.Nitrospira nitrosa COMA1	Lineage II	engineered	biofilter freshwater aquaculture	SAMEA3638995		GCA_001458735	15	4422398	1193	294826.5	1804237	727365	2	54.8
441	GCA_024281355	Lineage II	engineered	waste water treatment plant	SAMN28968199	https://linkinghub.elsevier.com/retrieve/pii/S0043-1354(22)01442-7	GCA_024281355	85	3791895	4063	44610.5	170573	64620	18	55
442	GCA_016712165	Lineage II	engineered	waste water treatment plant	SAMN16426034	https://www.ncbi.nlm.nih.gov/pmc/articles/pmid/33790294/	GCA_016712165	15	4738919	5670	315927.9	1456212	1115812	2	54.79
443	GCA_009595005	Lineage II	engineered	waste water treatment plant	SAMN12392386		GCA_009595005	48	4545155	1044	94690.7	416491	171941	9	54.83
444	GCA_902501035	Lineage II	engineered	waste water treatment plant	SAMEA5954146		GCA_902501035	436	4540709	1506	10414.5	71310	15590	86	54.91
445	GCA_016722055	Lineage II	engineered	waste water treatment plant	SAMN16426454	https://www.ncbi.nlm.nih.gov/pmc/articles/pmid/33790294/	GCA_016722055	8	4769874	10099	596234.3	3675677	3675677	1	54.97
446	GCA_002083355	Lineage II	engineered	biofilter drinking water	SAMN04592456	https://linkinghub.elsevier.com/retrieve/pii/S0043-1354(17)30225-7	GCA_002083355	357	2909829	1004	8150.8	79414	14590	59	55.81
447	GCA_900696515	Lineage II	engineered	bioreactor waste water	SAMEA5364563		GCA_900696515	144	4585019	3317	31840.4	251387	67861	19	55.84
448	GCA_002483475	Lineage II	engineered	drinking water treatment plant	SAMN06457254	https://doi.org/10.1038/s41564-017-0012-7	GCA_002483475	132	3822965	2920	28961.9	149331	43827	27	56.22
449	GCA_015903965	Lineage II	marine_saline	estuary sediment	SAMN12518160		GCA_015903965	572	3327872	1501	5818	79273	11301	78	55.99
450	GCA_902500805	Lineage II	engineered	waste water treatment plant	SAMEA5954145		GCA_902500805	220	4315314	1593	19615.1	201891	36155	35	55.17
451	GCA_002420115	Lineage II	soil_sediment	freshwater sediment	SAMN06457682	https://doi.org/10.1038/s41564-017-0012-7	GCA_002420115	73	4375576	4713	59939.4	316460	94806	13	54.72
452	GCA_024281365	Lineage II	engineered	waste water treatment plant	SAMN28968198	https://linkinghub.elsevier.com/retrieve/pii/S0043-1354(22)01442-7	GCA_024281365	220	2629561	2262	11952.5	49069	17154	49	55.32
453	SPIREOTU_01664340	Lineage II	engineered	waste water treatment plant	SAMEA103905001	https://academic.oup.com/nar/article/52/D1/D777/7332059	SPIREOTU_01664340	128	4661024	2804	36414.3	172336	54399	27	55.17
454	GCA_019636945	Lineage II	engineered	waste water treatment plant	SAMN18899379	https://linkinghub.elsevier.com/retrieve/pii/S0043-1354(21)00652-7	GCA_019636945	267	4364234	1775	16345.4	93027	24162	54	54.98
455	GCA_019636935	Lineage II	engineered	waste water treatment plant	SAMN18899380	https://linkinghub.elsevier.com/retrieve/pii/S0043-1354(21)00652-7	GCA_019636935	382	4471438	1500	11705.3	57937	16147	89	55.08

## Sheet: lineage5_8
Source	MAG ID	GC %*	Genome size (bp)*	Database**	Accession	Lineage	Habitat	GTDB classification***	Notes
GlobDB	SMAGOTU_08025	60.1077	1428801	SMAG	SRR12927878bin.30	lineage V	soil	d__Bacteria;p__Nitrospirota;c__Nitrospiria;o__Nitrospirales;f__Nitrospiraceae;g__;s__	SRR12927878
GlobDB	GCA_040004695	56.0465	2401506	NCBI	GCA_040004695.1	lineage V	antartic soil	d__Bacteria;p__Nitrospirota;c__Nitrospiria;o__Nitrospirales;f__Nitrospiraceae;g__JAICXS01;s__JAICXS01 sp040004695
GlobDB	SMAGOTU_01044	55.798	2492086	SMAG	S211bin.11	lineage V	agricultural soil	d__Bacteria;p__Nitrospirota;c__Nitrospiria;o__Nitrospirales;f__Nitrospiraceae;g__JAICXS01;s__	SAMN35729623
GlobDB	GCA_035273145	55.8839	3430858	NCBI	GCA_035273145.1	lineage V	soil	d__Bacteria;p__Nitrospirota;c__Nitrospiria;o__Nitrospirales;f__Nitrospiraceae;g__JAICXS01;s__JAICXS01 sp035273145
GlobDB	GCA_025934615	55.6001	2766401	NCBI	GCA_025934615.1	lineage V	fertilized topsoil	d__Bacteria;p__Nitrospirota;c__Nitrospiria;o__Nitrospirales;f__Nitrospiraceae;g__JAICXS01;s__JAICXS01 sp025934615
GlobDB	SMAGOTU_19937	55.8781	2458382	SMAG	SRR9009773bin.86	lineage V	soil	d__Bacteria;p__Nitrospirota;c__Nitrospiria;o__Nitrospirales;f__Nitrospiraceae;g__JAICXS01;s__	SRR9009773
GlobDB	GCA_035253365	57.6946	3280810	NCBI	GCA_035253365.1	lineage V	soil	d__Bacteria;p__Nitrospirota;c__Nitrospiria;o__Nitrospirales;f__Nitrospiraceae;g__DATFCE01;s__DATFCE01 sp035253365
GlobDB	SPIREOTU_00832808	57.1958	3351754	SPIRE	spire_mag_00832808	lineage V	soil	d__Bacteria;p__Nitrospirota;c__Nitrospiria;o__Nitrospirales;f__Nitrospiraceae;g__JAICXS01;s__	SAMN10094660
GlobDB	SPIREOTU_00490922	55.1591	4684371	SPIRE	spire_mag_00490922	lineage V	rhizosphere soil	d__Bacteria;p__Nitrospirota;c__Nitrospiria;o__Nitrospirales;f__Nitrospiraceae;g__JAICXS01;s__	SAMN08776902
GlobDB	SMAGOTU_12911	64.1824	2084349	SMAG	SRR5581483rbin.122	lineage VIII	surface soil , which is recovering from an underground coalmine fire	d__Bacteria;p__Nitrospirota;c__Nitrospiria;o__Nitrospirales;f__Nitrospiraceae;g__;s__	SRR5581483
GlobDB	BCRBG_21608	66.8215	3806076	BCRBG	binchicken_co30_85	lineage VIII	Costa Rica metagenomes from hot springs across the arc	d__Bacteria;p__Nitrospirota;c__Nitrospiria;o__Nitrospirales;f__Nitrospiraceae;g__;s__	SRR11582145,SRR11582147
GlobDB	SPIREOTU_00841708	58.7356	3662971	SPIRE	spire_mag_00841708	lineage VIII	wastewater treatment plant	d__Bacteria;p__Nitrospirota;c__Nitrospiria;o__Nitrospirales;f__Nitrospiraceae;g__;s__	SAMN08707544
GlobDB	SPIREOTU_01882891	63.7841	2467541	SPIRE	spire_mag_01882891	lineage VIII	freshwater (tap water)	d__Bacteria;p__Nitrospirota;c__Nitrospiria;o__Nitrospirales;f__Nitrospiraceae;g__SYGV01;s__	SAMN08626531
cultured Nitrospira
Source	Name	GC %*	Genome size (bp)*	Database	Accession	Lineage	Habitat	GTDB classification***
Kop et al 2025	Nitrospira sp. Kam-Ns4a	66.86	3925625	NCBI	GCA_965152595.1	lineage VIII	hot spring	d__Bacteria;p__Nitrospirota;c__Nitrospiria;o__Nitrospirales;f__Nitrospiraceae;g__;s__
Kop et al 2026	Nitrospira sp. Nam74	55.51	5167637	NCBI	GCA_965152615.1	lineage V	soil	d__Bacteria;p__Nitrospirota;c__Nitrospiria;o__Nitrospirales;f__Nitrospiraceae;g__JAICXS01;s__
Kop et al 2027	Ca. Nitrospira bockiana 47C	63.5	4464302	NCBI	GCA_965152565.1	lineage V	engineered	d__Bacteria;p__Nitrospirota;c__Nitrospiria;o__Nitrospirales;f__Nitrospiraceae;g__JAICXS01;s__
this study	Ca. Nitrospira neuquenensis E2OT	69.35	3591408			lineage VIII	hot spring	d__Bacteria;p__Nitrospirota;c__Nitrospiria;o__Nitrospirales;f__Nitrospiraceae;g__;s__
this study	Nitrospira sp. Vd2	60.63	3864834			lineage V	hot spring	d__Bacteria;p__Nitrospirota;c__Nitrospiria;o__Nitrospirales;f__Nitrospiraceae;g__;s__
* based on checkM v1.2.4
** based on GlobDB: https://globdb.org/home DOI: 10.48550/arXiv.2506.11896
*** based on GTDB-Tk v2.6.1 reference data version r226
