# Supplementary material for: Cultivation‐Based Detection of a Novel High‐GC Nitrospira Derived From the Argentinian Copahue Volcano Area
Source: Environ Microbiol. 2026 Apr 3;28(4):e70290. doi: 10.1111/1462-2920.70290 (PMC13049253; doi:10.1111/1462-2920.70290)
Supplement: Supplementary file 6 — Table S5: Pangenome analysis comparing Ca. Nitrospira neuquenensis E2OT, Nitrospira sp. KamNS4, Nitrospira calida Ns10, Nitrospira sp. Vd2, Ca. Nitrospira bockiana 47C and Nitrospira tepida using the pangenome tool of genoscope and following parameters: 50% amino acid identity and 80% alignment coverage. [file EMI-28-e70290-s004.xlsx]

## Sheet: data_tableS5
Comparative Genomics - MicroScope - 50% AA identity / 80% align. coverage
Organism	CDS	CDS (without artefact fam,)	Pan CDS	Core CDS	Var CDS	Strain specific CDS	Core CDS (%)	Var CDS (%)	Strain spe, CDS (%)	Excluded CDS (%)
Nitrospira sp. E2OT	3646	3450	3450	1672	1778	868	48.464	51.536	25.159	0
Nitrospira sp. KamNS4	4102	3843	3843	1743	2100	1027	45.355	54.645	26.724	0
Nitrospira calida Ns10	4049	3836	3836	1728	2108	1195	45.047	54.953	31.152	0
Nitrospira sp. Vd2	4090	3892	3892	1709	2183	1190	43.911	56.089	30.576	0
Nitrospira bockiana 47C	4731	4472	4472	1760	2712	1512	39.356	60.644	33.81	0
Nitrospira tepida	5091	4804	4804	1765	3039	1950	36.74	63.26	40.591	0
