# Supplementary material for: Cultivation‐Based Detection of a Novel High‐GC Nitrospira Derived From the Argentinian Copahue Volcano Area
Source: Environ Microbiol. 2026 Apr 3;28(4):e70290. doi: 10.1111/1462-2920.70290 (PMC13049253; doi:10.1111/1462-2920.70290)
Supplement: Supplementary file 7 — Table S6: General characteristics of MAGs binned from the two metagenomes. [file EMI-28-e70290-s008.xlsx]

## Sheet: Tabelle1
Culture	Name	Completeness (checkM2)	Contamination (checkM2)	Genome Size (Mbp)	GC Content (%)	Total Coding_Sequences	GTDB classification R226	Mean coverage (coverM)
E2	E2_MAG.1	97.75	0.02	2.9	48	2640	d__Bacteria;p__Acidobacteriota;c__Blastocatellia;o__Pyrinomonadales;f__Pyrinomonadaceae;g__OLB17;s__OLB17 sp040756215	341.519
E2	E2_MAG.2	100	0	3.8	64	3772	d__Bacteria;p__Pseudomonadota;c__Alphaproteobacteria;o__Ferrovibrionales;f__Ferrovibrionaceae;g__Ferrovibrio;s__	56.379
E2	E2_MAG.3	26.68	0.12	1.3	69	1872	d__Bacteria;p__Pseudomonadota;c__Alphaproteobacteria;o__Reyranellales;f__Reyranellaceae;g__Reyranella;s__	4.21529
E2	E2_MAG.4	99.98	1.01	3.5	69	3471	d__Bacteria;p__Nitrospirota;c__Nitrospiria;o__Nitrospirales;f__Nitrospiraceae;g__;s__	601.27
E2	E2_MAG.5	99.99	0.34	4.4	64	4131	d__Bacteria;p__Pseudomonadota;c__Alphaproteobacteria;o__Rhizobiales;f__Hyphomicrobiaceae;g__Hyphomicrobium_C;s__Hyphomicrobium_C zavarzinii	31.8225
E2	E2_MAG.6	92.65	0.96	3.9	64	4338	d__Bacteria;p__Pseudomonadota;c__Alphaproteobacteria;o__Rhizobiales;f__Xanthobacteraceae;g__Pseudorhodoplanes;s__	6.92131
Vd2	Vd2_bin.1	81.97	0.07	2.2	71	2164	d__Bacteria;p__Chloroflexota;c__Limnocylindria;o__Limnocylindrales;f__CSP1-4;g__BPIH01;s__	43.2443
Vd2	Vd2_bin.2	99.91	0.92	3.8	61	3899	d__Bacteria;p__Nitrospirota;c__Nitrospiria;o__Nitrospirales;f__Nitrospiraceae;g__;s__	270.094
Vd2	Vd2_bin.3	99.99	0.21	3.3	61	3218	d__Bacteria;p__Pseudomonadota;c__Alphaproteobacteria;o__Rhizobiales;f__Hyphomicrobiaceae;g__Hyphomicrobium_B;s__	68.5473
Vd2	Vd2_bin.4	98.76	0	3.4	64	3381	d__Bacteria;p__Pseudomonadota;c__Alphaproteobacteria;o__Rhizobiales;f__Xanthobacteraceae;g__Pseudorhodoplanes;s__	22.9353
Vd2	Vd2_bin.5	92.2	0.7	3.52	64	3625	d__Bacteria;p__Pseudomonadota;c__Alphaproteobacteria;o__Rhizobiales;f__Xanthobacteraceae;g__;s__	12.2622
Vd2	Vd2_bin.6	99.41	0	3	66	2785	d__Bacteria;p__Pseudomonadota;c__Gammaproteobacteria;o__Nevskiales;f__Nevskiaceae;g__Nevskia;s__	169.227
