# Supplementary material for: Cultivation‐Based Detection of a Novel High‐GC Nitrospira Derived From the Argentinian Copahue Volcano Area
Source: Environ Microbiol. 2026 Apr 3;28(4):e70290. doi: 10.1111/1462-2920.70290 (PMC13049253; doi:10.1111/1462-2920.70290)
Supplement: Supplementary file 8 — Table S7: GC content of cultivated Nitrospira species. [file EMI-28-e70290-s009.xlsx]

## Sheet: Sheet1
GC content (%)	Name	Accession	Habitat	Growth temperature	lineage	moderate thermophile
59.03	Nitrospira defluvii A17	GCA_000196815	engineered	28	1
58.87	Nitrospira sp. ND1	GCA_900170025	engineered	23	1
59.94	Nitrospira sp. LUA16		soil/sediment	28	1
57.39	Nitrospira sp. Nam80	GCA_965152575.1	soil/sediment	28	1
59.23	Nitrospira inopinata ENR4	GCA_001458695	engineered	37	2	yes
58.96	Nitrospira japonica NJ1	GCA_900169565	engineered	31	2
54.47	Ca. Nitrospira kreftii	GCA_014058405	engineered	22	2
61.99	Nitrospira moscoviensis NSP M-1	GCA_001273775	engineered	37	2	yes
54.8	Ca.Nitrospira nitrosa COMA1	GCA_001458735	engineered	28	2
57.88	Nitrospira lenta BS10	GCA_900403705	engineered	28	2
56.59	Ca. Nitrospira nitrificans COMA2	GCA_001458775	engineered	31	2
55.98	Nitrospira sp. KM1	GCA_011405515	engineered	28	2
50.04	Nitrospira marina Nb-295	IMG: 2596583682	marine/saline	28	4a
49.99	Ca. Nitrospira allomarina VA	GCA_032050975	marine/saline	28	4a
50.23	Ca. Nitrospira neomarina DK	GCA_032051675	marine/saline	22	4a
50.3	Nitrospira sp. DJ	GCA_024760505	marine/saline	26	4a
49.91	Nitrospira sp. MA-1	GCA_032139905	marine/saline	28	4a
51.4	Ca. Nitrospira alkalitolerans		marine/saline	28	4a
49.82	Nitrospira sp. Ecomares 2.1	GCA_965152585.1	marine/saline	28	4a
47.93	Nitrospira sp. M1	GCA_965152605.1	marine/saline	22	4a
46.85	Ca. Nitrospira salsa AC6	GCA_965152625.1	marine/saline	22	4a
48.5	Ca. Nitronereus thalassa EB	GCA_032191465	marine/saline	28	4b
63.5	Ca. Nitrospira bockiana 47C	GCA_965152565.1	engineered	42	5	yes
55.51	Nitrospira sp. Nam74	GCA_965152615.1	soil/sediment	28	5
60.63	Nitrospira sp. Vd2		hot spring	37	5	yes
61.19	Ca. Nitrospira calida Ns10	GCA_976986435.1	hot spring	42	6	yes
61.14	Nitrospira tepida DNF	GCA_947241125	engineered	37-42	7	yes
66.86	Nitrospira sp. Kam-Ns4a	GCA_965152595.1	hot spring	45	8	yes
69.35	Ca. Nitrospira neuquenensis E2OT		hot spring	37-42	8	yes
