# Supplementary material for: Cultivation‐Based Detection of a Novel High‐GC Nitrospira Derived From the Argentinian Copahue Volcano Area
Source: Environ Microbiol. 2026 Apr 3;28(4):e70290. doi: 10.1111/1462-2920.70290 (PMC13049253; doi:10.1111/1462-2920.70290)
Supplement: Supplementary file 9 — Table S8: Predicted coding sequences (CDS) and comparison of selected metabolic features of Ca. N. neuquenensis E2OT and Nitrospira sp. Vd2 with other moderately thermophilic Nitrospira species. [file EMI-28-e70290-s006.xlsx]

## Sheet: caption
sheet: E2OT_genome	Annotation of all genes of Nitrospira sp. E2OT based on genoscope
sheet: Vd2_genome	Annotation of all genes of Nitrospira sp. Vd2 based on genoscope
sheet: E2OT_comparison	proteins of Nitrospira sp. E2OT with homologs in at least one of the genomes of N.tepida, Nitrospira calida, Nitrospira bockiana, Nitrospira sp. Kam-Ns4 or Nitrospira sp. Vd2. Homologous proteins were identified using the Phyloprofile tool within genoscope and following parameters: minLrap ≥ 0.8 ; maxLrap ≥ 0.8 ; Identity ≥ 35%
sheet: Vd2_comparison	proteins of Nitrospira sp. Vd2 with homologs in at least one of the genomes of N.tepida, Nitrospira calida, Nitrospira bockiana, Nitrospira sp. Kam-Ns4 or Ca. N. neuquenensis E2OT. Homologous proteins were identified using the Phyloprofile tool within genoscope and following parameters: minLrap ≥ 0.8 ; maxLrap ≥ 0.8 ; Identity ≥ 35%
sheet: comparison_key_proteins	comparison of selected key proteins in the genomes of N.tepida, Nitrospira calida, Nitrospira bockiana, Nitrospira sp. Kam-Ns4 and Ca. N. neuquenensis E2OT. Homologous proteins were identified using the Phyloprofile tool within genoscope and following parameters: minLrap ≥ 0.8 ; maxLrap ≥ 0.8 ; Identity ≥ 35%
sheet: Crispr-Cas	identification of potential Crispr Cas regions in the genomes of N.tepida, Nitrospira calida, Nitrospira bockiana, Nitrospira sp. Kam-Ns4 or Nitrospira sp. Vd2 based on the CRISPRCasFinder using default settings.

## Sheet: E2OT_genome
Label	Type	Frame	Begin	End	Length	Gene	Product	ECnumber
NSOT_v2_10001	CDS	1	49	945	897		protein of unknown function
NSOT_v2_10002	CDS	1	952	1929	978		protein of unknown function
NSOT_v2_10003	CDS	3	1506	1625	120		protein of unknown function
NSOT_v2_10004	CDS	3	1656	3974	2319		type I restriction enzyme, R subunit	3.1.21.3
NSOT_v2_10005	CDS	1	3985	4401	417		DUF488 family protein
NSOT_v2_10006	CDS	-2	4415	4534	120		protein of unknown function
NSOT_v2_10007	CDS	-1	4527	4994	468		acyl-CoA thioester hydrolase	3.1.2.-
NSOT_v2_10008	CDS	3	5301	6050	750		transposase
NSOT_v2_10009	CDS	-2	5993	6427	435	vapC	Ribonuclease VapC33	3.1.-.-
NSOT_v2_10010	CDS	-3	6727	6837	111		conserved protein of unknown function
NSOT_v2_10011	CDS	-2	6830	7297	468		acyl-CoA thioester hydrolase	3.1.2.-
NSOT_v2_10012	CDS	-2	7742	9007	1266		TIGR02710 family CRISPR-associated protein
NSOT_v2_10013	CDS	3	9183	9617	435		inner membrane protein
NSOT_v2_10014	CDS	3	9654	10583	930		Paraslipin
NSOT_v2_10015	CDS	3	10629	11096	468		Diguanylate cyclase
NSOT_v2_10016	CDS	3	11202	11780	579	gmhA	Phosphoheptose isomerase	5.3.1.28
NSOT_v2_10017	CDS	1	11764	12780	1017		conserved protein of unknown function
NSOT_v2_10018	CDS	3	12777	13382	606		M48 family peptidase
NSOT_v2_10019	CDS	-2	13403	13738	336		conserved protein of unknown function
NSOT_v2_10020	CDS	-1	13755	14069	315		transcriptional regulator
NSOT_v2_10021	CDS	-2	14066	14218	153		conserved protein of unknown function
NSOT_v2_10022	CDS	1	14296	14823	528		D-glycero-beta-D-manno-heptose 1-phosphate adenylyltransferase	2.7.7.70
NSOT_v2_10023	CDS	2	14831	18268	3438	mfd	Transcription-repair-coupling factor	3.6.4.-
NSOT_v2_10024	CDS	2	18305	19207	903		peptidyl-prolyl cis-trans isomerase C	5.2.1.8
NSOT_v2_10025	CDS	3	19272	20255	984		peptidyl-prolyl cis-trans isomerase C	5.2.1.8
NSOT_v2_10026	CDS	-2	20291	20935	645	engB	putative GTP-binding protein EngB
NSOT_v2_10027	CDS	2	20939	21664	726	mtgA	Biosynthetic peptidoglycan transglycosylase	2.4.1.129
NSOT_v2_10028	CDS	3	21903	22223	321	gdx	guanidinium exporter
NSOT_v2_10029	CDS	-2	22949	23953	1005		dihydroflavonol-4-reductase	1.1.1.219
NSOT_v2_10030	CDS	-1	23991	25847	1857		RiPP maturation radical SAM protein 1
NSOT_v2_10031	CDS	-1	25878	26222	345		putative pterin-4-alpha-carbinolamine dehydratase	4.2.1.96
NSOT_v2_10032	CDS	-3	26257	28089	1833		Adenylate/guanylate cyclase domain-containing protein
NSOT_v2_10033	CDS	-2	28154	29149	996		Chromosome partitioning protein ParB
NSOT_v2_10034	CDS	3	29328	30272	945		protein of unknown function
NSOT_v2_10035	CDS	2	30296	30799	504		protein of unknown function
NSOT_v2_10036	CDS	3	31038	31280	243		antitoxin FitA
NSOT_v2_10037	CDS	2	31277	31678	402	vapC	Ribonuclease VapC	3.1.-.-
NSOT_v2_tmRNA1	tmRNA	-1	32188	32538	351		Predicted by Aragorn
NSOT_v2_10038	CDS	-2	32636	33604	969		membrane-associated protein
NSOT_v2_10039	CDS	-2	33620	34006	387		Rhodanese-like domain-containing protein
NSOT_v2_10040	CDS	-2	34052	34258	207		CDGSH iron-sulfur domain-containing protein 3
NSOT_v2_10041	CDS	-3	34321	34767	447		catechol 2,3-dioxygenase	1.13.11.2
NSOT_v2_10042	CDS	-2	34772	35461	690		SDR family oxidoreductase
NSOT_v2_10043	CDS	-3	35569	36012	444		putative oxidoreductase
NSOT_v2_10044	CDS	-1	36186	36908	723		SsrA-binding protein
NSOT_v2_10045	CDS	3	37203	37733	531		DUF721 domain-containing protein
NSOT_v2_10046	CDS	-3	37606	38247	642		conserved protein of unknown function
NSOT_v2_10047	CDS	-2	38315	40810	2496	gyrA	DNA gyrase subunit A	5.6.2.2
NSOT_v2_10048	CDS	-1	40887	43403	2517	gyrB	DNA gyrase subunit B	5.6.2.2
NSOT_v2_10049	CDS	-1	43464	44594	1131	dnaN	Beta sliding clamp
NSOT_v2_10050	CDS	-2	44618	45961	1344	dnaA	Chromosomal replication initiator protein DnaA
NSOT_v2_10051	CDS	-1	46326	46568	243		protein of unknown function
NSOT_v2_10052	CDS	-1	46614	46958	345		Multidrug transporter
NSOT_v2_10053	CDS	-1	46980	47300	321		conserved protein of unknown function
NSOT_v2_10054	CDS	-1	47400	48653	1254	hisS	Histidine--tRNA ligase	6.1.1.21
NSOT_v2_10055	CDS	3	48846	49493	648		DUF502 domain-containing protein
NSOT_v2_10056	CDS	1	49507	49917	411		Outer membrane protein assembly factor BamE
NSOT_v2_10057	CDS	3	49896	50339	444		conserved protein of unknown function
NSOT_v2_10058	CDS	2	50348	51226	879		Cytokinin riboside 5'-monophosphate phosphoribohydrolase
NSOT_v2_10059	CDS	1	51223	52518	1296	bapA	Beta-peptidyl aminopeptidase BapA	3.4.11.25
NSOT_v2_10060	CDS	1	52621	52851	231		conserved protein of unknown function
NSOT_v2_10061	CDS	3	52944	54134	1191		Histidine kinase
NSOT_v2_10062	CDS	3	54189	54629	441		Peptidyl-prolyl cis-trans isomerase	5.2.1.8
NSOT_v2_10063	CDS	2	54626	55729	1104	gcvT	Aminomethyltransferase	2.1.2.10
NSOT_v2_10064	CDS	1	55741	56268	528	nudF	ADP-ribose pyrophosphatase	3.6.1.13
NSOT_v2_10065	CDS	-3	56944	58248	1305		Aminotransferase class V-fold PLP-dependent enzyme
NSOT_v2_10066	CDS	-1	58266	61172	2907	gcvP	glycine decarboxylase	1.4.4.2
NSOT_v2_10067	CDS	3	61413	63068	1656	frdA	Fumarate reductase flavoprotein subunit	1.3.5.1
NSOT_v2_10068	CDS	2	63131	63805	675	cusR	DNA-binding transcriptional activator CusR
NSOT_v2_10069	CDS	3	63852	65261	1410		two-component system, OmpR family, heavy metal sensor histidine kinase CusS	2.7.13.3
NSOT_v2_10070	CDS	1	65359	66852	1494	htrA	putative periplasmic serine endoprotease DegP-like	3.4.21.107
NSOT_v2_10071	CDS	1	66883	67377	495		periplasmic protein CpxP/Spy
NSOT_v2_10072	CDS	-1	67656	68018	363		protein of unknown function
NSOT_v2_10073	CDS	-2	68015	72736	4722		exported protein of unknown function
NSOT_v2_10074	CDS	-1	72744	73145	402		membrane protein of unknown function
NSOT_v2_10075	CDS	-2	73142	79786	6645		Ig-like domain-containing protein
NSOT_v2_10076	CDS	2	80060	80599	540	yrdA	Protein YrdA
NSOT_v2_10077	CDS	-1	80589	81368	780		Class I SAM-dependent methyltransferase
NSOT_v2_10078	CDS	2	81539	83113	1575		two-component system, NtrC family, sensor kinase	2.7.13.3
NSOT_v2_10079	CDS	3	83106	84611	1506		conserved exported protein of unknown function
NSOT_v2_10080	CDS	3	84639	85457	819		Outer membrane lipoprotein-sorting protein
NSOT_v2_10081	CDS	1	85528	88287	2760		Cyclic nucleotide-binding domain-containing protein
NSOT_v2_10082	CDS	3	88284	89786	1503		Calcineurin-like phosphoesterase domain-containing protein
NSOT_v2_10083	CDS	-3	90139	90612	474		Response regulatory domain-containing protein
NSOT_v2_10084	CDS	2	90737	91957	1221		MFS transporter
NSOT_v2_10085	CDS	2	91970	92116	147		protein of unknown function
NSOT_v2_10086	CDS	-3	92371	93153	783		ATP-binding cassette domain-containing protein
NSOT_v2_10087	CDS	-3	93196	94050	855		conserved protein of unknown function
NSOT_v2_10088	CDS	-2	94067	94681	615	pncA	Nicotinamidase	3.5.1.19, 3.5.1.-
NSOT_v2_10089	CDS	-1	94716	95609	894	argB	Acetylglutamate kinase	2.7.2.8
NSOT_v2_10090	CDS	-1	95652	97064	1413	hslU	ATPase component of the HslVU protease
NSOT_v2_10091	CDS	-2	97061	97597	537	hslV	peptidase component of the HslVU protease
NSOT_v2_10092	CDS	-3	97594	98541	948	xerC	Tyrosine recombinase XerC
NSOT_v2_10093	CDS	-1	98514	99830	1317	trmFO	Methylenetetrahydrofolate--tRNA-(uracil-5-)-methyltransferase TrmFO	2.1.1.74
NSOT_v2_tRNA1	tRNA	1	99954	100028	75		Val tRNA
NSOT_v2_10094	CDS	-3	100099	100230	132		protein of unknown function
NSOT_v2_10095	CDS	-1	100176	100466	291		death on curing protein
NSOT_v2_10096	CDS	2	100928	101266	339		conserved exported protein of unknown function
NSOT_v2_10097	CDS	1	101338	102498	1161		conserved protein of unknown function
NSOT_v2_10098	CDS	-3	102535	102945	411		DnaK suppressor protein
NSOT_v2_10099	CDS	-2	103097	103699	603	recR	DNA repair protein RecR
NSOT_v2_10100	CDS	-1	103710	104036	327	ybaB	putative nucleoid-associated protein YbaB
NSOT_v2_10101	CDS	-2	104036	105757	1722		DNA polymerase III subunit gamma/tau	2.7.7.7
NSOT_v2_10102	CDS	3	105777	106019	243		protein of unknown function
NSOT_v2_miscRNA1	misc_RNA	-1	105870	105969	100		Bacteria_small_SRP
NSOT_v2_tRNA2	tRNA	-1	106160	106249	90		Ser tRNA
NSOT_v2_10103	CDS	3	106404	107261	858		Methyltransferase domain-containing protein
NSOT_v2_10104	CDS	-2	107288	108541	1254		branched-chain amino acid transport system substrate-binding protein
NSOT_v2_10105	CDS	-1	108708	109778	1071		HEAT repeat domain-containing protein
NSOT_v2_tRNA3	tRNA	1	110066	110148	83		Leu tRNA
NSOT_v2_10106	CDS	1	110206	111531	1326	tig	Trigger factor	5.2.1.8
NSOT_v2_10107	CDS	1	111628	112275	648	clpP	ATP-dependent Clp protease proteolytic subunit	3.4.21.92
NSOT_v2_10108	CDS	3	112290	113540	1251	clpX	ATP-dependent Clp protease ATP-binding subunit ClpX	3.4.21.92
NSOT_v2_10109	CDS	3	113631	114428	798		gamma-glutamyl hercynylcysteine S-oxide synthase	1.14.99.50
NSOT_v2_10110	CDS	-3	114442	115104	663		putative Phycocyanobilin lyase subunit alpha	4.-.-.-
NSOT_v2_10111	CDS	-1	115227	116105	879		sec-independent protein translocase protein TatA
NSOT_v2_10112	CDS	-3	116200	116613	414	vapC	Ribonuclease VapC	3.1.-.-
NSOT_v2_10113	CDS	-1	116610	116867	258		Ribbon-helix-helix protein, CopG family
NSOT_v2_10114	CDS	-2	116957	118165	1209		M24 family metallopeptidase
NSOT_v2_10115	CDS	1	118261	118719	459		conserved protein of unknown function
NSOT_v2_10116	CDS	2	118844	119299	456		Transmembrane protein
NSOT_v2_10117	CDS	1	119317	120048	732		putative glutamine amidotransferase
NSOT_v2_10118	CDS	1	120133	121605	1473	mtrA	Methylthioribose transporter
NSOT_v2_10119	CDS	-2	121580	122590	1011		Transporter
NSOT_v2_10120	CDS	-3	122677	123102	426		conserved protein of unknown function
NSOT_v2_10121	CDS	-1	123168	124682	1515		solute carrier family 13 (sodium-dependent dicarboxylate transporter), member 2/3/5
NSOT_v2_10122	CDS	-1	124695	125177	483		conserved membrane protein of unknown function
NSOT_v2_10123	CDS	-1	125178	125573	396		conserved protein of unknown function
NSOT_v2_10124	CDS	-1	125694	127001	1308		MFS transporter, UMF1 family
NSOT_v2_10125	CDS	-2	126998	128101	1104		beta-N-acetylhexosaminidase	3.2.1.52
NSOT_v2_10126	CDS	-2	128108	129625	1518	pepA	putative cytosol aminopeptidase	3.4.11.1, 3.4.11.10
NSOT_v2_10127	CDS	-3	129694	130347	654	queE	7-carboxy-7-deazaguanine synthase	4.3.99.3
NSOT_v2_10128	CDS	-1	130398	131087	690		HAD-IB family hydrolase
NSOT_v2_tRNA4	tRNA	1	131226	131310	85		Leu tRNA
NSOT_v2_10129	CDS	3	131475	132017	543		exported protein of unknown function
NSOT_v2_10130	CDS	2	132104	134413	2310		Peptidylprolyl isomerase
NSOT_v2_10131	CDS	-2	134435	135967	1533		OmpA-like domain-containing protein
NSOT_v2_10132	CDS	-3	135964	136365	402		protein of unknown function
NSOT_v2_10133	CDS	-1	136587	136778	192		Pentapeptide MXKDX repeat protein
NSOT_v2_10134	CDS	-2	137033	137212	180		Pentapeptide MXKDX repeat protein
NSOT_v2_10135	CDS	-2	137618	138859	1242		MFS transporter, DHA3 family, macrolide efflux protein
NSOT_v2_10136	CDS	-3	138874	139968	1095		putative Glycosyl transferase, group 1	2.-.-.-
NSOT_v2_10137	CDS	-1	140202	141593	1392	atoC	Regulatory protein AtoC
NSOT_v2_10138	CDS	-2	141590	143203	1614		histidine kinase	2.7.13.3
NSOT_v2_10139	CDS	1	143491	144735	1245	gpgS	Glucosyl-3-phosphoglycerate synthase	2.4.1.266
NSOT_v2_10140	CDS	2	144791	145846	1056		MscS family membrane protein
NSOT_v2_10141	CDS	1	146149	146415	267		protein of unknown function
NSOT_v2_10142	CDS	1	146539	147156	618		TetR/AcrR family transcriptional regulator
NSOT_v2_10143	CDS	3	147213	148463	1251	glgC	Glucose-1-phosphate adenylyltransferase	2.7.7.27
NSOT_v2_10144	CDS	2	148460	148762	303		protein of unknown function
NSOT_v2_10145	CDS	1	148762	150039	1278		glucosylglycerate synthase	2.4.1.268
NSOT_v2_10146	CDS	2	150068	150775	708		conserved membrane protein of unknown function
NSOT_v2_10147	CDS	3	150795	152726	1932	glgB	1,4-alpha-glucan branching enzyme	2.4.1.18
NSOT_v2_10148	CDS	2	152858	153487	630		DUF4136 domain-containing protein
NSOT_v2_10149	CDS	3	153498	154166	669		protein of unknown function
NSOT_v2_10150	CDS	2	154247	154693	447		protein of unknown function
NSOT_v2_10151	CDS	1	154690	155289	600		protein of unknown function
NSOT_v2_10152	CDS	1	155296	156567	1272		Cation:proton antiporter
NSOT_v2_10153	CDS	2	156686	158023	1338		Uncharacterized transporter Mb2703
NSOT_v2_10154	CDS	-1	158049	158912	864	gpgP	Glucosyl-3-phosphoglycerate/mannosyl-3-phosphoglycerate phosphatase	3.1.3.70, 3.1.3.85
NSOT_v2_10155	CDS	3	159015	159443	429		conserved membrane protein of unknown function
NSOT_v2_10156	CDS	-3	159448	161526	2079	priA	putative primosomal protein N'	3.6.4.-
NSOT_v2_10157	CDS	-1	161565	162635	1071	mnmA	tRNA-specific 2-thiouridylase MnmA	2.8.1.13
NSOT_v2_10158	CDS	-2	162632	163087	456		Polymer-forming cytoskeletal protein
NSOT_v2_10159	CDS	-1	163203	163694	492		Polymer-forming cytoskeletal protein
NSOT_v2_10160	CDS	1	163966	165396	1431		transposase
NSOT_v2_10161	CDS	-1	165480	166331	852	spo0C	Chromosome-partitioning protein Spo0J
NSOT_v2_10162	CDS	-3	166309	167082	774	parA	Chromosome partitioning protein ParA
NSOT_v2_10163	CDS	-3	167170	167835	666	rsmG	Ribosomal RNA small subunit methyltransferase G	2.1.1.-
NSOT_v2_10164	CDS	-2	167906	169771	1866	mnmG	5-carboxymethylaminomethyluridine-tRNA synthase subunit MnmG
NSOT_v2_10165	CDS	-1	169785	171212	1428	mnmE	tRNA modification GTPase MnmE	3.6.-.-
NSOT_v2_10166	CDS	-1	171225	172964	1740	yidC	Membrane protein insertase YidC
NSOT_v2_10167	CDS	-3	173029	173238	210		putative membrane protein insertion efficiency factor
NSOT_v2_10168	CDS	-1	173220	173603	384	rnpA	Ribonuclease P protein component	3.1.26.5
NSOT_v2_10169	CDS	-1	173850	176879	3030		two-component system, NarL family, sensor histidine kinase NreB	2.7.13.3
NSOT_v2_10170	CDS	3	177258	178217	960	fmt	10-formyltetrahydrofolate:L-methionyl-tRNA(fMet) N-formyltransferase	2.1.2.9
NSOT_v2_10171	CDS	2	178214	179620	1407		16S rRNA (cytosine967-C5)-methyltransferase	2.1.1.176
NSOT_v2_10172	CDS	1	179617	180303	687	rpe	ribulose-phosphate 3-epimerase	5.1.3.1
NSOT_v2_10173	CDS	3	180306	181883	1578	pheS	Phenylalanine--tRNA ligase alpha subunit	6.1.1.20
NSOT_v2_10174	CDS	3	181905	183611	1707	pheT	Phenylalanine--tRNA ligase beta subunit	6.1.1.20
NSOT_v2_10175	CDS	-2	183635	183997	363	rplT	50S ribosomal subunit protein L20
NSOT_v2_10176	CDS	-1	184032	184238	207	rpmI	50S ribosomal protein L35
NSOT_v2_10177	CDS	-3	184264	184755	492	infC	translation initiation factor IF-3
NSOT_v2_10178	CDS	-1	184797	186734	1938	thrS	threonine--tRNA ligase	6.1.1.3
NSOT_v2_tRNA5	tRNA	-1	186992	187066	75		Val tRNA
NSOT_v2_10179	CDS	-1	187158	187754	597		DNA binding HTH domain-containing protein
NSOT_v2_10180	CDS	1	188239	188688	450		Rrf2 family transcriptional regulator
NSOT_v2_10181	CDS	1	188740	191271	2532		sulfite reductase (ferredoxin)	1.8.7.1
NSOT_v2_10182	CDS	1	191275	192003	729	cysH	Phosphoadenosine 5'-phosphosulfate reductase	1.8.4.8
NSOT_v2_10183	CDS	1	192067	192480	414		conserved protein of unknown function
NSOT_v2_10184	CDS	2	192506	193546	1041		anthranilate phosphoribosyltransferase	2.4.2.18
NSOT_v2_10185	CDS	3	193551	194348	798	cysD	sulfate adenylyltransferase subunit 2	2.7.7.4
NSOT_v2_10186	CDS	2	194345	196195	1851		sulfate adenylyltransferase	2.7.7.4
NSOT_v2_10187	CDS	2	196343	197260	918		Iron-sulfur cluster carrier protein
NSOT_v2_10188	CDS	3	197271	198011	741		Light-independent protochlorophyllide reductase subunit B-like C-terminal domain-containing protein
NSOT_v2_10189	CDS	2	198008	198907	900		membrane protein of unknown function
NSOT_v2_10190	CDS	2	198914	199207	294		DUF5683 domain-containing protein
NSOT_v2_10191	CDS	2	199361	200119	759	yebC	putative transcriptional regulator YebC
NSOT_v2_10192	CDS	3	200202	200810	609	ruvA	Holliday junction branch migration complex subunit RuvA
NSOT_v2_10193	CDS	2	200813	201337	525		conserved exported protein of unknown function
NSOT_v2_10194	CDS	3	201372	202376	1005	ruvB	Holliday junction branch migration complex subunit RuvB
NSOT_v2_10195	CDS	1	202558	203640	1083	pheA	Chorismate mutase / Prephenate dehydratase	4.2.1.51, 5.4.99.5
NSOT_v2_10196	CDS	2	203645	204748	1104	hisC	Histidinol-phosphate aminotransferase	2.6.1.9
NSOT_v2_10197	CDS	1	204745	205758	1014	aroF	Phospho-2-dehydro-3-deoxyheptonate aldolase	2.5.1.54
NSOT_v2_10198	CDS	2	205823	206695	873		prephenate dehydrogenase	1.3.1.12
NSOT_v2_10199	CDS	3	206700	208019	1320	aroA	3-phosphoshikimate 1-carboxyvinyltransferase	2.5.1.19
NSOT_v2_10200	CDS	2	208085	208741	657	cmk	cytidylate kinase	2.7.4.25
NSOT_v2_10201	CDS	1	208738	209430	693		1-acyl-sn-glycerol-3-phosphate acyltransferase	2.3.1.51
NSOT_v2_10202	CDS	1	209530	211215	1686	rpsA	30S ribosomal subunit protein S1
NSOT_v2_10203	CDS	3	211245	212141	897		protease IV	3.4.21.-
NSOT_v2_10204	CDS	1	212212	212490	279	ihfB	integration host factor subunit beta
NSOT_v2_10205	CDS	2	212516	213508	993		Light-independent protochlorophyllide reductase subunit B-like C-terminal domain-containing protein
NSOT_v2_10206	CDS	3	213546	214193	648		conserved protein of unknown function
NSOT_v2_10207	CDS	-1	214383	214706	324		conserved protein of unknown function
NSOT_v2_10208	CDS	1	214897	216132	1236		VCBS repeat-containing protein
NSOT_v2_10209	CDS	3	216246	216446	201		conserved protein of unknown function
NSOT_v2_10210	CDS	1	216586	216774	189		conserved protein of unknown function
NSOT_v2_10211	CDS	2	216785	217696	912		serine-type D-Ala-D-Ala carboxypeptidase (penicillin-binding protein 5/6)	3.4.16.4
NSOT_v2_10212	CDS	-3	217861	218400	540		conserved exported protein of unknown function
NSOT_v2_10213	CDS	-2	218519	219463	945		LysR family transcriptional regulator, cyn operon transcriptional activator
NSOT_v2_10214	CDS	2	219629	220081	453		hemoglobin
NSOT_v2_10215	CDS	-2	220121	220408	288		conserved protein of unknown function
NSOT_v2_10216	CDS	-1	220440	220826	387		DUF2065 family protein
NSOT_v2_10217	CDS	-2	220895	222151	1257	gdhA	Glutamate dehydrogenase	1.4.1.3
NSOT_v2_10218	CDS	-1	222201	222920	720	lipB	Octanoyltransferase	2.3.1.181
NSOT_v2_10219	CDS	-1	223059	224114	1056		Trypsin-like peptidase domain-containing protein
NSOT_v2_10220	CDS	-3	224260	225513	1254		RNA polymerase sigma-70 domain-containing protein
NSOT_v2_10221	CDS	-2	225788	226483	696	ktrC	Ktr system potassium uptake protein C
NSOT_v2_10222	CDS	-2	226514	227314	801		Slipin family protein
NSOT_v2_10223	CDS	-3	227311	228711	1401		membrane-bound serine protease (ClpP class)
NSOT_v2_10224	CDS	2	228764	229678	915	trmI	tRNA (adenine(58)-N(1))-methyltransferase TrmI	2.1.1.220
NSOT_v2_10225	CDS	1	229675	230430	756	xecE	2-(S)-hydroxypropyl-CoM dehydrogenase 1	1.1.1.269
NSOT_v2_10226	CDS	1	230452	230772	321		protein of unknown function
NSOT_v2_10227	CDS	1	230773	231627	855	aroE	Shikimate dehydrogenase (NADP(+))	1.1.1.25
NSOT_v2_10228	CDS	3	231624	232124	501	aroK	Shikimate kinase	2.7.1.71
NSOT_v2_10229	CDS	3	232368	232673	306	rbpA	putative RNA-binding protein RbpA
NSOT_v2_tRNA6	tRNA	1	232851	232927	77		Arg tRNA
NSOT_v2_10230	CDS	-2	232862	234109	1248		integrase
NSOT_v2_10231	CDS	-2	234398	234688	291		protein of unknown function
NSOT_v2_10232	CDS	-3	234685	235626	942		Integrase domain-containing protein
NSOT_v2_10233	CDS	-3	235825	236280	456		protein of unknown function
NSOT_v2_10234	CDS	-1	236277	236546	270		protein of unknown function
NSOT_v2_10235	CDS	-2	236543	236890	348		protein of unknown function
NSOT_v2_10236	CDS	-3	237136	238443	1308		DUF3987 domain-containing protein
NSOT_v2_10237	CDS	3	238584	239183	600		protein of unknown function
NSOT_v2_10238	CDS	1	239188	239490	303		Polymerase nucleotidyl transferase domain-containing protein
NSOT_v2_10239	CDS	2	239477	239821	345		DUF86 domain-containing protein
NSOT_v2_10240	CDS	2	239861	240130	270		protein of unknown function
NSOT_v2_10241	CDS	3	240567	241088	522		protein of unknown function
NSOT_v2_10242	CDS	3	241161	242108	948		HEAT repeat domain-containing protein
NSOT_v2_10243	CDS	1	242275	242871	597		conserved protein of unknown function
NSOT_v2_10244	CDS	-1	243135	243347	213		protein of unknown function
NSOT_v2_10245	CDS	-2	243356	243730	375		protein of unknown function
NSOT_v2_10246	CDS	-1	243909	245696	1788	ade	Adenine deaminase	3.5.4.2
NSOT_v2_10247	CDS	3	246000	246737	738		protein of unknown function
NSOT_v2_10248	CDS	-1	246315	246794	480		protein of unknown function
NSOT_v2_10249	CDS	-1	246858	247283	426		protein of unknown function
NSOT_v2_10250	CDS	2	247613	248137	525		Bacteriophage CI repressor N-terminal domain-containing protein
NSOT_v2_10251	CDS	-3	248134	249507	1374		TolC family protein
NSOT_v2_10252	CDS	2	249686	251050	1365		M20 family dipeptidase
NSOT_v2_10253	CDS	-1	251076	252749	1674		conserved protein of unknown function
NSOT_v2_10254	CDS	-2	252845	253255	411		Cytochrome c
NSOT_v2_10255	CDS	-3	253255	253695	441		exported protein of unknown function
NSOT_v2_10256	CDS	-2	253748	254044	297		putative zinc-finger domain-containing protein
NSOT_v2_10257	CDS	-3	254041	254691	651		RNA polymerase sigma-70 factor, ECF subfamily
NSOT_v2_10258	CDS	-2	254756	256075	1320	der	GTPase Der
NSOT_v2_10259	CDS	3	256272	256511	240		antitoxin PrlF
NSOT_v2_10260	CDS	2	256508	256903	396		PIN domain-containing protein
NSOT_v2_10261	CDS	3	256944	257612	669		5'-nucleotidase	3.1.3.5
NSOT_v2_10262	CDS	1	257917	260565	2649	leuS	Leucine--tRNA ligase	6.1.1.4
NSOT_v2_10263	CDS	3	260574	261221	648		LPS-assembly lipoprotein
NSOT_v2_10264	CDS	1	261250	262338	1089		DNA polymerase III subunit delta	2.7.7.7
NSOT_v2_10265	CDS	-2	262310	262588	279	rpsT	30S ribosomal protein S20
NSOT_v2_10266	CDS	1	262657	263004	348		protein of unknown function
NSOT_v2_10267	CDS	2	263018	263743	726	pyrF	Orotidine 5'-phosphate decarboxylase	4.1.1.23
NSOT_v2_tRNA7	tRNA	1	263822	263897	76		His tRNA
NSOT_v2_10268	CDS	-3	263908	265389	1482		beta-barrel assembly-enhancing protease	3.4.-.-
NSOT_v2_10269	CDS	2	265517	266170	654		exported protein of unknown function
NSOT_v2_10270	CDS	1	266503	266850	348		conserved protein of unknown function
NSOT_v2_10271	CDS	3	266898	267260	363		conserved protein of unknown function
NSOT_v2_10272	CDS	-3	267274	268137	864		stearoyl-CoA desaturase (Delta-9 desaturase)	1.14.19.1
NSOT_v2_10273	CDS	-1	268191	268442	252		protein of unknown function
NSOT_v2_10274	CDS	-2	268493	268798	306	rbpA	putative RNA-binding protein RbpA
NSOT_v2_10275	CDS	-3	269071	269199	129		protein of unknown function
NSOT_v2_10276	CDS	3	269487	271118	1632		Tetratricopeptide repeat protein
NSOT_v2_10277	CDS	1	271141	272085	945		FecR protein domain-containing protein
NSOT_v2_10278	CDS	2	272087	273307	1221		Porin
NSOT_v2_10279	CDS	1	273478	274053	576		protein of unknown function
NSOT_v2_10280	CDS	-3	274072	274617	546		DUF3365 domain-containing protein
NSOT_v2_10281	CDS	3	274953	275054	102		protein of unknown function
NSOT_v2_10282	CDS	-2	275171	275737	567		Nuclear transport factor 2 family protein
NSOT_v2_10283	CDS	3	275925	276722	798		protein of unknown function
NSOT_v2_10284	CDS	2	276998	279028	2031		histidine kinase	2.7.13.3
NSOT_v2_10285	CDS	1	279004	280410	1407	atoC	Regulatory protein AtoC
NSOT_v2_10286	CDS	2	280838	285574	4737		manganese oxidase	1.16.3.3
NSOT_v2_10287	CDS	2	285623	286393	771		Rhamnogalacturonan lyase domain-containing protein
NSOT_v2_10288	CDS	1	286372	286920	549		conserved exported protein of unknown function
NSOT_v2_10289	CDS	3	286917	287312	396		Metal-binding protein SmbP
NSOT_v2_10290	CDS	1	287413	287970	558		Lipoprotein
NSOT_v2_10291	CDS	-1	287982	288404	423		exported protein of unknown function
NSOT_v2_10292	CDS	3	288510	289613	1104		Aromatic dipeptide epimerase	5.1.1.-
NSOT_v2_10293	CDS	1	289705	290424	720		exported protein of unknown function
NSOT_v2_10294	CDS	-2	290414	290632	219		DUF3565 domain-containing protein
NSOT_v2_10295	CDS	2	290726	291283	558	msrA	Peptide methionine sulfoxide reductase MsrA	1.8.4.11
NSOT_v2_10296	CDS	1	291328	293262	1935		DNA polymerase II
NSOT_v2_10297	CDS	3	293259	293504	246		conserved protein of unknown function
NSOT_v2_10298	CDS	-3	293506	294570	1065		Aldo/keto reductase
NSOT_v2_10299	CDS	3	294729	295604	876		Sulfatase-modifying factor enzyme domain-containing protein
NSOT_v2_10300	CDS	3	295701	295937	237		protein of unknown function
NSOT_v2_10301	CDS	2	296036	296389	354		Lipocalin-like domain-containing protein
NSOT_v2_10302	CDS	3	296418	296927	510		Uncharacterized endonuclease	3.1.-.-
NSOT_v2_10303	CDS	-1	296949	297962	1014		chemotaxis protein MotB
NSOT_v2_10304	CDS	-3	298060	298803	744		exported protein of unknown function
NSOT_v2_10305	CDS	3	298950	299105	156		protein of unknown function
NSOT_v2_10306	CDS	1	299398	302310	2913		Peptidase C14 caspase domain-containing protein
NSOT_v2_10307	CDS	-3	302317	302865	549		protein of unknown function
NSOT_v2_10308	CDS	2	302864	303760	897		Methyltransferase type 12
NSOT_v2_10309	CDS	1	303805	304902	1098		Saccharopine dehydrogenase family protein
NSOT_v2_10310	CDS	3	304917	306446	1530		aldehyde dehydrogenase (NAD(+))	1.2.1.3
NSOT_v2_10311	CDS	3	306516	307193	678	ybbA	putative ABC transporter ATP-binding protein YbbA
NSOT_v2_10312	CDS	1	307315	307590	276		Type II toxin-antitoxin system prevent-host-death family antitoxin
NSOT_v2_10313	CDS	2	307622	310270	2649		putative ABC transport system permease protein
NSOT_v2_10314	CDS	-3	310447	311664	1218		magnesium transporter
NSOT_v2_10315	CDS	-1	311700	314477	2778		aminopeptidase N	3.4.11.2
NSOT_v2_10316	CDS	-2	314474	315196	723	rpiA	Ribose-5-phosphate isomerase A	5.3.1.6
NSOT_v2_10317	CDS	-2	315233	316318	1086	glk	Glucokinase	2.7.1.2
NSOT_v2_10318	CDS	-2	316319	317095	777	pgl	6-phosphogluconolactonase	3.1.1.31
NSOT_v2_10319	CDS	-1	317106	318785	1680		transaldolase / glucose-6-phosphate isomerase	2.2.1.2, 5.3.1.9
NSOT_v2_10320	CDS	-3	318880	320148	1269		PQQ-binding-like beta-propeller repeat protein
NSOT_v2_20001	CDS	3	320562	321881	1320	rkpK	UDP-glucose 6-dehydrogenase	1.1.1.22
NSOT_v2_20002	CDS	-3	321940	322611	672		HEAT repeat domain-containing protein
NSOT_v2_20003	CDS	-1	322644	323411	768		HEAT repeat domain-containing protein
NSOT_v2_20004	CDS	-3	323401	324522	1122		HEAT repeat domain-containing protein
NSOT_v2_20005	CDS	-2	324554	325642	1089		HEAT repeat domain-containing protein
NSOT_v2_20006	CDS	2	325943	327232	1290		YncE family protein
NSOT_v2_20007	CDS	-2	327236	328603	1368		HEAT repeat domain-containing protein
NSOT_v2_20008	CDS	-1	328629	329075	447		conserved exported protein of unknown function
NSOT_v2_20009	CDS	-3	329044	330114	1071		exported protein of unknown function
NSOT_v2_20010	CDS	3	330318	331598	1281		conserved protein of unknown function
NSOT_v2_20011	CDS	-1	331644	331766	123		protein of unknown function
NSOT_v2_20012	CDS	-3	331879	334572	2694	polA	DNA polymerase I	2.7.7.7
NSOT_v2_20013	CDS	-2	334586	335017	432		Transmembrane protein (PGPGW)
NSOT_v2_20014	CDS	2	335120	336661	1542	hutH	Histidine ammonia-lyase	4.3.1.3
NSOT_v2_20015	CDS	1	336658	337020	363		exported protein of unknown function
NSOT_v2_20016	CDS	3	337017	338753	1737	hutU	Urocanate hydratase	4.2.1.49
NSOT_v2_20017	CDS	2	338750	339169	420		conserved protein of unknown function
NSOT_v2_20018	CDS	-3	339226	339882	657	nth	Endonuclease III	4.2.99.18
NSOT_v2_20019	CDS	-2	339956	340150	195	rpsU	30S ribosomal protein S21
NSOT_v2_20020	CDS	-3	340222	341739	1518		glutamate formiminotransferase / formiminotetrahydrofolate cyclodeaminase	2.1.2.5, 4.3.1.4
NSOT_v2_20021	CDS	-3	341782	343071	1290	hutI	Imidazolonepropionase	3.5.2.7
NSOT_v2_20022	CDS	-1	343158	343496	339		conserved protein of unknown function
NSOT_v2_20023	CDS	-2	343550	343900	351		CBS domain-containing protein
NSOT_v2_20024	CDS	-2	344237	344482	246		tRNA 2-thiouridine synthesizing protein A	2.8.1.-
NSOT_v2_20025	CDS	-3	344497	345027	531		conserved protein of unknown function
NSOT_v2_20026	CDS	-2	345152	347158	2007		monovalent cation:H+ antiporter-2, CPA2 family
NSOT_v2_20027	CDS	3	347286	347972	687		beta-phosphoglucomutase	5.4.2.6
NSOT_v2_20028	CDS	-1	347994	349652	1659		Capsule assembly Wzi family protein
NSOT_v2_20029	CDS	-2	349922	351970	2049	yuxG	Uncharacterized oxidoreductase YuxG	1.-.-.-
NSOT_v2_20030	CDS	-2	352178	353296	1119		WD40 repeat domain-containing protein
NSOT_v2_20031	CDS	-3	353287	355161	1875		UDP-GlcNAc:undecaprenyl-phosphate/decaprenyl-phosphate GlcNAc-1-phosphate transferase	2.7.8.33, 2.7.8.35
NSOT_v2_20032	CDS	-1	355164	356132	969		UDP-glucuronate decarboxylase	4.1.1.35
NSOT_v2_20033	CDS	-2	356129	357526	1398		Glycosyltransferase family 1 protein
NSOT_v2_20034	CDS	-3	357544	358842	1299		Tyrosine kinase G-rich domain-containing protein
NSOT_v2_20035	CDS	-2	358850	360196	1347		polysaccharide biosynthesis/export protein
NSOT_v2_20036	CDS	-2	360449	361105	657		transposase
NSOT_v2_20037	CDS	-1	361077	361655	579		transposase
NSOT_v2_20038	CDS	-2	361610	363688	2079		putative Glycosyltransferase RgtA/B/C/D-like domain-containing protein
NSOT_v2_20039	CDS	-1	363693	365459	1767		O-antigen chain-terminating methyltransferase	2.1.1.-, 2.1.1.294, 2.7.1.181
NSOT_v2_20040	CDS	-2	365456	366358	903		Glycosyltransferase family 2 protein
NSOT_v2_20041	CDS	-1	366369	367829	1461		Glycosyltransferase RgtA/B/C/D-like domain-containing protein
NSOT_v2_20042	CDS	-3	367906	368877	972	agl	Low-salt glycan biosynthesis protein Agl12	4.2.1.-
NSOT_v2_20043	CDS	-3	368893	370146	1254		Methyltransferase domain-containing protein
NSOT_v2_20044	CDS	-2	370241	371665	1425		anaerobic magnesium-protoporphyrin IX monomethyl ester cyclase	1.21.98.3
NSOT_v2_20045	CDS	-1	371706	372335	630		ferredoxin
NSOT_v2_20046	CDS	-3	372358	373785	1428		anaerobic magnesium-protoporphyrin IX monomethyl ester cyclase	1.21.98.3
NSOT_v2_20047	CDS	-2	373961	375856	1896		asparagine synthase (glutamine-hydrolysing)	6.3.5.4
NSOT_v2_20048	CDS	-3	375859	377814	1956		Glycosyltransferase RgtA/B/C/D-like domain-containing protein
NSOT_v2_20049	CDS	-1	377811	378665	855		Methyltransferase domain-containing protein
NSOT_v2_20050	CDS	-2	378662	379732	1071		Glycosyltransferase family 2 protein
NSOT_v2_20051	CDS	-1	379746	380684	939		dTDP-4-dehydrorhamnose reductase	1.1.1.133
NSOT_v2_20052	CDS	-3	380722	381957	1236		Class I SAM-dependent methyltransferase
NSOT_v2_20053	CDS	-2	382001	382984	984	yfnG	putative sugar dehydratase/epimerase YfnG
NSOT_v2_20054	CDS	-1	383067	384305	1239		Class I SAM-dependent methyltransferase
NSOT_v2_20055	CDS	-3	384388	386343	1956		putative Glycosyltransferase RgtA/B/C/D-like domain-containing protein
NSOT_v2_20056	CDS	-1	386340	387584	1245		Glycosyltransferase
NSOT_v2_20057	CDS	-2	387581	388627	1047		alpha-1,3-rhamnosyltransferase	2.4.1.-
NSOT_v2_20058	CDS	-3	388624	389703	1080		Epimerase
NSOT_v2_20059	CDS	-2	389732	390499	768	rfbF	Glucose-1-phosphate cytidylyltransferase	2.7.7.33
NSOT_v2_20060	CDS	-3	390547	392049	1503		Polysaccharide biosynthesis protein C-terminal domain-containing protein
NSOT_v2_20061	CDS	-2	392051	393889	1839		teichuronic acid biosynthesis glycosyltransferase TuaH	2.4.-.-
NSOT_v2_20062	CDS	-3	393886	394980	1095		spore maturation protein CgeB
NSOT_v2_20063	CDS	-1	394977	396839	1863		protein of unknown function
NSOT_v2_20064	CDS	-3	396979	397659	681		protein of unknown function
NSOT_v2_20065	CDS	-1	397656	398471	816		Class I SAM-dependent methyltransferase
NSOT_v2_20066	CDS	-2	398465	400072	1608		anaerobic magnesium-protoporphyrin IX monomethyl ester cyclase	1.21.98.3
NSOT_v2_20067	CDS	-3	400069	400875	807		Cytidylyltransferase
NSOT_v2_20068	CDS	-1	400971	401330	360		protein of unknown function
NSOT_v2_20069	CDS	-3	401404	402510	1107		histidinol-phosphate aminotransferase	2.6.1.9
NSOT_v2_20070	CDS	-1	402507	403535	1029		Radical SAM protein
NSOT_v2_20071	CDS	-2	403532	405328	1797		Lactate dehydrogenase
NSOT_v2_20072	CDS	-1	405360	406493	1134		SGNH hydrolase-type esterase domain-containing protein
NSOT_v2_20073	CDS	-1	406674	408491	1818		ABC transporter ATP-binding protein
NSOT_v2_20074	CDS	-3	408502	409908	1407		putative Glycosyltransferase 2-like domain-containing protein
NSOT_v2_20075	CDS	-1	409899	411107	1209		protein of unknown function
NSOT_v2_20076	CDS	-3	411109	412404	1296		DegT/DnrJ/EryC1/StrS family aminotransferase
NSOT_v2_20077	CDS	-1	412401	413495	1095		Gfo/Idh/MocA family oxidoreductase
NSOT_v2_20078	CDS	-3	413443	414246	804		spore coat polysaccharide biosynthesis protein SpsF
NSOT_v2_20079	CDS	-2	414275	415156	882		putative Class I SAM-dependent methyltransferase
NSOT_v2_20080	CDS	-1	415146	415712	567		protein of unknown function
NSOT_v2_20081	CDS	-3	415744	416388	645		protein of unknown function
NSOT_v2_20082	CDS	-2	416396	418450	2055		conserved protein of unknown function
NSOT_v2_20083	CDS	-3	418456	419475	1020		N-acetylneuraminate synthase family protein
NSOT_v2_20084	CDS	-2	419489	420583	1095		putative Pyrroloquinoline quinone biosynthesis protein PqqE
NSOT_v2_20085	CDS	-3	420586	421746	1161	agl	UDP-sulfoquinovose synthase	3.13.1.1
NSOT_v2_20086	CDS	-1	421743	423548	1806		protein of unknown function
NSOT_v2_20087	CDS	-3	423733	425673	1941		protein of unknown function
NSOT_v2_20088	CDS	-2	425675	427141	1467		aminoglycoside 3-N-acetyltransferase	2.3.1.81
NSOT_v2_20089	CDS	-3	427138	428676	1539		putative Acyl--CoA ligase
NSOT_v2_20090	CDS	-2	428696	428941	246		putative Acyl carrier protein MbtL
NSOT_v2_20091	CDS	-3	428965	430461	1497		phosphosulfolactate synthase	4.4.1.19
NSOT_v2_20092	CDS	-1	430458	432281	1824		carbamoyltransferase	2.1.3.-
NSOT_v2_20093	CDS	-2	432278	434380	2103		Radical SAM protein
NSOT_v2_20094	CDS	-3	434377	435702	1326		DUF4910 domain-containing protein
NSOT_v2_20095	CDS	-2	435725	436732	1008		protein of unknown function
NSOT_v2_20096	CDS	-3	436729	438144	1416		glutamate-1-semialdehyde 2,1-aminomutase	5.4.3.8
NSOT_v2_20097	CDS	-2	438170	438982	813		spore coat polysaccharide biosynthesis protein SpsF
NSOT_v2_20098	CDS	-3	438979	440121	1143		Glycosyltransferase
NSOT_v2_20099	CDS	-2	440135	441202	1068		N-acetylneuraminate synthase
NSOT_v2_20100	CDS	-3	441199	442164	966		dTDP-4-dehydrorhamnose reductase	1.1.1.133
NSOT_v2_20101	CDS	-1	442167	443147	981	pseB	UDP-N-acetylglucosamine 4,6-dehydratase (inverting)	4.2.1.115
NSOT_v2_20102	CDS	-2	443168	444325	1158		putative GNAT family N-acetyltransferase
NSOT_v2_20103	CDS	-3	444322	445191	870		NodB homology domain-containing protein
NSOT_v2_20104	CDS	-1	445200	446378	1179		putative MaoC-like domain-containing protein
NSOT_v2_20105	CDS	-3	446371	446616	246		Acyl carrier protein
NSOT_v2_20106	CDS	-2	446609	448471	1863		FCP1 homology domain-containing protein
NSOT_v2_20107	CDS	-3	448534	449151	618		Winged helix-turn-helix transcriptional regulator
NSOT_v2_20108	CDS	3	449463	450449	987	ykcC	Uncharacterized glycosyltransferase YkcC	2.4.-.-
NSOT_v2_20109	CDS	2	450494	451240	747		Methyltransferase domain-containing protein
NSOT_v2_20110	CDS	3	451794	452924	1131		SGNH hydrolase-type esterase domain-containing protein
NSOT_v2_20111	CDS	3	453084	453608	525		Acyltransferase
NSOT_v2_20112	CDS	1	453820	455040	1221		putative Glycosyltransferase RgtA/B/C/D-like domain-containing protein
NSOT_v2_20113	CDS	3	455256	456209	954	fcl	GDP-L-fucose synthase	1.1.1.271
NSOT_v2_20114	CDS	3	456213	457688	1476		Glycosyltransferase
NSOT_v2_20115	CDS	2	457679	457900	222		DNA topoisomerase type IA zn finger domain-containing protein
NSOT_v2_20116	CDS	-2	457910	459022	1113		protein of unknown function
NSOT_v2_20117	CDS	-3	459019	459939	921		dTDP-4-dehydrorhamnose reductase	1.1.1.133
NSOT_v2_20118	CDS	-1	459936	460967	1032	vipB	Vi polysaccharide biosynthesis protein VipB/TviC
NSOT_v2_20119	CDS	-1	461121	463580	2460		YfhO family protein
NSOT_v2_20120	CDS	-3	463702	464043	342		conserved protein of unknown function
NSOT_v2_20121	CDS	-1	464031	465824	1794		anaerobic magnesium-protoporphyrin IX monomethyl ester cyclase	1.21.98.3
NSOT_v2_20122	CDS	-1	465858	466604	747		Glycosyltransferase family 2 protein
NSOT_v2_20123	CDS	-2	466604	467668	1065	acoB	Acetoin:2,6-dichlorophenolindophenol oxidoreductase subunit beta	1.1.1.-
NSOT_v2_20124	CDS	-3	467665	468633	969		pyruvate dehydrogenase E1 component alpha subunit	1.2.4.1
NSOT_v2_20125	CDS	-2	468656	469756	1101		Radical SAM protein
NSOT_v2_20126	CDS	-1	469677	469874	198		protein of unknown function
NSOT_v2_20127	CDS	-3	469867	470391	525		conserved membrane protein of unknown function
NSOT_v2_20128	CDS	-1	470391	470918	528		conserved membrane protein of unknown function
NSOT_v2_20129	CDS	-3	470932	471942	1011		glycosyltransferase 2 family protein
NSOT_v2_20130	CDS	-2	471935	472507	573		D-sedoheptulose 7-phosphate isomerase	5.3.1.28
NSOT_v2_20131	CDS	-1	472542	474077	1536		Cytidyltransferase
NSOT_v2_20132	CDS	-1	474102	475088	987		UDP-glucose 4-epimerase	5.1.3.2
NSOT_v2_20133	CDS	-1	475134	476000	867		SDR family oxidoreductase
NSOT_v2_20134	CDS	-2	475964	476539	576		DUF218 domain-containing protein
NSOT_v2_20135	CDS	-3	476536	477837	1302	wbpA	UDP-N-acetyl-D-glucosamine 6-dehydrogenase	1.1.1.136
NSOT_v2_20136	CDS	-2	477893	478918	1026		Uncharacterized 37.6 kDa protein in cld 5'region
NSOT_v2_20137	CDS	-2	478940	479449	510		transcriptional antiterminator RfaH
NSOT_v2_20138	CDS	-2	480101	481720	1620		MBL fold metallo-hydrolase
NSOT_v2_20139	CDS	-1	481725	482954	1230	lhgO	L-2-hydroxyglutarate oxidase	1.1.3.-
NSOT_v2_20140	CDS	-3	482971	483396	426		VOC family protein
NSOT_v2_20141	CDS	3	483606	484478	873		gamma-glutamyl hercynylcysteine S-oxide synthase	1.14.99.50
NSOT_v2_20142	CDS	2	484625	485470	846		uroporphyrinogen-III synthase	4.2.1.75
NSOT_v2_20143	CDS	-1	485481	486443	963		formylglycine-generating enzyme	1.8.3.7
NSOT_v2_20144	CDS	-3	486481	487071	591		DUF4412 domain-containing protein
NSOT_v2_20145	CDS	-1	487200	487805	606		Polyisoprenoid-binding protein
NSOT_v2_20146	CDS	2	487922	488956	1035	tdh	L-threonine 3-dehydrogenase	1.1.1.103
NSOT_v2_20147	CDS	-3	488971	490386	1416		outer membrane protein, multidrug efflux system
NSOT_v2_20148	CDS	-2	490388	493567	3180	acrB	multidrug efflux pump RND permease AcrB
NSOT_v2_20149	CDS	-3	493564	494769	1206		membrane fusion protein, multidrug efflux system
NSOT_v2_20150	CDS	-1	494766	495077	312		Anti-sigma factor antagonist
NSOT_v2_20151	CDS	3	494955	495320	366		protein of unknown function
NSOT_v2_20152	CDS	-2	495317	497395	2079	fhlA	Formate hydrogenlyase transcriptional activator
NSOT_v2_20153	CDS	3	497517	498719	1203	kbl	2-amino-3-ketobutyrate CoA ligase	2.3.1.29
NSOT_v2_20154	CDS	-1	498750	499574	825		CBS domain-containing protein
NSOT_v2_20155	CDS	-2	499748	500806	1059		phospholipid-binding lipoprotein MlaA
NSOT_v2_20156	CDS	-1	500922	501260	339		TRL-like protein family
NSOT_v2_20157	CDS	-2	501410	502171	762		Alpha/beta hydrolase
NSOT_v2_20158	CDS	-3	502171	504093	1923		DUF4105 domain-containing protein
NSOT_v2_20159	CDS	-3	504178	504687	510		DUF3015 domain-containing protein
NSOT_v2_20160	CDS	-3	504811	505668	858		exported protein of unknown function
NSOT_v2_20161	CDS	2	505895	507154	1260		exported protein of unknown function
NSOT_v2_20162	CDS	2	507200	507565	366		protein of unknown function
NSOT_v2_20163	CDS	1	507622	507984	363		protein of unknown function
NSOT_v2_20164	CDS	-2	508070	508456	387		protein of unknown function
NSOT_v2_20165	CDS	-1	508446	508883	438		Lipoprotein
NSOT_v2_20166	CDS	-3	508990	509475	486		Phosphoesterase	3.1.4.-
NSOT_v2_20167	CDS	-2	509552	509686	135		protein of unknown function
NSOT_v2_20168	CDS	-3	509734	509940	207		protein of unknown function
NSOT_v2_20169	CDS	-1	510069	511172	1104		beta-barrel assembly-enhancing protease	3.4.-.-
NSOT_v2_20170	CDS	-1	511185	511868	684		TIGR00266 family protein
NSOT_v2_20171	CDS	-1	511896	512630	735	bstVIR	Type II restriction enzyme BstVI	3.1.21.4
NSOT_v2_20172	CDS	-2	512627	513637	1011		Methyltransferase	2.1.1.-
NSOT_v2_20173	CDS	-1	513738	515207	1470		Twin-arginine translocation signal domain-containing protein
NSOT_v2_20174	CDS	2	515288	515920	633		exported protein of unknown function
NSOT_v2_20175	CDS	3	515985	516158	174		protein of unknown function
NSOT_v2_20176	CDS	-1	516162	516353	192		protein of unknown function
NSOT_v2_20177	CDS	1	516613	516963	351		conserved exported protein of unknown function
NSOT_v2_20178	CDS	-1	516990	517955	966	pxpC	5-oxoprolinase component C	3.5.2.9
NSOT_v2_20179	fCDS	-2	517922	518767	846	pxpA	fragment of 5-oxoprolinase component A (part 2)	3.5.2.9
NSOT_v2_20180	fCDS	-3	517945	518181	237	pxpA	fragment of 5-oxoprolinase component A (part 1)	3.5.2.9
NSOT_v2_20181	CDS	-1	518772	519506	735	pxpB	5-oxoprolinase component B	3.5.2.9
NSOT_v2_20182	CDS	-1	519540	520898	1359		putative permease MJ0326
NSOT_v2_20183	CDS	-3	520924	521211	288		protein of unknown function
NSOT_v2_20184	CDS	-3	521299	523356	2058		two-component system, cell cycle sensor histidine kinase and response regulator CckA	2.7.13.3
NSOT_v2_20185	CDS	-3	523525	523767	243		conserved protein of unknown function
NSOT_v2_20186	CDS	-3	523798	524919	1122		membrane fusion protein, heavy metal efflux system
NSOT_v2_20187	CDS	2	525113	525409	297		protein of unknown function
NSOT_v2_20188	CDS	-2	525470	525907	438		NusG domain-containing protein
NSOT_v2_20189	CDS	-2	525938	527488	1551		conserved membrane protein of unknown function
NSOT_v2_20190	CDS	-2	527693	528181	489		putative Toxin-antitoxin system YwqK family antitoxin
NSOT_v2_20191	CDS	3	528219	528377	159		conserved protein of unknown function
NSOT_v2_20192	CDS	-1	528396	529139	744		DUF4410 domain-containing protein
NSOT_v2_20193	CDS	-1	529182	529940	759		DUF1080 domain-containing protein
NSOT_v2_20194	CDS	-2	530096	530857	762		cytochrome c-type biogenesis protein
NSOT_v2_20195	CDS	-3	530911	531453	543		cytochrome c biogenesis protein CcmG, thiol:disulfide interchange protein DsbE
NSOT_v2_20196	CDS	-3	531472	531951	480		conserved exported protein of unknown function
NSOT_v2_20197	CDS	-1	532143	532808	666	devR	DNA-binding transcriptional activator DevR/DosR
NSOT_v2_20198	CDS	-3	532795	534243	1449		Histidine kinase/HSP90-like ATPase domain-containing protein
NSOT_v2_20199	CDS	-3	534361	534984	624		conserved protein of unknown function
NSOT_v2_20200	CDS	-1	535035	535397	363		Nucleotide pyrophosphohydrolase
NSOT_v2_20201	CDS	1	535552	537165	1614		Tetratricopeptide repeat protein
NSOT_v2_20202	CDS	-1	537210	538736	1527		phosphate-selective porin OprO and OprP
NSOT_v2_20203	CDS	2	539123	539419	297		conserved protein of unknown function
NSOT_v2_20204	CDS	3	539481	540122	642		Apea-like HEPN domain-containing protein
NSOT_v2_20205	CDS	1	540127	540579	453		Isoprenylcysteine carboxylmethyltransferase family protein
NSOT_v2_20206	CDS	-2	540569	541000	432		protein of unknown function
NSOT_v2_20207	CDS	-3	541036	541659	624		DUF4410 domain-containing protein
NSOT_v2_20208	CDS	-1	541746	542354	609		protein of unknown function
NSOT_v2_20209	CDS	1	542491	543384	894		HEAT repeat domain-containing protein
NSOT_v2_20210	CDS	2	543443	545056	1614	murJ	putative lipid II flippase MurJ
NSOT_v2_20211	CDS	1	545212	545703	492		Methylated-DNA--[protein]-cysteine S-methyltransferase
NSOT_v2_20212	CDS	3	545700	546152	453	dtd	D-aminoacyl-tRNA deacylase	3.1.1.96
NSOT_v2_20213	CDS	1	546292	546858	567		conserved protein of unknown function
NSOT_v2_20214	CDS	2	546863	547825	963	iaaA	Isoaspartyl peptidase	3.4.19.5
NSOT_v2_20215	CDS	1	547942	548370	429		VOC family protein
NSOT_v2_20216	CDS	-2	548399	549574	1176	dapL	LL-diaminopimelate aminotransferase	2.6.1.83
NSOT_v2_20217	CDS	-3	549652	550338	687		GMP synthase (glutamine-hydrolysing)	6.3.5.2
NSOT_v2_20218	CDS	-2	550355	550813	459		VOC family protein
NSOT_v2_20219	CDS	-3	550843	551736	894		putative quercetin 2,3-dioxygenase PA2418	1.13.11.24
NSOT_v2_20220	CDS	3	551853	552698	846		conserved protein of unknown function
NSOT_v2_20221	CDS	-3	552709	553350	642	pmtA	Phosphatidylethanolamine N-methyltransferase	2.1.1.17
NSOT_v2_20222	CDS	3	553626	554249	624		DUF3592 domain-containing protein
NSOT_v2_20223	CDS	-3	554254	554589	336		Lysozyme inhibitor LprI N-terminal domain-containing protein
NSOT_v2_20224	CDS	1	554680	555468	789	suhB	Inositol-1-monophosphatase	3.1.3.25
NSOT_v2_20225	CDS	2	555560	555844	285		conserved protein of unknown function
NSOT_v2_20226	CDS	1	555886	556218	333		4-carboxymuconolactone decarboxylase
NSOT_v2_20227	CDS	1	556327	556623	297		protein of unknown function
NSOT_v2_20228	CDS	-3	556741	556929	189		protein of unknown function
NSOT_v2_20229	CDS	3	557115	557522	408		protein of unknown function
NSOT_v2_20230	CDS	1	557599	557742	144		protein of unknown function
NSOT_v2_20231	CDS	-3	557986	558645	660		micrococcal nuclease	3.1.31.1
NSOT_v2_20232	CDS	2	559280	559510	231		conserved protein of unknown function
NSOT_v2_20233	CDS	-2	559556	560878	1323	hemL	glutamate-1-semialdehyde 2,1-aminomutase	5.4.3.8
NSOT_v2_20234	CDS	2	561005	562432	1428	pyk	Pyruvate kinase 1	2.7.1.40
NSOT_v2_20235	CDS	3	562419	563003	585		SRPBCC family protein
NSOT_v2_20236	CDS	2	563009	563668	660		phosphoglycolate phosphatase	3.1.3.18
NSOT_v2_20237	CDS	1	563665	565233	1569		zinc protease	3.4.24.-
NSOT_v2_20238	CDS	3	565230	566729	1500		zinc protease	3.4.24.-
NSOT_v2_20239	CDS	2	566858	567340	483		protein of unknown function
NSOT_v2_20240	CDS	1	567400	567510	111		protein of unknown function
NSOT_v2_20241	CDS	1	567547	568053	507		Macro domain-containing protein
NSOT_v2_20242	CDS	3	568050	568916	867		hydroxyacylglutathione hydrolase	3.1.2.6
NSOT_v2_20243	CDS	2	568913	569872	960		Site-2 protease family protein
NSOT_v2_20244	CDS	3	569940	570554	615		protein of unknown function
NSOT_v2_20245	CDS	-1	570558	571163	606	gpmA	2,3-bisphosphoglycerate-dependent phosphoglycerate mutase	5.4.2.11
NSOT_v2_20246	CDS	2	571280	572119	840		conserved protein of unknown function
NSOT_v2_20247	CDS	-1	572130	572852	723		DUF2628 domain-containing protein
NSOT_v2_20248	CDS	3	573060	574262	1203	argD	Acetylornithine aminotransferase	2.6.1.11
NSOT_v2_20249	CDS	2	574286	575338	1053	argF	Ornithine carbamoyltransferase	2.1.3.3
NSOT_v2_20250	CDS	3	575424	576641	1218	argG	Argininosuccinate synthase	6.3.4.5
NSOT_v2_20251	CDS	3	576645	578114	1470	argH	argininosuccinate lyase	4.3.2.1
NSOT_v2_20252	CDS	2	578111	578398	288		conserved protein of unknown function
NSOT_v2_20253	CDS	2	578636	580510	1875		anaerobic magnesium-protoporphyrin IX monomethyl ester cyclase	1.21.98.3
NSOT_v2_20254	CDS	3	580503	581762	1260	lysA	Diaminopimelate decarboxylase	4.1.1.20
NSOT_v2_20255	CDS	2	581768	582649	882	dapF	Diaminopimelate epimerase	5.1.1.7
NSOT_v2_20256	CDS	3	582762	583637	876	dapA	4-hydroxy-tetrahydrodipicolinate synthase	4.3.3.7
NSOT_v2_20257	CDS	2	583634	584437	804	dapB	4-hydroxy-tetrahydrodipicolinate reductase	1.17.1.8
NSOT_v2_20258	CDS	-1	584499	584729	231		conserved membrane protein of unknown function
NSOT_v2_20259	CDS	-3	584980	585591	612		membrane protein of unknown function
NSOT_v2_20260	CDS	-2	585803	585985	183		conserved protein of unknown function
NSOT_v2_20261	CDS	3	585948	586118	171		protein of unknown function
NSOT_v2_20262	CDS	3	586530	586781	252		YHS domain-containing protein
NSOT_v2_20263	CDS	-3	586783	587091	309		Outer membrane protein assembly factor BamE
NSOT_v2_20264	CDS	1	587263	587910	648	tal	putative transaldolase	2.2.1.2
NSOT_v2_20265	CDS	-2	587933	588709	777	udgB	Type-5 uracil-DNA glycosylase	3.2.2.-
NSOT_v2_20266	CDS	3	588726	589844	1119		membrane-bound lytic murein transglycosylase D	4.2.2.-
NSOT_v2_20267	CDS	1	589855	591192	1338	gck	Glycerate 2-kinase	2.7.1.165
NSOT_v2_20268	CDS	3	591231	593834	2604		rifampicin phosphotransferase	2.7.9.6
NSOT_v2_20269	CDS	-2	593831	595666	1836	kimA	Potassium transporter KimA
NSOT_v2_20270	CDS	-3	595780	596538	759		conserved exported protein of unknown function
NSOT_v2_20271	CDS	3	596706	598097	1392		DNA recombination protein RmuC
NSOT_v2_20272	CDS	2	598094	598531	438		Phosphoribosyl-ATP diphosphatase
NSOT_v2_20273	CDS	1	598531	599028	498		PilZ domain-containing protein
NSOT_v2_20274	CDS	-1	599007	599891	885	panC	Pantothenate synthetase	6.3.2.1
NSOT_v2_20275	CDS	-2	599891	600448	558	folK	2-amino-4-hydroxy-6-hydroxymethyldihydropteridine pyrophosphokinase	2.7.6.3
NSOT_v2_20276	CDS	2	600803	601117	315		protein of unknown function
NSOT_v2_20277	CDS	1	601177	602343	1167		ATP-binding protein
NSOT_v2_20278	CDS	3	602340	602684	345		protein of unknown function
NSOT_v2_20279	CDS	3	602769	603116	348		protein of unknown function
NSOT_v2_30001	CDS	2	603380	603577	198	pup	Prokaryotic ubiquitin-like protein Pup
NSOT_v2_30002	CDS	1	603817	606696	2880	uvrA	UvrABC system protein A
NSOT_v2_30003	CDS	-1	606693	607259	567		putative transcriptional regulator
NSOT_v2_30004	CDS	-2	607316	608107	792		Nitrilase	3.5.5.1
NSOT_v2_30005	CDS	-1	608184	608540	357	smbP	Metal-binding protein SmbP
NSOT_v2_30006	CDS	-1	608649	609521	873		Sulfurtransferase
NSOT_v2_30007	CDS	-1	609558	610829	1272		Cytochrome c-552/4 domain-containing protein
NSOT_v2_30008	CDS	-1	610845	611789	945		putative deacetylase AF_0130	3.5.1.-
NSOT_v2_30009	CDS	1	611935	612249	315		putative TPR repeat-containing protein PA0015
NSOT_v2_30010	CDS	-1	612264	612869	606		protein of unknown function
NSOT_v2_30011	CDS	-1	613116	613421	306		conserved protein of unknown function
NSOT_v2_30012	CDS	1	613636	615456	1821		oligoendopeptidase F	3.4.24.-
NSOT_v2_30013	CDS	1	615637	615846	210		(2Fe-2S)-binding protein
NSOT_v2_30014	CDS	-3	615901	616497	597		NAD(P)H dehydrogenase (quinone)	1.6.5.2
NSOT_v2_30015	CDS	-1	616623	616808	186		C2H2-type domain-containing protein
NSOT_v2_30016	CDS	-3	616894	618597	1704	lcfA	Long-chain-fatty-acid--CoA ligase	6.2.1.3
NSOT_v2_30017	CDS	3	618693	619205	513		DUF192 domain-containing protein
NSOT_v2_30018	CDS	-1	619212	621389	2178	relA	GTP pyrophosphokinase	2.7.6.5
NSOT_v2_30019	CDS	-2	621395	623095	1701		single-stranded-DNA-specific exonuclease	3.1.-.-
NSOT_v2_30020	CDS	-1	623265	623603	339		DUF3147 domain-containing protein
NSOT_v2_30021	CDS	-2	623600	624643	1044		ribonuclease Z	3.1.26.11
NSOT_v2_30022	CDS	-3	624640	625356	717		CPBP family intramembrane metalloprotease
NSOT_v2_30023	CDS	-1	625359	626912	1554		outer membrane protein
NSOT_v2_30024	CDS	2	627005	627421	417		conserved exported protein of unknown function
NSOT_v2_30025	CDS	1	627703	628035	333		protein of unknown function
NSOT_v2_30026	CDS	-3	628045	629586	1542		M20/M25/M40 family metallo-hydrolase
NSOT_v2_30027	CDS	1	629653	631737	2085		DUF255 domain-containing protein
NSOT_v2_30028	CDS	2	631748	631996	249		conserved protein of unknown function
NSOT_v2_30029	CDS	-3	631993	633777	1785		Transglutaminase family protein
NSOT_v2_30030	CDS	1	633994	634185	192		protein of unknown function
NSOT_v2_30031	CDS	2	634214	634594	381		protein of unknown function
NSOT_v2_30032	CDS	3	634641	635588	948		protein of unknown function
NSOT_v2_30033	CDS	1	635704	637728	2025	uvrB	excision nuclease subunit B
NSOT_v2_30034	CDS	-1	637725	637985	261		DUF4321 domain-containing protein
NSOT_v2_30035	CDS	3	638481	639827	1347	ffh	signal recognition particle protein component
NSOT_v2_30036	CDS	2	639845	640117	273	rpsP	30S ribosomal subunit protein S16
NSOT_v2_30037	CDS	1	640273	640827	555	rimM	Ribosome maturation factor RimM
NSOT_v2_30038	CDS	3	640833	641615	783	trmD	tRNA m(1)G37 methyltransferase	2.1.1.228
NSOT_v2_30039	CDS	1	641620	642039	420	rplS	50S ribosomal protein L19
NSOT_v2_30040	CDS	3	642084	642728	645	rnhB	RNase HII	3.1.26.4
NSOT_v2_30041	CDS	1	642721	643104	384		putative endonuclease
NSOT_v2_30042	CDS	3	643128	643796	669	ftsE	cell division protein FtsE
NSOT_v2_30043	CDS	2	643793	644692	900		Cell division protein FtsX
NSOT_v2_30044	CDS	1	644689	645906	1218		murein hydrolase activator
NSOT_v2_30045	CDS	1	645958	647277	1320	ctpA	Carboxy-terminal-processing protease	3.4.21.102
NSOT_v2_30046	CDS	-2	647321	647569	249		Lrp/AsnC family transcriptional regulator
NSOT_v2_30047	CDS	-3	647641	648111	471		Histidinol-phosphatase
NSOT_v2_30048	CDS	3	648210	648494	285		sulfur carrier protein
NSOT_v2_30049	CDS	2	648491	649267	777	thiG	1-deoxy-D-xylulose 5-phosphate:thiol sulfurtransferase	2.8.1.10
NSOT_v2_30050	CDS	3	649371	649997	627	thiE	putative thiamine-phosphate synthase	2.5.1.3
NSOT_v2_30051	CDS	1	650107	651876	1770	arc	Proteasome-associated ATPase
NSOT_v2_30052	CDS	3	651906	653378	1473	dop	Depupylase	3.4.-.-
NSOT_v2_30053	CDS	1	653470	654282	813	prcB	Proteasome subunit beta	3.4.25.1
NSOT_v2_30054	CDS	3	654285	654968	684	prcA	Proteasome subunit alpha
NSOT_v2_30055	CDS	1	655045	656421	1377	pafA	Pup--protein ligase	6.3.1.19
NSOT_v2_30056	CDS	3	656418	657380	963		M23 family metallopeptidase
NSOT_v2_30057	CDS	2	657377	657943	567		outer membrane lipoprotein
NSOT_v2_30058	CDS	-1	657972	659390	1419		HD domain-containing protein
NSOT_v2_30059	CDS	-1	659421	659906	486		conserved membrane protein of unknown function
NSOT_v2_30060	CDS	-2	659903	660937	1035	thiL	Thiamine-monophosphate kinase	2.7.4.16
NSOT_v2_30061	CDS	-1	660939	663440	2502	lon	Lon protease	3.4.21.53
NSOT_v2_30062	CDS	-2	663530	664426	897	yngB	UTP--glucose-1-phosphate uridylyltransferase YngB	2.7.7.9
NSOT_v2_30063	CDS	2	664778	667072	2295		outer membrane protein insertion porin family
NSOT_v2_30064	CDS	3	667113	667673	561		outer membrane protein
NSOT_v2_30065	CDS	3	667746	668261	516		outer membrane protein
NSOT_v2_30066	CDS	3	668298	668756	459	fabZ	3-hydroxy-acyl-[acyl-carrier-protein] dehydratase	4.2.1.59
NSOT_v2_30067	CDS	3	668811	669617	807	lpxA	acyl-[acyl-carrier-protein]--UDP-N- acetylglucosamine O-acyltransferase	2.3.1.129
NSOT_v2_30068	CDS	2	669620	670474	855		LpxI family protein
NSOT_v2_30069	CDS	2	670589	671542	954		UDP-N-acetylglucosamine 3-dehydrogenase	1.1.1.374
NSOT_v2_30070	CDS	2	671573	672805	1233	lpxB	Lipid-A-disaccharide synthase	2.4.1.182
NSOT_v2_30071	CDS	1	672802	674544	1743	msbA	ATP-binding lipopolysaccharide transport protein	7.5.2.6
NSOT_v2_30072	CDS	1	674548	675216	669		DUF374 domain-containing protein
NSOT_v2_30073	CDS	3	674643	675251	609		protein of unknown function
NSOT_v2_30074	CDS	3	675339	676679	1341		3-deoxy-D-manno-octulosonic acid transferase	2.4.99.12
NSOT_v2_30075	CDS	2	676709	677809	1101	lpxK	Tetraacyldisaccharide 4'-kinase	2.7.1.130
NSOT_v2_30076	CDS	1	677806	679554	1749		heptosyltransferase II	2.4.-.-
NSOT_v2_30077	CDS	2	679580	680623	1044		heptosyltransferase II	2.4.-.-
NSOT_v2_30078	CDS	1	680620	681666	1047		Glycosyltransferase family 9 protein
NSOT_v2_30079	CDS	2	681659	682414	756	kdtX	Lipopolysaccharide core biosynthesis glycosyltransferase KdtX	2.4.-.-
NSOT_v2_30080	CDS	3	682431	683288	858		Glycosyltransferase family 2 protein
NSOT_v2_30081	CDS	2	683420	684175	756		(heptosyl)LPS beta-1,4-glucosyltransferase	2.4.1.-
NSOT_v2_30082	CDS	3	684267	685379	1113		mannosyl-N-acetyl-alpha-D-glucosaminyl-diphospho-ditrans,octacis-undecaprenol 3-alpha-mannosyltransferase / alpha-1,3-rhamnosyltransferase	2.4.1.-, 2.4.1.349
NSOT_v2_30083	CDS	2	685379	686476	1098		heptosyltransferase III	2.4.-.-
NSOT_v2_30084	CDS	1	686476	687384	909		putative glycosyl transferase, family 2
NSOT_v2_30085	CDS	3	687381	689051	1671		Glycosyltransferase RgtA/B/C/D-like domain-containing protein
NSOT_v2_30086	CDS	2	689039	689938	900		alpha-1,3-rhamnosyltransferase	2.4.1.-
NSOT_v2_30087	CDS	3	689928	690833	906		Glycosyltransferase family 2 protein
NSOT_v2_30088	CDS	3	690855	691847	993		2-polyprenyl-6-hydroxyphenyl methylase / 3-demethylubiquinone-9 3-methyltransferase	2.1.1.222, 2.1.1.64
NSOT_v2_30089	CDS	1	691840	693468	1629		AlgX/AlgJ SGNH hydrolase-like domain-containing protein
NSOT_v2_30090	CDS	3	693465	693866	402		SxtJ
NSOT_v2_30091	CDS	1	693937	694089	153		conserved protein of unknown function
NSOT_v2_30092	CDS	3	694107	695957	1851		carbamoyltransferase	2.1.3.-
NSOT_v2_30093	CDS	3	696015	696383	369		protein of unknown function
NSOT_v2_30094	CDS	3	696429	697208	780		protein of unknown function
NSOT_v2_30095	CDS	-2	697271	698224	954		Glycosyltransferase family 2 protein
NSOT_v2_30096	CDS	1	698287	699051	765		Class I SAM-dependent methyltransferase
NSOT_v2_30097	CDS	2	699092	700186	1095		mannosyl-N-acetyl-alpha-D-glucosaminyl-diphospho-ditrans,octacis-undecaprenol 3-alpha-mannosyltransferase / alpha-1,3-rhamnosyltransferase	2.4.1.-, 2.4.1.349
NSOT_v2_30098	CDS	3	700305	701330	1026		UDP-glucuronate decarboxylase	4.1.1.35
NSOT_v2_30099	CDS	2	701327	702061	735	rffH	dTDP-glucose pyrophosphorylase 2	2.7.7.24
NSOT_v2_30100	CDS	3	702063	703112	1050	rfbB	dTDP-glucose 4,6-dehydratase 1	4.2.1.46
NSOT_v2_30101	CDS	1	703123	704106	984	gmd	GDP-mannose 4,6-dehydratase	4.2.1.47
NSOT_v2_30102	CDS	2	704183	704761	579		3-deoxy-D-manno-octulosonate 8-phosphate phosphatase (KDO 8-P phosphatase)	3.1.3.45
NSOT_v2_30103	CDS	2	704765	706231	1467	cpsB	mannose-1-phosphate guanylyltransferase	2.7.7.13
NSOT_v2_30104	CDS	3	706314	707714	1401	algC	Phosphomannomutase/phosphoglucomutase	5.4.2.2, 5.4.2.8
NSOT_v2_30105	CDS	1	707698	708525	828		DUF3108 domain-containing protein
NSOT_v2_30106	CDS	2	708584	709594	1011	fbp	Fructose-1,6-bisphosphatase class 1	3.1.3.11
NSOT_v2_30107	CDS	3	709623	710546	924		fructose-bisphosphate aldolase, class I	4.1.2.13
NSOT_v2_30108	CDS	3	710577	712127	1551	htrA	putative periplasmic serine endoprotease DegP-like	3.4.21.107
NSOT_v2_30109	CDS	3	712176	713198	1023		TRAM domain-containing protein
NSOT_v2_30110	CDS	1	713191	713904	714	ispD	2-C-methyl-D-erythritol 4-phosphate cytidylyltransferase	2.7.7.60
NSOT_v2_30111	CDS	1	713971	714447	477	ispF	2-C-methyl-D-erythritol 2,4-cyclodiphosphate synthase	4.6.1.12
NSOT_v2_30112	CDS	2	714455	715105	651	cysE	Serine acetyltransferase	2.3.1.30
NSOT_v2_30113	CDS	-2	715298	716068	771	truA	tRNA pseudouridine synthase A	5.4.99.12
NSOT_v2_30114	CDS	-1	716097	717503	1407		N-acetylmuramoyl-L-alanine amidase	3.5.1.28
NSOT_v2_30115	CDS	3	717660	718190	531		NYN domain-containing protein
NSOT_v2_30116	CDS	-1	718200	718421	222		protein of unknown function
NSOT_v2_30117	CDS	-2	718442	719248	807	yabD	Uncharacterized metal-dependent hydrolase YabD	3.1.-.-
NSOT_v2_30118	CDS	2	719420	719836	417		Fur family transcriptional regulator, ferric uptake regulator
NSOT_v2_30119	CDS	1	719815	720147	333		conserved protein of unknown function
NSOT_v2_30120	CDS	1	720289	722724	2436		TonB-dependent receptor
NSOT_v2_30121	CDS	2	722741	723226	486		Energy transducer TonB
NSOT_v2_30122	CDS	2	723254	723826	573		undecaprenyl-diphosphatase	3.6.1.27
NSOT_v2_30123	CDS	-1	723900	724838	939		cobalt-zinc-cadmium efflux system protein
NSOT_v2_30124	CDS	-1	724893	725630	738		Class I SAM-dependent methyltransferase
NSOT_v2_30125	CDS	-2	725627	726340	714		phosphoglycolate phosphatase	3.1.3.18
NSOT_v2_30126	CDS	-3	726337	728163	1827	ftsH	ATP-dependent zinc metalloprotease FtsH	3.4.24.-
NSOT_v2_30127	CDS	-2	728216	729118	903		DUF5666 domain-containing protein
NSOT_v2_30128	CDS	-1	729126	731093	1968	metG	Methionine--tRNA ligase	6.1.1.10
NSOT_v2_30129	CDS	-3	731128	732168	1041		DNA polymerase III subunit delta'	2.7.7.7
NSOT_v2_30130	CDS	2	732374	734080	1707	dabB	putative inorganic carbon transporter subunit DabB1
NSOT_v2_30131	CDS	3	734091	737411	3321	dabA	putative inorganic carbon transporter subunit DabA
NSOT_v2_30132	CDS	2	737408	737743	336		P-II family nitrogen regulator
NSOT_v2_30133	CDS	-3	737725	738375	651		AAA family ATPase
NSOT_v2_30134	CDS	2	738539	739189	651		DUF502 domain-containing protein
NSOT_v2_30135	CDS	1	739186	740886	1701	glmU	fused N-acetylglucosamine-1-phosphate uridyltransferase and glucosamine-1-phosphate acetyltransferase	2.3.1.157, 2.7.7.23
NSOT_v2_30136	CDS	1	740893	742722	1830	glmS	L-glutamine--D-fructose-6-phosphate aminotransferase	2.6.1.16
NSOT_v2_30137	CDS	3	742836	743129	294	gatC	Aspartyl/glutamyl-tRNA(Asn/Gln) amidotransferase subunit C	6.3.5.-
NSOT_v2_30138	CDS	1	743200	743556	357	panD	Aspartate 1-decarboxylase	4.1.1.11
NSOT_v2_30139	CDS	2	743657	745123	1467	gatA	Glutamyl-tRNA(Gln) amidotransferase subunit A	6.3.5.7
NSOT_v2_30140	CDS	1	745207	745611	405		DUF948 domain-containing protein
NSOT_v2_30141	CDS	2	745598	745921	324		YtxH domain-containing protein
NSOT_v2_30142	CDS	1	745924	747354	1431	gatB	Aspartyl/glutamyl-tRNA(Asn/Gln) amidotransferase subunit B	6.3.5.-
NSOT_v2_30143	CDS	3	747387	748673	1287	eno	enolase	4.2.1.11
NSOT_v2_30144	CDS	3	748686	749021	336		cell division protein FtsB
NSOT_v2_30145	CDS	3	749028	749912	885	era	30S ribosomal subunit maturation GTPase Era	3.6.5.3
NSOT_v2_30146	CDS	2	749921	751348	1428		Magnesium transporter MgtE
NSOT_v2_30147	CDS	3	751362	752156	795	recO	DNA repair protein RecO
NSOT_v2_30148	CDS	2	752204	752569	366		DUF971 domain-containing protein
NSOT_v2_30149	CDS	1	752578	753048	471		DUF4825 domain-containing protein
NSOT_v2_30150	CDS	2	753071	754567	1497	glgA	glycogen synthase	2.4.1.21
NSOT_v2_30151	CDS	-2	754607	755104	498		Lipoprotein
NSOT_v2_30152	CDS	-3	755275	756336	1062		DEAD/DEAH box helicase
NSOT_v2_30153	CDS	-1	756333	758186	1854		Helicase C-terminal domain-containing protein
NSOT_v2_30154	CDS	-3	758161	759399	1239	glgC	glucose-1-phosphate adenylyltransferase	2.7.7.27
NSOT_v2_30155	CDS	3	759525	759809	285		SlyX family protein
NSOT_v2_30156	CDS	1	759865	760962	1098	potA	Spermidine/putrescine import ATP-binding protein PotA	7.6.2.11
NSOT_v2_30157	CDS	3	760959	761846	888	potH	putrescine ABC transporter membrane subunit PotH	7.6.2.11
NSOT_v2_30158	CDS	1	761869	762636	768	potI	putrescine ABC transporter membrane subunit PotI	7.6.2.11
NSOT_v2_30159	CDS	3	762633	763688	1056		Spermidine/putrescine ABC transporter substrate-binding protein
NSOT_v2_30160	CDS	3	763788	765215	1428		outer membrane protein, heavy metal efflux system
NSOT_v2_30161	CDS	2	765212	766360	1149		membrane fusion protein, heavy metal efflux system
NSOT_v2_30162	CDS	3	766377	769475	3099		heavy metal efflux system protein
NSOT_v2_30163	CDS	1	769576	770370	795		HEAT repeat domain-containing protein
NSOT_v2_30164	CDS	2	770465	770995	531	def	Peptide deformylase	3.5.1.88
NSOT_v2_30165	CDS	3	771003	772727	1725		ATP-binding cassette, subfamily B, bacterial
NSOT_v2_30166	CDS	2	772742	772936	195		conserved protein of unknown function
NSOT_v2_30167	CDS	1	772945	773154	210		conserved protein of unknown function
NSOT_v2_30168	CDS	-2	773174	773551	378		exported protein of unknown function
NSOT_v2_30169	CDS	-1	773577	774074	498		[CysO sulfur-carrier protein]-S-L-cysteine hydrolase	3.13.1.6
NSOT_v2_30170	CDS	-3	774082	774885	804	moeB	molybdopterin-synthase adenylyltransferase	2.7.7.80
NSOT_v2_30171	CDS	-2	774989	775228	240		FeS-binding protein
NSOT_v2_30172	CDS	-3	775225	775503	279		putative sulfur carrier protein slr0821
NSOT_v2_30173	CDS	-1	775500	776750	1251	thrC	Threonine synthase	4.2.3.1
NSOT_v2_30174	CDS	-2	776780	777643	864	thiF	sulfur carrier protein ThiS adenylyltransferase	2.7.7.73
NSOT_v2_30175	CDS	-3	777718	778647	930	cysK	cysteine synthase A	2.5.1.47, 4.4.1.1
NSOT_v2_30176	CDS	-1	778644	778844	201		sulfur carrier protein
NSOT_v2_30177	CDS	1	779056	779433	378		conserved protein of unknown function
NSOT_v2_30178	CDS	2	779459	780040	582		Phospholipase D family protein
NSOT_v2_30179	CDS	1	780070	781344	1275		FAD-dependent monooxygenase
NSOT_v2_30180	CDS	3	781341	782165	825		Polymerase nucleotidyl transferase domain-containing protein
NSOT_v2_30181	CDS	2	782165	782893	729		conserved exported protein of unknown function
NSOT_v2_30182	CDS	-2	783212	783403	192		DUF2281 domain-containing protein
NSOT_v2_30183	CDS	1	783787	785463	1677	hsdM	Type I restriction enzyme HindI methylase subunit	2.1.1.72
NSOT_v2_30184	CDS	3	785565	786719	1155		Fic family protein
NSOT_v2_30185	CDS	2	786869	788719	1851		putative endonuclease
NSOT_v2_30186	CDS	1	788716	790119	1404		SIR2 family protein
NSOT_v2_30187	CDS	2	790109	792331	2223		DUF87 domain-containing protein
NSOT_v2_30188	CDS	2	792491	793738	1248		ATP-binding protein
NSOT_v2_30189	CDS	1	793735	796878	3144	hsdR	Type I restriction enzyme HindI endonuclease subunit	3.1.21.3
NSOT_v2_30190	CDS	1	796963	797454	492		VOC family protein
NSOT_v2_30191	CDS	-2	797621	797839	219		Ribbon-helix-helix protein, CopG family
NSOT_v2_30192	CDS	-2	797963	798487	525		glc operon protein GlcG
NSOT_v2_30193	CDS	-3	798529	799209	681		DUF3386 domain-containing protein
NSOT_v2_30194	CDS	-1	799263	800339	1077		pyruvate formate lyase activating enzyme	1.97.1.4
NSOT_v2_30195	CDS	1	800605	800913	309		conserved protein of unknown function
NSOT_v2_30196	CDS	-1	800925	801221	297		Adaptor protein
NSOT_v2_30197	CDS	-3	801298	801981	684		conserved protein of unknown function
NSOT_v2_30198	CDS	3	802038	803129	1092		Ca(2+)/H(+) antiporter
NSOT_v2_30199	CDS	-3	803155	803364	210		conserved protein of unknown function
NSOT_v2_30200	CDS	2	803537	803893	357		conserved membrane protein of unknown function
NSOT_v2_30201	CDS	-1	803907	805019	1113		Heme chaperone HemW
NSOT_v2_30202	CDS	-1	805053	805319	267		conserved protein of unknown function
NSOT_v2_30203	CDS	3	805407	805631	225		Zinc ribbon domain-containing protein
NSOT_v2_30204	CDS	3	805761	806099	339		conserved protein of unknown function
NSOT_v2_30205	CDS	2	806096	806755	660		conserved exported protein of unknown function
NSOT_v2_30206	CDS	-3	806749	807645	897		gamma-glutamyl hercynylcysteine S-oxide synthase	1.14.99.50
NSOT_v2_30207	CDS	-1	807642	808388	747		Iron-containing redox enzyme family protein
NSOT_v2_30208	CDS	3	808485	808769	285		conserved protein of unknown function
NSOT_v2_30209	CDS	3	808941	809174	234		DUF2007 domain-containing protein
NSOT_v2_30210	CDS	-2	809180	809608	429		Outer membrane protein assembly factor BamE
NSOT_v2_30211	CDS	1	809722	810081	360		conserved protein of unknown function
NSOT_v2_30212	CDS	-3	810088	810870	783		Outer membrane lipoprotein-sorting protein
NSOT_v2_30213	CDS	3	811035	814727	3693	metH	cobalamin-dependent methionine synthase	2.1.1.13
NSOT_v2_30214	CDS	-1	814797	815288	492		DUF3786 domain-containing protein
NSOT_v2_30215	CDS	-3	815467	816552	1086		putative two-component system response regulator
NSOT_v2_30216	CDS	1	816907	817650	744	rph	truncated RNase PH	2.7.7.56
NSOT_v2_30217	CDS	3	817647	818255	609		dITP/XTP pyrophosphatase	3.6.1.66
NSOT_v2_tRNA8	tRNA	1	818360	818436	77		Pro tRNA
NSOT_v2_30218	CDS	2	818654	818974	321		protein of unknown function
NSOT_v2_tRNA9	tRNA	1	819037	819113	77		Arg tRNA
NSOT_v2_30219	CDS	3	819141	820679	1539		Mechanosensitive ion channel
NSOT_v2_30220	CDS	-1	820710	821465	756		protein of unknown function
NSOT_v2_30221	CDS	-3	821689	822846	1158		Trypsin-like serine protease
NSOT_v2_30222	CDS	-3	822928	823272	345		protein of unknown function
NSOT_v2_30223	CDS	-1	823278	823769	492		Uncharacterized endonuclease	3.1.-.-
NSOT_v2_30224	CDS	2	824003	825334	1332		protein of unknown function
NSOT_v2_30225	CDS	3	825366	825980	615		VWFA domain-containing protein
NSOT_v2_30226	CDS	2	826091	826399	309		protein of unknown function
NSOT_v2_30227	CDS	1	826684	827166	483		protein of unknown function
NSOT_v2_30228	CDS	3	827163	827285	123		protein of unknown function
NSOT_v2_30229	CDS	1	827293	828954	1662		Terminase
NSOT_v2_30230	CDS	2	829184	829453	270		prophage regulatory protein
NSOT_v2_30231	CDS	2	829478	829675	198		protein of unknown function
NSOT_v2_30232	CDS	-2	829697	830155	459		protein of unknown function
NSOT_v2_30233	CDS	-1	829989	830390	402		exported protein of unknown function
NSOT_v2_30234	CDS	-1	830427	830618	192		protein of unknown function
NSOT_v2_30235	CDS	1	830749	831216	468		protein of unknown function
NSOT_v2_30236	CDS	2	831206	831469	264		protein of unknown function
NSOT_v2_30237	CDS	1	831454	831813	360		protein of unknown function
NSOT_v2_30238	CDS	3	831960	832961	1002		protein of unknown function
NSOT_v2_30239	CDS	1	832903	833859	957		protein of unknown function
NSOT_v2_30240	CDS	2	833114	833323	210		protein of unknown function
NSOT_v2_30241	CDS	2	833675	834400	726		protein of unknown function
NSOT_v2_30242	CDS	2	834443	835399	957		conserved protein of unknown function
NSOT_v2_30243	CDS	2	835439	836995	1557		protein of unknown function
NSOT_v2_30244	CDS	3	837072	837461	390		protein of unknown function
NSOT_v2_30245	CDS	3	837579	837965	387		Helix-turn-helix domain-containing protein
NSOT_v2_30246	CDS	3	838005	838238	234		HTH cro/C1-type domain-containing protein
NSOT_v2_30247	CDS	1	838198	839601	1404		integrase
NSOT_v2_tRNA10	tRNA	-1	839429	839505	77		Arg tRNA
NSOT_v2_30248	CDS	-2	839585	840256	672	kdpE	DNA-binding transcriptional activator KdpE
NSOT_v2_30249	CDS	-1	840270	841787	1518		two-component system, OmpR family, sensor histidine kinase KdpD	2.7.13.3
NSOT_v2_30250	CDS	1	842011	843429	1419		HD domain-containing protein
NSOT_v2_30251	CDS	2	843680	844324	645		LPP20 family lipoprotein
NSOT_v2_30252	CDS	1	844324	844794	471		conserved protein of unknown function
NSOT_v2_30253	CDS	3	844821	845867	1047		Trypsin-like serine protease
NSOT_v2_30254	CDS	1	845911	846573	663		conserved protein of unknown function
NSOT_v2_30255	CDS	3	846597	848702	2106		adenylate cyclase	4.6.1.1
NSOT_v2_30256	CDS	-1	848709	849365	657		protein of unknown function
NSOT_v2_30257	CDS	2	849479	850645	1167		protein of unknown function
NSOT_v2_40001	CDS	2	851063	851446	384		exported protein of unknown function
NSOT_v2_40002	CDS	-3	851461	851829	369	dgkA	Undecaprenol kinase	2.7.1.66
NSOT_v2_40003	CDS	-2	851846	852694	849		Phosphatase PAP2 family protein
NSOT_v2_40004	CDS	-3	852691	854115	1425		protein of unknown function
NSOT_v2_40005	CDS	-3	854161	854295	135		protein of unknown function
NSOT_v2_40006	CDS	-1	854292	855077	786		protein of unknown function
NSOT_v2_40007	CDS	-3	855214	855525	312	rbpA	putative RNA-binding protein RbpA
NSOT_v2_40008	CDS	-1	855774	856514	741		putative hydrolase of the HAD superfamily
NSOT_v2_40009	CDS	2	856658	857812	1155		putative DUF2497 domain-containing protein
NSOT_v2_40010	CDS	2	858152	861031	2880	valS	Valine--tRNA ligase	6.1.1.9
NSOT_v2_40011	CDS	1	861028	861909	882	nadC	putative nicotinate-nucleotide pyrophosphorylase [carboxylating]	2.4.2.19
NSOT_v2_40012	CDS	2	861914	862738	825		BirA family transcriptional regulator, biotin operon repressor / biotin---[acetyl-CoA-carboxylase] ligase	6.3.4.15
NSOT_v2_40013	CDS	1	862744	863517	774	coaX	Type III pantothenate kinase	2.7.1.33
NSOT_v2_40014	CDS	1	863632	864216	585	grpE	Protein GrpE
NSOT_v2_40015	CDS	1	864277	866199	1923	dnaK	chaperone protein DnaK
NSOT_v2_40016	CDS	1	866323	867444	1122	dnaJ	chaperone protein DnaJ
NSOT_v2_40017	CDS	2	867527	868267	741		Ribosomal RNA small subunit methyltransferase E	2.1.1.193
NSOT_v2_40018	CDS	-2	868361	869320	960		Photosynthesis system II assembly factor Ycf48/Hcf136-like domain-containing protein
NSOT_v2_40019	CDS	-1	869325	871001	1677		conserved exported protein of unknown function
NSOT_v2_40020	CDS	-2	871148	872047	900		HEAT repeat domain-containing protein
NSOT_v2_40021	CDS	-3	872044	872502	459		Endoribonuclease L-PSP/chorismate mutase-like domain-containing protein
NSOT_v2_40022	CDS	-2	872510	873685	1176	deoB	phosphopentomutase	5.4.2.7
NSOT_v2_40023	CDS	-3	873685	876144	2460		Guanylate cyclase domain-containing protein
NSOT_v2_40024	CDS	-3	876184	876861	678	deoC	Deoxyribose-phosphate aldolase	4.1.2.4
NSOT_v2_40025	CDS	-2	877043	878065	1023	mltG	Endolytic murein transglycosylase	4.2.2.-
NSOT_v2_40026	CDS	-3	878062	878553	492		putative pre-16S rRNA nuclease	3.1.-.-
NSOT_v2_40027	CDS	-2	878561	881209	2649	alaS	alanine--tRNA ligase/DNA-binding transcriptional repressor	6.1.1.7
NSOT_v2_40028	CDS	-3	881215	881673	459	recX	Regulatory protein RecX
NSOT_v2_40029	CDS	-2	881699	882808	1110	recA	DNA recombination/repair protein RecA
NSOT_v2_40030	CDS	-1	882951	883553	603		RNA 2',3'-cyclic phosphodiesterase	3.1.4.58
NSOT_v2_40031	CDS	-2	883550	884836	1287		CinA-like protein
NSOT_v2_40032	CDS	-3	884833	885447	615		conserved protein of unknown function
NSOT_v2_40033	CDS	3	885606	886313	708		Chlorite dismutase
NSOT_v2_40034	CDS	3	886395	887069	675		conserved membrane protein of unknown function
NSOT_v2_40035	CDS	2	887102	887323	222		conserved protein of unknown function
NSOT_v2_40036	CDS	3	887364	888527	1164		conserved protein of unknown function
NSOT_v2_40037	CDS	2	888608	889027	420		DNA-binding protein
NSOT_v2_40038	CDS	-2	889049	889369	321		protein of unknown function
NSOT_v2_40039	CDS	3	889656	891173	1518		two-component system, NtrC family, sensor histidine kinase GlrK	2.7.13.3
NSOT_v2_40040	CDS	2	891170	891778	609		putative Tetratricopeptide repeat protein
NSOT_v2_40041	CDS	3	891789	893186	1398	glrR	DNA-binding transcriptional activator GlrR
NSOT_v2_40042	CDS	-3	893386	893604	219		conserved protein of unknown function
NSOT_v2_40043	CDS	-1	893682	893843	162		protein of unknown function
NSOT_v2_40044	CDS	-1	893877	894992	1116		hydrogenase expression/formation protein HypE
NSOT_v2_40045	CDS	-3	895219	895452	234		conserved protein of unknown function
NSOT_v2_40046	CDS	-3	895459	895902	444		protein of unknown function
NSOT_v2_40047	CDS	-1	895911	896228	318		protein of unknown function
NSOT_v2_40048	CDS	-3	896248	896649	402		protein of unknown function
NSOT_v2_40049	CDS	-1	896649	896915	267		conserved protein of unknown function
NSOT_v2_40050	CDS	-3	896917	897492	576		Lytic transglycosylase domain-containing protein
NSOT_v2_40051	CDS	1	897544	897723	180		protein of unknown function
NSOT_v2_40052	CDS	-3	898042	898401	360		membrane protein of unknown function
NSOT_v2_40053	CDS	-3	898417	898653	237		protein of unknown function
NSOT_v2_40054	CDS	-2	898691	899107	417		protein of unknown function
NSOT_v2_40055	CDS	-3	899119	900903	1785		protein of unknown function
NSOT_v2_40056	CDS	-3	900919	901725	807		protein of unknown function
NSOT_v2_40057	CDS	-1	901722	902858	1137		putative Baseplate protein J-like domain-containing protein
NSOT_v2_40058	CDS	-2	902867	903511	645		putative LysM domain-containing protein
NSOT_v2_40059	CDS	-2	903521	904852	1332		protein of unknown function
NSOT_v2_40060	CDS	-3	904852	905874	1023		protein of unknown function
NSOT_v2_40061	CDS	-3	905878	907473	1596		protein of unknown function
NSOT_v2_40062	CDS	-1	907473	910169	2697		protein of unknown function
NSOT_v2_40063	CDS	-3	910162	910344	183		protein of unknown function
NSOT_v2_40064	CDS	-2	910361	910801	441		conserved protein of unknown function
NSOT_v2_40065	CDS	-2	910814	911296	483		conserved protein of unknown function
NSOT_v2_40066	CDS	-3	911332	913122	1791		putative Tail sheath protein subtilisin-like domain-containing protein
NSOT_v2_40067	CDS	-2	913124	913375	252		protein of unknown function
NSOT_v2_40068	CDS	-2	913385	913633	249		protein of unknown function
NSOT_v2_40069	CDS	-3	913645	914586	942		protein of unknown function
NSOT_v2_40070	CDS	-1	914583	915512	930		conserved protein of unknown function
NSOT_v2_40071	CDS	-2	915512	916174	663		conserved protein of unknown function
NSOT_v2_40072	CDS	-2	916181	916930	750		conserved protein of unknown function
NSOT_v2_40073	CDS	-2	916934	917566	633		conserved protein of unknown function
NSOT_v2_40074	CDS	-1	917631	917957	327		protein of unknown function
NSOT_v2_40075	CDS	-3	918052	919503	1452		Major capsid protein
NSOT_v2_40076	CDS	-3	919630	920349	720		protein of unknown function
NSOT_v2_40077	CDS	-2	920339	921238	900		conserved protein of unknown function
NSOT_v2_40078	CDS	1	921382	921774	393		protein of unknown function
NSOT_v2_40079	CDS	3	921777	922025	249		protein of unknown function
NSOT_v2_40080	CDS	2	922022	922288	267		protein of unknown function
NSOT_v2_40081	CDS	1	922285	922515	231		conserved protein of unknown function
NSOT_v2_40082	CDS	3	922512	922700	189		protein of unknown function
NSOT_v2_40083	CDS	2	922697	922999	303		conserved protein of unknown function
NSOT_v2_40084	CDS	1	923032	923235	204		protein of unknown function
NSOT_v2_40085	CDS	2	923264	923620	357		protein of unknown function
NSOT_v2_40086	CDS	1	923617	924015	399		conserved exported protein of unknown function
NSOT_v2_40087	CDS	3	924042	924395	354		T3SS negative regulator,GrlR
NSOT_v2_40088	CDS	-1	924405	924716	312		protein of unknown function
NSOT_v2_40089	CDS	-2	924713	928948	4236		UDP-N-acetylglucosamine kinase (modular protein)	2.7.1.176
NSOT_v2_40090	CDS	-1	928968	929240	273		protein of unknown function
NSOT_v2_40091	CDS	-2	929237	930370	1134		putative Phage head morphogenesis domain-containing protein
NSOT_v2_40092	CDS	-1	930327	931574	1248		Methyltransferase	2.1.1.-
NSOT_v2_40093	CDS	-2	931571	931891	321		protein of unknown function
NSOT_v2_40094	CDS	-2	931895	932329	435		protein of unknown function
NSOT_v2_40095	CDS	-1	932331	932762	432		protein of unknown function
NSOT_v2_40096	CDS	-1	932790	933263	474		Bacterioferritin	1.16.3.1
NSOT_v2_40097	CDS	-2	933260	933481	222		protein of unknown function
NSOT_v2_40098	CDS	-1	933492	933650	159		protein of unknown function
NSOT_v2_40099	CDS	-2	933647	935461	1815		Phage portal protein
NSOT_v2_40100	CDS	-3	935458	935826	369		protein of unknown function
NSOT_v2_40101	CDS	-1	935973	937988	2016		Phage terminase large subunit GpA ATPase domain-containing protein
NSOT_v2_40102	CDS	-3	937960	938715	756		protein of unknown function
NSOT_v2_40103	CDS	-1	938712	939305	594		protein of unknown function
NSOT_v2_40104	CDS	-3	939292	939477	186		protein of unknown function
NSOT_v2_40105	CDS	-2	939584	939811	228		protein of unknown function
NSOT_v2_40106	CDS	-1	939786	940070	285		protein of unknown function
NSOT_v2_40107	CDS	-2	940067	940522	456		protein of unknown function
NSOT_v2_40108	CDS	-1	940590	942146	1557		Helicase ATP-binding domain-containing protein
NSOT_v2_40109	CDS	-3	942283	942552	270		protein of unknown function
NSOT_v2_40110	CDS	-1	942951	943127	177		protein of unknown function
NSOT_v2_40111	CDS	-2	943139	943459	321		protein of unknown function
NSOT_v2_40112	CDS	-2	943472	943723	252		protein of unknown function
NSOT_v2_40113	CDS	-3	943723	944184	462		ASCH domain-containing protein
NSOT_v2_40114	CDS	-1	944181	944657	477		protein of unknown function
NSOT_v2_40115	CDS	-3	944815	945066	252		protein of unknown function
NSOT_v2_40116	CDS	-2	945092	945592	501		protein of unknown function
NSOT_v2_40117	CDS	-3	945589	945927	339		single-strand DNA-binding protein
NSOT_v2_40118	CDS	-1	945951	947678	1728		DUF853 family protein
NSOT_v2_40119	CDS	-1	947694	948179	486		protein of unknown function
NSOT_v2_40120	CDS	-2	948176	948367	192		protein of unknown function
NSOT_v2_40121	CDS	-1	948567	948833	267		protein of unknown function
NSOT_v2_40122	CDS	-2	948830	949753	924		putative Replication protein
NSOT_v2_40123	CDS	-1	950013	951617	1605		DNA (cytosine-5)-methyltransferase 1	2.1.1.37
NSOT_v2_40124	CDS	-2	951614	951877	264		protein of unknown function
NSOT_v2_40125	CDS	-3	951874	952095	222		conserved protein of unknown function
NSOT_v2_40126	CDS	-3	952105	952473	369		conserved protein of unknown function
NSOT_v2_40127	CDS	-3	952483	952716	234		protein of unknown function
NSOT_v2_40128	CDS	-2	952904	955639	2736		DNA repair protein SbcC/Rad50
NSOT_v2_40129	CDS	-1	955641	955952	312		protein of unknown function
NSOT_v2_40130	CDS	-2	955949	957157	1209		DNA repair protein SbcD/Mre11
NSOT_v2_40131	CDS	-1	957321	957497	177		protein of unknown function
NSOT_v2_40132	CDS	-1	957507	958535	1029		protein of unknown function
NSOT_v2_40133	CDS	-3	958462	958848	387		protein of unknown function
NSOT_v2_40134	CDS	-1	958695	958859	165		protein of unknown function
NSOT_v2_40135	CDS	-3	959041	959337	297		protein of unknown function
NSOT_v2_40136	CDS	-2	959489	959974	486		protein of unknown function
NSOT_v2_40137	CDS	-1	959883	960188	306		protein of unknown function
NSOT_v2_40138	CDS	-2	960188	960484	297		protein of unknown function
NSOT_v2_40139	CDS	-3	960541	960729	189		protein of unknown function
NSOT_v2_40140	CDS	1	960865	961581	717		putative Helix-turn-helix transcriptional regulator
NSOT_v2_40141	CDS	2	961346	962185	840		protein of unknown function
NSOT_v2_40142	CDS	-2	962168	962365	198		protein of unknown function
NSOT_v2_40143	CDS	3	962742	964490	1749		adenine-specific DNA-methyltransferase	2.1.1.72
NSOT_v2_40144	CDS	1	964570	965052	483		Wzt C-terminal domain-containing protein
NSOT_v2_40145	CDS	2	965165	965281	117		protein of unknown function
NSOT_v2_40146	CDS	-1	965427	965597	171		protein of unknown function
NSOT_v2_40147	CDS	2	965720	966358	639		protein of unknown function
NSOT_v2_40148	CDS	1	966367	966951	585		conserved protein of unknown function
NSOT_v2_40149	CDS	2	966926	968083	1158		putative Site-specific integrase
NSOT_v2_40150	CDS	-2	968039	968221	183		protein of unknown function
NSOT_v2_tRNA11	tRNA	1	968096	968171	76		Met tRNA
NSOT_v2_40151	CDS	2	968366	969652	1287		Integrase
NSOT_v2_40152	CDS	3	969627	970109	483		protein of unknown function
NSOT_v2_40153	CDS	3	970188	970427	240		protein of unknown function
NSOT_v2_40154	CDS	-1	970434	971456	1023		transposase
NSOT_v2_40155	CDS	-2	971240	971692	453		protein of unknown function
NSOT_v2_40156	CDS	3	972078	972383	306		protein of unknown function
NSOT_v2_40157	CDS	-1	972462	972935	474		protein of unknown function
NSOT_v2_40158	CDS	-1	972990	973457	468		MerR family transcriptional regulator
NSOT_v2_40159	CDS	2	973577	973747	171		protein of unknown function
NSOT_v2_40160	CDS	2	973796	973861	66		protein of unknown function
NSOT_v2_40161	CDS	-2	974156	974953	798		Chlorite dismutase	1.13.11.49
NSOT_v2_40162	CDS	-3	975199	976677	1479		HAMP domain-containing protein
NSOT_v2_40163	CDS	-2	976682	977401	720	mtrA	DNA-binding response regulator MtrA
NSOT_v2_40164	CDS	2	977564	978523	960		protein of unknown function
NSOT_v2_40165	CDS	3	978483	979604	1122		transposase
NSOT_v2_40166	CDS	-3	979987	980190	204		protein of unknown function
NSOT_v2_40167	CDS	-2	980384	981562	1179		DNA polymerase III subunit beta	2.7.7.7
NSOT_v2_40168	CDS	-1	981576	982133	558		protein of unknown function
NSOT_v2_40169	CDS	-2	982130	982468	339		protein of unknown function
NSOT_v2_40170	CDS	-3	982525	982734	210		protein of unknown function
NSOT_v2_40171	CDS	-2	982742	983026	285		protein of unknown function
NSOT_v2_40172	CDS	-3	983026	983214	189		conserved protein of unknown function
NSOT_v2_40173	CDS	-2	983645	983860	216		conserved protein of unknown function
NSOT_v2_40174	CDS	-2	983912	984391	480		DNA repair protein RadC
NSOT_v2_40175	CDS	-2	984416	984628	213		protein of unknown function
NSOT_v2_40176	CDS	-1	984753	986990	2238		Vitamin B12-dependent ribonucleoside-diphosphate reductase	1.17.4.1
NSOT_v2_40177	CDS	-2	987023	987334	312		conserved protein of unknown function
NSOT_v2_40178	CDS	-3	987355	987795	441		protein of unknown function
NSOT_v2_40179	CDS	-2	987842	988012	171		protein of unknown function
NSOT_v2_40180	CDS	-2	988040	988210	171		protein of unknown function
NSOT_v2_40181	CDS	-1	988263	988328	66		protein of unknown function
NSOT_v2_40182	CDS	-3	988366	988566	201		protein of unknown function
NSOT_v2_40183	CDS	-3	988951	990399	1449		conjugal transfer pilus assembly protein TraD
NSOT_v2_40184	CDS	1	990568	991014	447		protein of unknown function
NSOT_v2_40185	CDS	-1	991011	991397	387		Lipocalin-like domain-containing protein
NSOT_v2_40186	CDS	-2	991394	991765	372		conserved protein of unknown function
NSOT_v2_40187	CDS	-1	991965	992375	411		PIN domain-containing protein
NSOT_v2_40188	CDS	-2	992378	992623	246		protein of unknown function
NSOT_v2_40189	CDS	-1	992850	993068	219		protein of unknown function
NSOT_v2_40190	CDS	-3	993085	994074	990		Zinc finger CHC2-type domain-containing protein
NSOT_v2_40191	CDS	-3	994075	995049	975		putative DUF3150 domain-containing protein
NSOT_v2_40192	CDS	-1	995046	995324	279		conserved protein of unknown function
NSOT_v2_40193	CDS	-3	995293	995490	198		protein of unknown function
NSOT_v2_40194	CDS	-1	995478	995978	501		DUF1257 domain-containing protein
NSOT_v2_40195	CDS	3	995577	996251	675		protein of unknown function
NSOT_v2_40196	CDS	-1	995988	996200	213		protein of unknown function
NSOT_v2_40197	CDS	-1	996222	996722	501		conserved protein of unknown function
NSOT_v2_40198	CDS	-3	996787	998283	1497		AAA family ATPase
NSOT_v2_40199	CDS	-2	998615	998830	216		exported protein of unknown function
NSOT_v2_40200	CDS	-1	999180	999422	243		protein of unknown function
NSOT_v2_40201	CDS	-3	999457	999747	291	hupA	DNA-binding protein HU 1
NSOT_v2_40202	CDS	-3	999820	1000236	417		Toxin-antitoxin system toxin component, PIN family
NSOT_v2_40203	CDS	-1	1000236	1000481	246		CopG family transcriptional regulator
NSOT_v2_40204	CDS	1	1000564	1000698	135		protein of unknown function
NSOT_v2_40205	CDS	-3	1000657	1000977	321		Helix-turn-helix transcriptional regulator
NSOT_v2_40206	CDS	1	1001143	1001553	411		protein of unknown function
NSOT_v2_40207	CDS	3	1001667	1002254	588	lexA	LexA repressor	3.4.21.88
NSOT_v2_40208	CDS	3	1002285	1003469	1185		UmuC domain-containing protein
NSOT_v2_40209	CDS	3	1003470	1006508	3039		DNA-directed DNA polymerase	2.7.7.7
NSOT_v2_40210	CDS	1	1006525	1007427	903		DUF72 domain-containing protein
NSOT_v2_40211	CDS	-1	1007424	1008287	864		Peptidase U49
NSOT_v2_40212	CDS	2	1009364	1010605	1242		transposase
NSOT_v2_40213	CDS	3	1010562	1011479	918		DUF72 domain-containing protein
NSOT_v2_40214	CDS	-3	1011829	1013205	1377		protein of unknown function
NSOT_v2_40215	CDS	-1	1013232	1016783	3552		type I restriction enzyme, R subunit	3.1.21.3
NSOT_v2_40216	CDS	-2	1016780	1017427	648		TIGR02646 family protein
NSOT_v2_40217	CDS	-3	1017424	1018743	1320		AAA family ATPase
NSOT_v2_40218	CDS	-1	1018740	1019678	939		type I restriction enzyme, S subunit	3.1.21.3
NSOT_v2_40219	CDS	-2	1019987	1021981	1995		type I restriction enzyme M protein	2.1.1.72
NSOT_v2_40220	CDS	1	1022425	1023120	696		protein of unknown function
NSOT_v2_40221	CDS	3	1023126	1023356	231		protein of unknown function
NSOT_v2_40222	CDS	-1	1023636	1024073	438		protein of unknown function
NSOT_v2_40223	CDS	-2	1024100	1024315	216		protein of unknown function
NSOT_v2_40224	CDS	-1	1024338	1025375	1038		protein of unknown function
NSOT_v2_40225	CDS	2	1025732	1026664	933		plasmid segregation protein ParM
NSOT_v2_40226	CDS	3	1026639	1026953	315		protein of unknown function
NSOT_v2_40227	CDS	-1	1026984	1027715	732		putative Integral membrane protein
NSOT_v2_40228	CDS	-3	1027744	1028001	258		conserved protein of unknown function
NSOT_v2_40229	CDS	-2	1028009	1029256	1248		putative HD domain-containing protein
NSOT_v2_40230	CDS	-2	1029284	1029703	420		protein of unknown function
NSOT_v2_40231	CDS	-2	1029707	1030090	384		type IV secretion system protein VirB1
NSOT_v2_40232	CDS	-1	1030239	1030583	345		conserved protein of unknown function
NSOT_v2_40233	CDS	-1	1030596	1031294	699		protein of unknown function
NSOT_v2_40234	CDS	-1	1031340	1031996	657		conserved protein of unknown function
NSOT_v2_40235	CDS	-3	1032049	1032696	648		KH domain-containing protein
NSOT_v2_40236	CDS	-3	1032913	1033251	339		protein of unknown function
NSOT_v2_40237	CDS	-3	1033447	1033590	144		protein of unknown function
NSOT_v2_40238	CDS	-1	1033677	1033934	258		Predicted nuclease of the RNAse H fold, HicB family
NSOT_v2_40239	CDS	-1	1034328	1034426	99		protein of unknown function
NSOT_v2_40240	CDS	2	1034558	1034965	408		membrane protein of unknown function
NSOT_v2_40241	CDS	-3	1034962	1035183	222		protein of unknown function
NSOT_v2_40242	CDS	-2	1035350	1039075	3726		conjugal transfer mating pair stabilization protein TraG
NSOT_v2_40243	CDS	-3	1039072	1040451	1380		conjugative transfer pilus assembly protein TraH
NSOT_v2_40244	CDS	-1	1040490	1041425	936		conjugal transfer pilus assembly protein TraF
NSOT_v2_40245	CDS	1	1041529	1041699	171		protein of unknown function
NSOT_v2_40246	CDS	-3	1041736	1042824	1089		conjugal transfer pilus assembly protein TraU
NSOT_v2_40247	CDS	-1	1042821	1045427	2607		conjugal transfer mating pair stabilization protein TraN
NSOT_v2_40248	CDS	-3	1045483	1046340	858		thiol:disulfide interchange protein DsbC	5.3.4.1
NSOT_v2_40249	CDS	-1	1046337	1047521	1185		conjugal transfer pilus assembly protein TraW
NSOT_v2_40250	CDS	-2	1047575	1048090	516		conjugal transfer pilin signal peptidase TrbI
NSOT_v2_40251	CDS	-1	1048380	1048727	348		SnoaL-like domain-containing protein
NSOT_v2_40252	CDS	-3	1049104	1049907	804		DUF2971 domain-containing protein
NSOT_v2_50001	CDS	3	1050474	1050905	432		protein of unknown function
NSOT_v2_50002	CDS	2	1050821	1051591	771		transposase
NSOT_v2_50003	CDS	2	1052009	1052221	213		protein of unknown function
NSOT_v2_50004	CDS	2	1052255	1052332	78		protein of unknown function
NSOT_v2_50005	CDS	-2	1052402	1052851	450		transposase
NSOT_v2_50006	CDS	-1	1052916	1053419	504		transposase
NSOT_v2_50007	CDS	-2	1053557	1053787	231		protein of unknown function
NSOT_v2_50008	CDS	-3	1053781	1054086	306		conserved membrane protein of unknown function
NSOT_v2_50009	CDS	-3	1054093	1054956	864		protein of unknown function
NSOT_v2_50010	CDS	-3	1055371	1063080	7710		Ig-like domain-containing protein
NSOT_v2_50011	CDS	-1	1063161	1064006	846		protein of unknown function
NSOT_v2_50012	CDS	-2	1063385	1064002	618		protein of unknown function
NSOT_v2_50013	CDS	-3	1064086	1064730	645		L,D-transpeptidase
NSOT_v2_50014	CDS	-1	1064751	1065926	1176		YkuD domain-containing protein
NSOT_v2_50015	CDS	-3	1065937	1066554	618		conserved exported protein of unknown function
NSOT_v2_50016	CDS	-2	1066706	1066918	213		conserved exported protein of unknown function
NSOT_v2_50017	CDS	2	1067249	1067431	183		conserved exported protein of unknown function
NSOT_v2_50018	CDS	-1	1067523	1068077	555	tesA	Esterase TesA	3.1.1.1
NSOT_v2_50019	CDS	-2	1068686	1069228	543		protein of unknown function
NSOT_v2_50020	CDS	1	1069096	1070844	1749		proteasome-associated ATPase
NSOT_v2_50021	CDS	2	1070864	1072399	1536	dop	Depupylase	3.4.-.-
NSOT_v2_50022	CDS	1	1072396	1072677	282	ubact	Prokaryotic ubiquitin-like protein UBact (modular protein)
NSOT_v2_50023	CDS	3	1072824	1073603	780		proteasome beta subunit	3.4.25.1
NSOT_v2_50024	CDS	1	1073596	1074402	807		Proteasome subunit alpha
NSOT_v2_50025	CDS	2	1074425	1075900	1476		Proteasome accessory factor PafA2 family protein
NSOT_v2_50026	CDS	2	1076768	1076968	201		protein of unknown function
NSOT_v2_50027	CDS	1	1076965	1078218	1254		S8 family peptidase
NSOT_v2_50028	CDS	3	1078323	1078814	492		Intracellular proteinase inhibitor BsuPI domain-containing protein
NSOT_v2_50029	CDS	-1	1078821	1079057	237		protein of unknown function
NSOT_v2_50030	CDS	3	1079193	1079954	762		putative membrane transporter protein
NSOT_v2_50031	CDS	-3	1079959	1082772	2814		two-component system, cell cycle sensor histidine kinase and response regulator CckA	2.7.13.3
NSOT_v2_50032	CDS	3	1082874	1083470	597		membrane-associated protein
NSOT_v2_50033	CDS	-3	1083484	1086732	3249		conserved membrane protein of unknown function
NSOT_v2_50034	CDS	-2	1086845	1088047	1203		membrane protein of unknown function
NSOT_v2_50035	CDS	3	1088208	1088930	723		SDR family oxidoreductase
NSOT_v2_50036	CDS	3	1088940	1089713	774		exodeoxyribonuclease III	3.1.11.2
NSOT_v2_50037	CDS	2	1089764	1090339	576		Sirohydrochlorin cobaltochelatase
NSOT_v2_50038	CDS	-1	1090317	1091660	1344		TldD/PmbA family protein
NSOT_v2_50039	CDS	-2	1091657	1093111	1455		TldD protein
NSOT_v2_50040	CDS	2	1093163	1093378	216		DUF1653 domain-containing protein
NSOT_v2_50041	CDS	3	1093761	1093889	129		protein of unknown function
NSOT_v2_50042	CDS	1	1093939	1094073	135		protein of unknown function
NSOT_v2_50043	CDS	2	1094168	1094371	204		TFIIB-type domain-containing protein
NSOT_v2_50044	CDS	2	1094639	1095829	1191	rlp	Ribulose bisphosphate carboxylase-like protein 1
NSOT_v2_50045	CDS	-3	1095826	1096269	444		GNAT family N-acetyltransferase	2.3.1.-
NSOT_v2_50046	CDS	-3	1096282	1096683	402		protein of unknown function
NSOT_v2_50047	CDS	-1	1097067	1097924	858		protocatechuate 3,4-dioxygenase, beta subunit	1.13.11.3
NSOT_v2_50048	CDS	2	1098026	1099429	1404	leuC	3-isopropylmalate dehydratase subunit LeuC	4.2.1.33
NSOT_v2_50049	CDS	1	1099426	1100052	627	leuD	3-isopropylmalate dehydratase subunit LeuD	4.2.1.33
NSOT_v2_50050	CDS	2	1100114	1100905	792		myo-inositol-1(or 4)-monophosphatase	3.1.3.25
NSOT_v2_50051	CDS	1	1100902	1101225	324		Outer membrane protein assembly factor BamE
NSOT_v2_50052	CDS	-3	1101247	1101504	258		protein of unknown function
NSOT_v2_50053	CDS	-1	1101375	1101716	342		protein of unknown function
NSOT_v2_50054	CDS	-3	1101775	1101948	174		conserved protein of unknown function
NSOT_v2_50055	CDS	3	1102152	1102322	171		protein of unknown function
NSOT_v2_50056	CDS	-1	1102332	1103690	1359		Amino acid permease
NSOT_v2_50057	CDS	1	1103815	1104837	1023		ATP-binding protein
NSOT_v2_50058	CDS	-2	1104839	1105939	1101		DUF2252 domain-containing protein
NSOT_v2_50059	CDS	-3	1105936	1107090	1155		Aminotransferase	2.6.1.-
NSOT_v2_50060	CDS	-1	1107150	1107866	717		phospholipase/carboxylesterase
NSOT_v2_50061	CDS	1	1108066	1108590	525		conserved protein of unknown function
NSOT_v2_50062	CDS	3	1108635	1109126	492		conserved protein of unknown function
NSOT_v2_50063	CDS	2	1109132	1109656	525		DUF4136 domain-containing protein
NSOT_v2_50064	CDS	1	1109695	1110681	987	bhcB	beta-hydroxyaspartate dehydratase	4.2.1.-
NSOT_v2_50065	CDS	3	1110684	1111421	738		mRNA interferase MazF	3.1.-.-
NSOT_v2_50066	CDS	-3	1111378	1111656	279		transposase
NSOT_v2_50067	CDS	-2	1111838	1112089	252		mRNA interferase MazF	3.1.-.-
NSOT_v2_50068	CDS	-3	1112149	1112379	231		Ribbon-helix-helix protein, CopG family
NSOT_v2_50069	CDS	-1	1112583	1114274	1692		protein O-GlcNAc transferase	2.4.1.255
NSOT_v2_50070	CDS	-2	1114382	1114513	132		protein of unknown function
NSOT_v2_50071	CDS	-3	1114498	1114776	279		protein of unknown function
NSOT_v2_50072	CDS	-1	1114809	1115072	264		SpoVT-AbrB domain-containing protein
NSOT_v2_50073	CDS	-2	1115183	1115968	786		DUF1295 domain-containing protein
NSOT_v2_50074	CDS	-3	1115965	1116801	837		Methyltransferase domain-containing protein
NSOT_v2_50075	CDS	-2	1116812	1117870	1059		Serine protease
NSOT_v2_50076	CDS	-1	1117878	1119560	1683	ettA	energy-dependent translational throttle protein EttA
NSOT_v2_50077	CDS	3	1120032	1120904	873		formate transporter
NSOT_v2_50078	CDS	1	1120942	1122537	1596		MFS transporter, DHA2 family, multidrug resistance protein
NSOT_v2_50079	CDS	3	1122534	1124039	1506		Efflux transporter outer membrane subunit
NSOT_v2_50080	CDS	2	1124045	1125640	1596		membrane fusion protein, multidrug efflux system
NSOT_v2_50081	CDS	-1	1125657	1126445	789	budA	Alpha-acetolactate decarboxylase	4.1.1.5
NSOT_v2_50082	CDS	-3	1126468	1127538	1071	alsS	Acetolactate synthase AlsS	2.2.1.6
NSOT_v2_50083	CDS	-1	1127646	1127966	321		membrane protein of unknown function
NSOT_v2_50084	CDS	1	1128196	1129467	1272		MFS transporter, DHA3 family, macrolide efflux protein
NSOT_v2_50085	CDS	2	1129538	1130083	546		ADP-ribose/FAD diphosphatase	3.6.1.13, 3.6.1.18
NSOT_v2_50086	CDS	-3	1130065	1131162	1098	lox	L-lactate oxidase	1.1.3.-, 1.2.3.5
NSOT_v2_50087	CDS	-2	1131254	1132909	1656		conserved exported protein of unknown function
NSOT_v2_50088	CDS	-3	1133284	1136001	2718		protein of unknown function
NSOT_v2_50089	CDS	-3	1136410	1139076	2667		IPT/TIG domain-containing protein
NSOT_v2_50090	CDS	-1	1139322	1139801	480		MEKHLA domain-containing protein
NSOT_v2_50091	CDS	-2	1139798	1141078	1281		NAD(P)/FAD-dependent oxidoreductase
NSOT_v2_50092	CDS	-1	1141146	1141793	648		tellurite methyltransferase	2.1.1.265
NSOT_v2_50093	CDS	1	1141765	1142175	411		protein of unknown function
NSOT_v2_50094	CDS	-3	1142182	1143225	1044		Tetratricopeptide repeat protein
NSOT_v2_50095	CDS	-2	1143290	1143784	495		DUF2231 domain-containing protein
NSOT_v2_50096	CDS	-2	1143881	1144426	546		exported protein of unknown function
NSOT_v2_50097	CDS	-3	1144582	1146078	1497		FAD-dependent thymidylate synthase
NSOT_v2_50098	CDS	-3	1146094	1147152	1059		putative sulfate exporter family transporter
NSOT_v2_50099	CDS	-1	1147146	1147232	87		protein of unknown function
NSOT_v2_50100	CDS	2	1147358	1147996	639		membrane-associated protein
NSOT_v2_50101	CDS	1	1148212	1148460	249		EexN family lipoprotein
NSOT_v2_50102	CDS	-1	1148538	1149215	678		DNA-3-methyladenine glycosylase II	3.2.2.21
NSOT_v2_50103	CDS	-2	1149215	1149664	450		Nucleotidyltransferase family protein
NSOT_v2_50104	CDS	-1	1149867	1150106	240		CDGSH iron-sulfur domain-containing protein 3
NSOT_v2_50105	CDS	-3	1150186	1151226	1041		Haem-binding uptake Tiki superfamily ChaN domain-containing protein
NSOT_v2_50106	CDS	1	1151281	1152609	1329		conserved protein of unknown function
NSOT_v2_50107	CDS	1	1152673	1153623	951		MoxR-like ATPase	3.6.3.-
NSOT_v2_50108	CDS	3	1153791	1154891	1101		DUF58 domain-containing protein
NSOT_v2_50109	CDS	2	1154888	1157038	2151		protein-glutamine gamma-glutamyltransferase	2.3.2.13
NSOT_v2_50110	CDS	2	1157066	1158004	939		Sel1 repeat family protein
NSOT_v2_50111	CDS	1	1158058	1158711	654		protein of unknown function
NSOT_v2_50112	CDS	-1	1158750	1159832	1083		protein of unknown function
NSOT_v2_50113	CDS	3	1158861	1159184	324		DUF948 domain-containing protein
NSOT_v2_50114	CDS	-3	1159783	1160121	339		PilZ domain-containing protein
NSOT_v2_tRNA12	tRNA	-1	1160835	1160909	75		Gly tRNA
NSOT_v2_50115	CDS	3	1161054	1161383	330		protein of unknown function
NSOT_v2_50116	CDS	3	1161462	1161830	369		conserved protein of unknown function
NSOT_v2_50117	CDS	2	1161872	1162114	243		2TM domain-containing protein
NSOT_v2_50118	CDS	2	1162160	1162453	294		protein of unknown function
NSOT_v2_50119	CDS	-3	1162492	1162755	264		conserved protein of unknown function
NSOT_v2_tRNA13	tRNA	1	1162972	1163048	77		Met tRNA
NSOT_v2_50120	CDS	3	1163139	1163471	333		putative Outer membrane protein assembly factor BamE
NSOT_v2_50121	CDS	2	1163528	1166074	2547		two-component system, cell cycle sensor histidine kinase and response regulator CckA	2.7.13.3
NSOT_v2_50122	CDS	-3	1166239	1166481	243		protein of unknown function
NSOT_v2_50123	CDS	3	1166529	1171460	4932		manganese oxidase	1.16.3.3
NSOT_v2_50124	CDS	2	1171751	1172701	951		Rhamnogalacturonan lyase domain-containing protein
NSOT_v2_50125	CDS	2	1172840	1173709	870		gamma-glutamyl hercynylcysteine S-oxide synthase	1.14.99.50
NSOT_v2_50126	CDS	2	1173713	1174687	975		formylglycine-generating enzyme	1.8.3.7
NSOT_v2_50127	CDS	1	1174684	1175763	1080		Copper type II ascorbate-dependent monooxygenase C-terminal domain-containing protein
NSOT_v2_50128	CDS	-1	1175952	1176719	768		Response regulator transcription factor
NSOT_v2_50129	CDS	1	1176964	1177800	837		Response regulator
NSOT_v2_50130	CDS	3	1177944	1180622	2679		two-component system, sensor histidine kinase and response regulator	2.7.13.3
NSOT_v2_50131	CDS	2	1180610	1181446	837		Response regulator
NSOT_v2_50132	CDS	1	1181791	1183386	1596	atoC	Regulatory protein AtoC
NSOT_v2_50133	CDS	2	1183373	1185319	1947		two-component system, cell cycle sensor histidine kinase and response regulator CckA	2.7.13.3
NSOT_v2_50134	CDS	3	1185513	1186214	702		conserved exported protein of unknown function
NSOT_v2_50135	CDS	3	1186470	1187180	711		Crp/Fnr family transcriptional regulator
NSOT_v2_50136	CDS	3	1187322	1187879	558		Hemerythrin domain-containing protein
NSOT_v2_50137	CDS	-3	1187920	1188207	288		Outer membrane protein assembly factor BamE
NSOT_v2_50138	CDS	-1	1188204	1189907	1704	glnS	glutamine--tRNA ligase	6.1.1.18
NSOT_v2_50139	CDS	2	1190027	1191532	1506		Transglutaminase-like domain-containing protein
NSOT_v2_50140	CDS	1	1191607	1192569	963		exported protein of unknown function
NSOT_v2_50141	CDS	3	1192845	1193345	501		Exported protein
NSOT_v2_50142	CDS	3	1193463	1195010	1548		formate hydrogenlyase transcriptional activator
NSOT_v2_50143	CDS	2	1195241	1195735	495		conserved exported protein of unknown function
NSOT_v2_50144	CDS	3	1195890	1196108	219		protein of unknown function
NSOT_v2_50145	CDS	3	1196604	1196942	339		protein of unknown function
NSOT_v2_50146	CDS	-2	1197119	1197745	627	msrA	Peptide methionine sulfoxide reductase MsrA	1.8.4.11
NSOT_v2_50147	CDS	-3	1197802	1200321	2520	hrpB	ATP-dependent RNA helicase HrpB	3.6.4.13
NSOT_v2_50148	CDS	-2	1200350	1200865	516		DUF3192 domain-containing protein
NSOT_v2_50149	CDS	-1	1200912	1202138	1227		Endonuclease/exonuclease/phosphatase domain-containing protein
NSOT_v2_50150	CDS	3	1202301	1202894	594	tadA	tRNA-specific adenosine deaminase	3.5.4.33
NSOT_v2_50151	CDS	-3	1202854	1204395	1542		outer membrane protein, multidrug efflux system
NSOT_v2_50152	CDS	-1	1204392	1205345	954		Biotin/lipoyl-binding protein
NSOT_v2_50153	CDS	-2	1205342	1206124	783		putative ABC transport system ATP-binding protein
NSOT_v2_50154	CDS	-3	1206127	1207260	1134		putative ABC transport system permease protein
NSOT_v2_50155	CDS	-2	1207457	1209505	2049		formate hydrogenlyase transcriptional activator
NSOT_v2_50156	CDS	2	1209824	1209913	90		protein of unknown function
NSOT_v2_50157	CDS	2	1209953	1210858	906		transposase
NSOT_v2_50158	CDS	3	1211103	1211381	279		conserved protein of unknown function
NSOT_v2_50159	CDS	-3	1211356	1211631	276		protein of unknown function
NSOT_v2_50160	CDS	-3	1211653	1212105	453		protein of unknown function
NSOT_v2_50161	CDS	3	1212366	1213457	1092		protein of unknown function
NSOT_v2_50162	CDS	2	1213454	1213756	303		flagellar biosynthesis protein
NSOT_v2_50163	CDS	1	1213753	1215516	1764		conserved exported protein of unknown function
NSOT_v2_50164	CDS	2	1215824	1217230	1407	atoC	Regulatory protein AtoC
NSOT_v2_50165	CDS	3	1217409	1219565	2157		Tetratricopeptide repeat protein
NSOT_v2_50166	CDS	1	1219543	1220808	1266		histidine kinase	2.7.13.3
NSOT_v2_50167	CDS	3	1220790	1222217	1428	glnG	DNA-binding transcriptional dual regulator NtrC
NSOT_v2_50168	CDS	2	1222214	1222618	405		Flagellar basal body rod protein FlgB
NSOT_v2_50169	CDS	1	1222636	1223067	432	flgC	flagellar basal-body rod protein FlgC
NSOT_v2_50170	CDS	3	1223178	1223486	309	fliE	Flagellar hook-basal body complex protein FliE
NSOT_v2_50171	CDS	2	1223498	1225111	1614		Flagellar M-ring protein
NSOT_v2_50172	CDS	2	1225112	1226116	1005	fliG	Flagellar motor switch protein FliG
NSOT_v2_50173	CDS	1	1226113	1226730	618		flagellar assembly protein FliH
NSOT_v2_50174	CDS	2	1226708	1228036	1329	fliI	flagellum-specific ATP synthase FliI
NSOT_v2_50175	CDS	1	1228033	1228473	441		flagellar FliJ protein
NSOT_v2_50176	CDS	2	1228454	1229152	699		flagellar protein FlbB
NSOT_v2_50177	CDS	2	1229159	1230310	1152		protein of unknown function
NSOT_v2_50178	CDS	3	1230462	1231121	660		flagellar basal-body rod modification protein FlgD
NSOT_v2_50179	CDS	1	1231153	1232379	1227		Flagellar hook protein FlgE
NSOT_v2_50180	CDS	-2	1232402	1232845	444		exported protein of unknown function
NSOT_v2_50181	CDS	3	1232613	1233140	528		flagellar FliL protein
NSOT_v2_50182	CDS	3	1233165	1234133	969	fliM	Flagellar motor switch protein FliM
NSOT_v2_50183	CDS	2	1234160	1234516	357		flagellar motor switch protein FliN/FliY
NSOT_v2_50184	CDS	2	1234595	1234915	321		flagellar protein FliO/FliZ
NSOT_v2_50185	CDS	1	1234912	1235679	768	fliP	flagellar biosynthesis protein FliP
NSOT_v2_50186	CDS	2	1235786	1236055	270	fliQ	flagellar biosynthesis protein FliQ
NSOT_v2_50187	CDS	1	1236052	1236834	783		Flagellar biosynthetic protein FliR
NSOT_v2_50188	CDS	2	1236827	1237909	1083	flhB	Flagellar biosynthetic protein FlhB
NSOT_v2_50189	CDS	3	1237971	1240073	2103	flhA	flagellar biosynthesis protein FlhA
NSOT_v2_50190	CDS	2	1240070	1241284	1215		flagellar biosynthesis protein FlhF
NSOT_v2_50191	CDS	1	1241269	1242111	843	fleN	Antiactivator FleN
NSOT_v2_50192	CDS	2	1242122	1242865	744	whiG	RNA polymerase sigma factor WhiG
NSOT_v2_50193	CDS	1	1243027	1244925	1899		diguanylate cyclase	2.7.7.65
NSOT_v2_50194	CDS	2	1245182	1245946	765		Flagellar basal body protein
NSOT_v2_60001	CDS	-2	1246265	1246468	204		protein of unknown function
NSOT_v2_60002	CDS	1	1246546	1248357	1812		membrane protein of unknown function
NSOT_v2_60003	CDS	2	1248425	1249177	753		exported protein of unknown function
NSOT_v2_60004	CDS	3	1249188	1250588	1401		membrane protein of unknown function
NSOT_v2_60005	CDS	2	1250588	1251247	660		conserved protein of unknown function
NSOT_v2_60006	CDS	3	1251462	1251728	267		Insertion element ISR1 uncharacterized 10 kDa protein A3
NSOT_v2_60007	CDS	2	1251581	1252375	795		transposase
NSOT_v2_60008	CDS	3	1252173	1252589	417		transposase
NSOT_v2_60009	CDS	-3	1253062	1254606	1545	hpnR	Hopanoid C-3 methylase	2.1.1.-
NSOT_v2_60010	CDS	3	1254783	1255601	819		Tetratricopeptide repeat protein
NSOT_v2_60011	CDS	-3	1255564	1256358	795		N-acetyl-alpha-D-muramate 1-phosphate uridylyltransferase	2.7.7.99
NSOT_v2_60012	CDS	-3	1256410	1257528	1119		N-acetylmuramate 1-kinase	2.7.1.221
NSOT_v2_60013	CDS	1	1257613	1258146	534		TIGR03546 family protein
NSOT_v2_60014	CDS	3	1258143	1259990	1848		TIGR03545 family protein
NSOT_v2_60015	CDS	-1	1260009	1260392	384		polysaccharide biosynthesis protein VpsQ
NSOT_v2_60016	CDS	2	1260524	1262722	2199		Glycoside hydrolase family 57 N-terminal domain-containing protein
NSOT_v2_60017	CDS	1	1262725	1263729	1005		UDPglucose--hexose-1-phosphate uridylyltransferase	2.7.7.12
NSOT_v2_60018	CDS	2	1264079	1264366	288		protein of unknown function
NSOT_v2_60019	CDS	1	1264363	1265301	939	ttuA	tRNA-5-methyluridine(54) 2-sulfurtransferase	2.8.1.15
NSOT_v2_60020	CDS	2	1265315	1265683	369		exported protein of unknown function
NSOT_v2_60021	CDS	3	1265691	1266557	867		Transporter
NSOT_v2_60022	CDS	2	1266650	1268065	1416		conserved protein of unknown function
NSOT_v2_60023	CDS	2	1268225	1269847	1623		asparagine synthase (glutamine-hydrolysing)	6.3.5.4
NSOT_v2_60024	CDS	1	1269844	1271136	1293		multiple sugar transport system substrate-binding protein
NSOT_v2_60025	CDS	3	1271133	1272050	918	malF	Trehalose/maltose transport system permease protein MalF
NSOT_v2_60026	CDS	2	1272047	1272862	816	malG	Trehalose/maltose transport system permease protein MalG
NSOT_v2_60027	CDS	2	1272866	1273960	1095	ugpC	sn-glycerol 3-phosphate ABC transporter ATP binding subunit	7.6.2.10
NSOT_v2_60028	CDS	2	1273973	1274755	783		Carbon-nitrogen hydrolase family protein
NSOT_v2_60029	CDS	3	1274838	1275878	1041	dnaJ	Chaperone protein DnaJ
NSOT_v2_60030	CDS	3	1276020	1276670	651		periplasmic protein CpxP/Spy
NSOT_v2_60031	CDS	1	1276678	1278363	1686	ilvD	Dihydroxy-acid dehydratase	4.2.1.9
NSOT_v2_60032	CDS	2	1278857	1279585	729		putative LuxR family transcriptional regulator
NSOT_v2_60033	CDS	-1	1279641	1280759	1119	degT	Pleiotropic regulatory protein
NSOT_v2_60034	CDS	-2	1280756	1282030	1275		Glycosyltransferase family 1 protein
NSOT_v2_60035	CDS	-3	1282027	1283376	1350		Protoporphyrinogen oxidase
NSOT_v2_60036	CDS	-1	1283373	1284410	1038		UDP-GlcNAc:undecaprenyl-phosphate/decaprenyl-phosphate GlcNAc-1-phosphate transferase	2.7.8.33, 2.7.8.35
NSOT_v2_60037	CDS	-1	1284414	1285553	1140		Glycosyltransferase family 4 protein
NSOT_v2_60038	CDS	-1	1285572	1288220	2649		O-antigen biosynthesis protein	2.4.1.-
NSOT_v2_60039	CDS	-2	1288241	1289011	771	rfbB	O-antigen export system ATP-binding protein RfbB
NSOT_v2_60040	CDS	-3	1289008	1289871	864	rfbA	O-antigen export system permease protein RfbA
NSOT_v2_60041	CDS	-2	1289879	1290643	765		ABC transporter permease
NSOT_v2_60042	CDS	-2	1290647	1291591	945		Uncharacterized ABC transporter ATP-binding protein sll0415
NSOT_v2_60043	CDS	-1	1291608	1292507	900		Tetratricopeptide repeat protein
NSOT_v2_60044	CDS	-2	1292504	1294504	2001		putative inorganic carbon (hco3(-)) transporter
NSOT_v2_60045	CDS	-2	1294613	1295065	453		type IV pilus assembly protein PilA
NSOT_v2_60046	CDS	-1	1295424	1297277	1854		cellulose synthase operon protein C
NSOT_v2_60047	CDS	-1	1297350	1298711	1362	dnaC	Replicative DNA helicase	3.6.4.12
NSOT_v2_60048	CDS	-2	1298708	1299982	1275	hisZ	ATP phosphoribosyltransferase regulatory subunit
NSOT_v2_60049	CDS	-1	1300092	1301684	1593	serA	D-3-phosphoglycerate dehydrogenase	1.1.1.95
NSOT_v2_60050	CDS	-3	1301728	1302873	1146		Serine-pyruvate aminotransferase	2.6.1.51
NSOT_v2_60051	CDS	3	1303173	1304498	1326		membrane-bound lytic murein transglycosylase D	4.2.2.-
NSOT_v2_60052	CDS	-1	1304529	1305305	777		Outer membrane lipoprotein BamD-like domain-containing protein
NSOT_v2_60053	CDS	1	1305304	1305531	228		protein of unknown function
NSOT_v2_60054	CDS	1	1305565	1306731	1167	bioF	8-amino-7-oxononanoate synthase	2.3.1.47
NSOT_v2_60055	CDS	1	1306834	1307886	1053	yggR	Type II/IV secretion system family protein
NSOT_v2_60056	CDS	1	1307929	1309098	1170	pilU	Type IV pilus ATPase PilU
NSOT_v2_60057	CDS	-3	1309105	1309902	798		Chlorite dismutase	1.13.11.49
NSOT_v2_60058	CDS	-2	1309931	1310482	552		Cytochrome c domain-containing protein
NSOT_v2_60059	CDS	-2	1310486	1311895	1410	pncB	Nicotinate phosphoribosyltransferase pncB2	6.3.4.21
NSOT_v2_60060	CDS	-3	1312069	1312959	891		formylglycine-generating enzyme	1.8.3.7
NSOT_v2_60061	CDS	1	1313215	1313598	384		exported protein of unknown function
NSOT_v2_60062	CDS	-3	1313791	1313952	162		protein of unknown function
NSOT_v2_60063	CDS	-3	1314028	1314387	360		conserved protein of unknown function
NSOT_v2_60064	CDS	-1	1314387	1314878	492		protein of unknown function
NSOT_v2_60065	CDS	-2	1314959	1315264	306		UrcA family protein
NSOT_v2_60066	CDS	-2	1315586	1316488	903		phosphate transport system substrate-binding protein
NSOT_v2_60067	CDS	-3	1316485	1316766	282		protein of unknown function
NSOT_v2_60068	CDS	2	1317086	1317550	465		protein of unknown function
NSOT_v2_60069	CDS	3	1318035	1319327	1293		ATP-binding protein
NSOT_v2_tRNA14	tRNA	-1	1319536	1319613	78		Glu tRNA
NSOT_v2_60070	CDS	-1	1319589	1319855	267		protein of unknown function
NSOT_v2_60071	CDS	2	1319804	1320730	927		TonB C-terminal domain-containing protein
NSOT_v2_60072	CDS	-3	1320742	1321320	579		two-component system, cell cycle response regulator CpdR
NSOT_v2_60073	CDS	-3	1321333	1324611	3279		Peptidase C14 caspase domain-containing protein
NSOT_v2_60074	CDS	-1	1324608	1325147	540		exported protein of unknown function
NSOT_v2_60075	CDS	-2	1325282	1327318	2037		diguanylate cyclase	2.7.7.65
NSOT_v2_60076	CDS	3	1327452	1328252	801		Phosphoesterase
NSOT_v2_60077	CDS	1	1328269	1329042	774	pcm	Protein-L-isoaspartate O-methyltransferase	2.1.1.77
NSOT_v2_60078	CDS	-2	1329047	1329832	786		Envelope biogenesis factor ElyC
NSOT_v2_60079	CDS	-1	1329846	1330205	360		protein of unknown function
NSOT_v2_60080	CDS	-1	1330392	1332740	2349		two-component system, cell cycle sensor histidine kinase and response regulator CckA	2.7.13.3
NSOT_v2_60081	CDS	-3	1332754	1333206	453	rcp	Response regulator Rcp1
NSOT_v2_60082	CDS	-1	1333203	1336028	2826		putative histidine kinase	2.7.13.3
NSOT_v2_60083	CDS	-3	1336234	1337565	1332	nrgA	Ammonium transporter
NSOT_v2_60084	CDS	-3	1337902	1338804	903		Lipoprotein
NSOT_v2_60085	CDS	-2	1339208	1339894	687		Response regulator transcription factor
NSOT_v2_60086	CDS	-3	1339891	1341012	1122		protein of unknown function
NSOT_v2_60087	CDS	1	1341175	1342059	885		conserved exported protein of unknown function
NSOT_v2_60088	CDS	-3	1342168	1342572	405		protein of unknown function
NSOT_v2_60089	CDS	-3	1342837	1343625	789		Response regulator
NSOT_v2_60090	CDS	-2	1343675	1344010	336		protein of unknown function
NSOT_v2_60091	CDS	-3	1344163	1344534	372		protein of unknown function
NSOT_v2_60092	CDS	-1	1344462	1344893	432		protein of unknown function
NSOT_v2_tRNA15	tRNA	-1	1345032	1345107	76		Lys tRNA
NSOT_v2_60093	CDS	-2	1345169	1346497	1329	purA	adenylosuccinate synthetase	6.3.4.4
NSOT_v2_tRNA16	tRNA	1	1346730	1346805	76		Ala tRNA
NSOT_v2_60094	CDS	3	1346910	1348772	1863		ATP-binding cassette, subfamily F, member 3
NSOT_v2_60095	CDS	-2	1348835	1349161	327		protein of unknown function
NSOT_v2_60096	CDS	3	1349403	1349642	240		Ribbon-helix-helix protein, CopG family
NSOT_v2_60097	CDS	1	1349647	1350069	423	vapC	Ribonuclease VapC	3.1.-.-
NSOT_v2_60098	CDS	-2	1350113	1351417	1305	rarA	Replication-associated recombination protein A
NSOT_v2_60099	CDS	3	1351512	1352309	798		3-oxoadipate enol-lactonase	3.1.1.24
NSOT_v2_60100	CDS	-1	1352319	1352936	618	folE	GTP cyclohydrolase 1	3.5.4.16
NSOT_v2_60101	CDS	1	1352890	1353528	639		protein of unknown function
NSOT_v2_60102	CDS	-3	1352941	1353348	408		6-pyruvoyltetrahydropterin/6-carboxytetrahydropterin synthase	4.1.2.50, 4.2.3.12
NSOT_v2_60103	CDS	-1	1353438	1353758	321	erpA	Iron-sulfur cluster insertion protein ErpA 2
NSOT_v2_60104	CDS	-3	1353772	1354116	345		(2Fe-2S)-binding protein
NSOT_v2_60105	CDS	-2	1354124	1355428	1305	nuoF	NADH-quinone oxidoreductase subunit F 2	7.1.1.-
NSOT_v2_60106	CDS	-2	1355831	1356427	597		Urate oxidase N-terminal domain-containing protein
NSOT_v2_60107	CDS	-3	1356649	1357590	942	mdh	Malate dehydrogenase	1.1.1.37
NSOT_v2_60108	CDS	-3	1357681	1358079	399		conserved protein of unknown function
NSOT_v2_60109	CDS	-1	1358187	1361228	3042		nitric oxide reductase NorD protein
NSOT_v2_60110	CDS	2	1361393	1361818	426		ferredoxin-thioredoxin reductase catalytic chain	1.8.7.2
NSOT_v2_60111	CDS	1	1361836	1363122	1287		M28 family peptidase
NSOT_v2_60112	CDS	-1	1363173	1363457	285		conserved protein of unknown function
NSOT_v2_60113	CDS	-3	1363495	1364706	1212		NADH dehydrogenase	1.6.99.3
NSOT_v2_60114	CDS	-1	1364766	1365203	438		Lipoprotein
NSOT_v2_60115	CDS	-3	1365250	1366074	825	cbbQ	Protein CbbQ
NSOT_v2_60116	CDS	-1	1366179	1368926	2748		two-component system, cell cycle sensor histidine kinase and response regulator CckA	2.7.13.3
NSOT_v2_60117	CDS	-2	1368923	1370452	1530		DUF2156 domain-containing protein
NSOT_v2_60118	CDS	2	1370705	1372186	1482		Circularly permuted type 2 ATP-grasp protein
NSOT_v2_60119	CDS	2	1372274	1372534	261		GST N-terminal domain-containing protein
NSOT_v2_60120	CDS	2	1372559	1373695	1137	kamA	L-lysine 2,3-aminomutase	5.4.3.2
NSOT_v2_60121	CDS	1	1373692	1374891	1200		dCTP deaminase	3.5.4.13
NSOT_v2_60122	CDS	3	1374900	1375301	402		conserved membrane protein of unknown function
NSOT_v2_60123	CDS	1	1375309	1376001	693		Glycosyltransferase
NSOT_v2_60124	CDS	1	1376032	1376814	783		conserved protein of unknown function
NSOT_v2_60125	CDS	2	1376831	1377565	735		SDR family oxidoreductase
NSOT_v2_60126	CDS	-3	1377592	1377804	213		protein of unknown function
NSOT_v2_60127	CDS	-1	1377870	1378193	324		Glutaredoxin
NSOT_v2_60128	CDS	-3	1378216	1378452	237		BolA family transcriptional regulator
NSOT_v2_60129	CDS	3	1378518	1379792	1275		conserved protein of unknown function
NSOT_v2_60130	CDS	3	1379796	1381448	1653		5'-nucleotidase / UDP-sugar diphosphatase	3.1.3.5, 3.6.1.45
NSOT_v2_60131	CDS	-2	1381697	1383115	1419	tnaA	Tryptophanase	4.1.99.1
NSOT_v2_60132	CDS	-3	1383112	1384074	963		Helix-turn-helix transcriptional regulator
NSOT_v2_60133	CDS	-2	1384067	1384798	732		Iron-containing redox enzyme family protein
NSOT_v2_60134	CDS	3	1385097	1385678	582		methylmalonyl-CoA/ethylmalonyl-CoA epimerase	5.1.99.1
NSOT_v2_60135	CDS	1	1385719	1386825	1107		putative dioxygenase VC_1345	1.13.-.-
NSOT_v2_60136	CDS	3	1386825	1387817	993		2-hydroxyhepta-2,4-diene-1,7-dioate isomerase
NSOT_v2_60137	CDS	2	1387814	1388569	756		Orotate phosphoribosyltransferase
NSOT_v2_60138	CDS	2	1388585	1389589	1005		2-oxoisovalerate dehydrogenase subunit alpha	1.2.4.4
NSOT_v2_60139	CDS	1	1389586	1390590	1005	bfmBAB	2-oxoisovalerate dehydrogenase subunit beta	1.2.4.4
NSOT_v2_60140	CDS	1	1390687	1391862	1176		Dihydrolipoamide acetyltransferase component of pyruvate dehydrogenase complex	2.3.1.-
NSOT_v2_60141	CDS	3	1391859	1393046	1188	atoB	acetyl-CoA acetyltransferase	2.3.1.16
NSOT_v2_60142	CDS	1	1393051	1393935	885	mmgB	putative 3-hydroxybutyryl-CoA dehydrogenase	1.1.1.157
NSOT_v2_60143	fCDS	3	1393959	1395572	1614	scpA	fragment of methylmalonyl-CoA mutase (part 1)	5.4.99.2
NSOT_v2_60144	CDS	3	1396086	1396937	852		N-acyl homoserine lactone hydrolase	3.1.1.81
NSOT_v2_60145	fCDS	1	1397014	1397430	417	scpA	fragment of methylmalonyl-CoA mutase (part 2)	5.4.99.2
NSOT_v2_60146	CDS	3	1397412	1398695	1284		Thiolase domain-containing protein
NSOT_v2_60147	CDS	3	1398750	1399220	471		Zn-ribbon domain-containing OB-fold protein
NSOT_v2_60148	CDS	2	1399217	1399939	723		LAO/AO transport system kinase	2.7.-.-
NSOT_v2_60149	CDS	-2	1399943	1400017	75		protein of unknown function
NSOT_v2_60150	CDS	1	1400098	1401222	1125		Methyltransferase domain-containing protein
NSOT_v2_60151	CDS	1	1401418	1402857	1440		two-component system, OmpR family, sensor histidine kinase KdpD	2.7.13.3
NSOT_v2_60152	CDS	3	1402854	1403552	699	kdpE	KDP operon transcriptional regulatory protein KdpE
NSOT_v2_60153	CDS	2	1403576	1403683	108		protein of unknown function
NSOT_v2_60154	CDS	1	1403815	1404207	393		conserved exported protein of unknown function
NSOT_v2_60155	CDS	-1	1404462	1406408	1947	acsA	Acetyl-coenzyme A synthetase	6.2.1.1
NSOT_v2_60156	CDS	-2	1406405	1407562	1158	prpC	2-methylcitrate synthase	2.3.3.5
NSOT_v2_60157	CDS	-1	1407540	1408454	915	prpB	2-methylisocitrate lyase	4.1.3.30
NSOT_v2_60158	CDS	-2	1408508	1409914	1407		2-methylcitrate dehydratase	4.2.1.79
NSOT_v2_60159	CDS	2	1410017	1410805	789		3-hydroxypropionyl-coenzyme A dehydratase	4.2.1.116
NSOT_v2_60160	CDS	1	1410802	1411887	1086		AI-2E family transporter
NSOT_v2_60161	CDS	-3	1411906	1413075	1170	purK	N5-carboxyaminoimidazole ribonucleotide synthase	6.3.4.18
NSOT_v2_60162	CDS	-2	1413077	1413637	561	purE	N(5)-carboxyaminoimidazole ribonucleotide mutase	5.4.99.18
NSOT_v2_60163	CDS	3	1413807	1415246	1440		HlyD family efflux transporter periplasmic adaptor subunit
NSOT_v2_60164	CDS	1	1415350	1416831	1482		TolC family protein
NSOT_v2_60165	CDS	2	1416959	1418590	1632		ABC transporter ATP-binding protein
NSOT_v2_60166	CDS	3	1418649	1419437	789		Chemotaxis methyl-accepting receptor HlyB-like 4HB MCP domain-containing protein
NSOT_v2_60167	CDS	-2	1419434	1420159	726	rluF	23S rRNA pseudouridine(2604) and tRNA(Tyr) pseudouridine(35) synthase	5.4.99.21
NSOT_v2_60168	CDS	-3	1420156	1421091	936	speB	Agmatinase 1	3.5.3.11
NSOT_v2_60169	CDS	-2	1421096	1421671	576	pdaD	putative pyruvoyl-dependent arginine decarboxylase	4.1.1.19
NSOT_v2_60170	CDS	-1	1421919	1423358	1440		putative aldehyde-dehydrogenase-like protein y4uC	1.2.1.-
NSOT_v2_60171	CDS	-2	1423370	1423666	297		conserved protein of unknown function
NSOT_v2_60172	CDS	-2	1423742	1424416	675		Thioredoxin domain-containing protein
NSOT_v2_60173	CDS	-3	1424422	1424724	303		protein of unknown function
NSOT_v2_60174	CDS	-1	1424844	1425959	1116		deoxyhypusine synthase	2.5.1.46
NSOT_v2_60175	CDS	-2	1425998	1427008	1011		protein of unknown function
NSOT_v2_60176	CDS	-3	1426072	1426449	378		DUF2294 domain-containing protein
NSOT_v2_60177	CDS	-3	1426633	1427154	522		protein of unknown function
NSOT_v2_60178	CDS	-1	1427124	1427522	399		protein of unknown function
NSOT_v2_60179	CDS	3	1427736	1427945	210	vapB	Antitoxin VapB11
NSOT_v2_60180	CDS	2	1427942	1428337	396	vapC	Ribonuclease VapC	3.1.-.-
NSOT_v2_60181	CDS	1	1428442	1428951	510		protein of unknown function
NSOT_v2_60182	CDS	-2	1428869	1429015	147		protein of unknown function
NSOT_v2_60183	CDS	1	1429111	1429614	504		protein of unknown function
NSOT_v2_60184	CDS	2	1429499	1429981	483		protein of unknown function
NSOT_v2_tRNA17	tRNA	-1	1429925	1430002	78		Glu tRNA
NSOT_v2_70001	CDS	1	1430326	1430610	285		protein of unknown function
NSOT_v2_70002	CDS	-3	1431145	1431528	384		ribonuclease VapC	3.1.-.-
NSOT_v2_70003	CDS	-3	1431835	1432416	582		protein of unknown function
NSOT_v2_70004	CDS	2	1432328	1432585	258		conserved protein of unknown function
NSOT_v2_70005	CDS	3	1432575	1433012	438		DUF1249 domain-containing protein
NSOT_v2_70006	CDS	-1	1433112	1433369	258		protein of unknown function
NSOT_v2_70007	CDS	-1	1433946	1434266	321		mRNA interferase HigB	3.1.-.-
NSOT_v2_70008	CDS	-3	1434595	1435293	699		DUF3313 family protein
NSOT_v2_70009	CDS	2	1435523	1436536	1014	hpnH	Adenosyl-hopene transferase HpnH
NSOT_v2_70010	CDS	2	1436570	1436959	390		conserved protein of unknown function
NSOT_v2_70011	CDS	1	1437214	1437756	543		protein of unknown function
NSOT_v2_70012	CDS	3	1437972	1438592	621		Cytochrome c
NSOT_v2_70013	CDS	3	1438629	1440347	1719		cytochrome bd ubiquinol oxidase subunit I	7.1.1.7
NSOT_v2_70014	CDS	3	1440381	1441205	825		Cytochrome c
NSOT_v2_70015	CDS	2	1441211	1442152	942		Ubiquinol-cytochrome c reductase iron-sulfur subunit
NSOT_v2_70016	CDS	3	1442181	1443275	1095		ubiquinol-cytochrome c reductase cytochrome b subunit
NSOT_v2_70017	CDS	2	1443305	1444276	972		conserved membrane protein of unknown function
NSOT_v2_70018	CDS	3	1444302	1446167	1866		cytochrome bd ubiquinol oxidase subunit I	7.1.1.7
NSOT_v2_70019	CDS	2	1446197	1446832	636		Cytochrome c
NSOT_v2_70020	CDS	1	1446853	1447572	720		Cytochrome c
NSOT_v2_70021	CDS	1	1447627	1448460	834		Cytochrome c-552/DMSO reductase-like haem-binding domain-containing protein
NSOT_v2_70022	CDS	3	1448457	1449485	1029		C-type cytochrome
NSOT_v2_70023	CDS	3	1449651	1450142	492		putative Lipoprotein
NSOT_v2_70024	CDS	-1	1450161	1451072	912	ubiA	4-hydroxybenzoate octaprenyltransferase	2.5.1.39
NSOT_v2_70025	CDS	3	1451157	1453130	1974		Caspase family protein
NSOT_v2_70026	CDS	-1	1453284	1453577	294		conserved protein of unknown function
NSOT_v2_70027	CDS	-3	1453585	1454487	903		protein of unknown function
NSOT_v2_70028	CDS	-3	1454497	1455090	594		Tail fiber
NSOT_v2_70029	CDS	-1	1455090	1456205	1116		Phage-related baseplate assembly protein
NSOT_v2_70030	CDS	-1	1456284	1456631	348		conserved protein of unknown function
NSOT_v2_70031	CDS	-2	1456631	1457209	579		protein of unknown function
NSOT_v2_70032	CDS	-3	1457245	1457442	198		protein of unknown function
NSOT_v2_70033	CDS	-1	1457487	1458062	576		Gp5/Type VI secretion system Vgr protein OB-fold domain-containing protein
NSOT_v2_70034	CDS	-2	1458059	1459090	1032		putative Phage late control gene D protein (GPD)
NSOT_v2_70035	CDS	-3	1459078	1459281	204		Phage tail protein
NSOT_v2_70036	CDS	-3	1459375	1459794	420		protein of unknown function
NSOT_v2_70037	CDS	-2	1459805	1462414	2610		putative Phage tail tape measure protein TP901 family
NSOT_v2_70038	CDS	1	1462435	1462530	96		protein of unknown function
NSOT_v2_70039	CDS	-2	1462631	1462948	318		Phage tail assembly protein
NSOT_v2_70040	CDS	-3	1462969	1463484	516		Prophage MuMc02 major tail tube protein
NSOT_v2_70041	CDS	-3	1463494	1464909	1416		Tail sheath protein subtilisin-like domain-containing protein
NSOT_v2_70042	CDS	-3	1464949	1465461	513		putative Gp37 protein
NSOT_v2_70043	CDS	-1	1465458	1466084	627		putative Phage virion morphogenesis ( tail completion) protein
NSOT_v2_70044	CDS	-1	1466094	1466411	318		protein of unknown function
NSOT_v2_70045	CDS	-2	1466474	1466887	414		DUF1320 domain-containing protein
NSOT_v2_70046	CDS	-3	1466941	1467981	1041		Mu-like prophage FluMu major head subunit
NSOT_v2_70047	CDS	-3	1468024	1468602	579		protein of unknown function
NSOT_v2_70048	CDS	-1	1468704	1469750	1047		Mu-like prophage I protein
NSOT_v2_70049	CDS	-3	1469806	1470045	240		conserved protein of unknown function
NSOT_v2_70050	CDS	-1	1470504	1471274	771		Phage head morphogenesis protein, SPP1 gp7 family
NSOT_v2_70051	CDS	-2	1471271	1472863	1593		Mu-like prophage protein gp29
NSOT_v2_70052	CDS	-3	1472866	1474206	1341		Terminase-like family protein
NSOT_v2_70053	CDS	-2	1474199	1474624	426		putative Terminase
NSOT_v2_70054	CDS	-3	1474624	1474893	270		conserved protein of unknown function
NSOT_v2_70055	CDS	-2	1474886	1475290	405		protein of unknown function
NSOT_v2_70056	CDS	-3	1475287	1475616	330		protein of unknown function
NSOT_v2_70057	CDS	-2	1475426	1475725	300		protein of unknown function
NSOT_v2_70058	CDS	-1	1475733	1475906	174		conserved protein of unknown function
NSOT_v2_70059	CDS	-2	1475891	1476241	351		exported protein of unknown function
NSOT_v2_70060	CDS	-3	1476238	1476672	435		peptidoglycan LD-endopeptidase CwlK	3.4.-.-
NSOT_v2_70061	CDS	-1	1476723	1476944	222		protein of unknown function
NSOT_v2_70062	CDS	-2	1476941	1477216	276		protein of unknown function
NSOT_v2_70063	CDS	-3	1477213	1477410	198		protein of unknown function
NSOT_v2_70064	CDS	-1	1477428	1477952	525		putative Regulatory protein GemA
NSOT_v2_70065	CDS	-3	1477924	1478328	405		Helix-turn-helix type 11 domain-containing protein
NSOT_v2_70066	CDS	-2	1478318	1478512	195		protein of unknown function
NSOT_v2_70067	CDS	-3	1478509	1479045	537		conserved protein of unknown function
NSOT_v2_70068	CDS	-1	1479042	1479269	228		protein of unknown function
NSOT_v2_70069	CDS	-3	1479244	1479519	276		protein of unknown function
NSOT_v2_70070	CDS	-2	1479512	1479625	114		protein of unknown function
NSOT_v2_70071	CDS	-3	1479619	1480968	1350		putative Type II secretory pathway, component ExeA
NSOT_v2_70072	CDS	-2	1480940	1482700	1761		putative Integrase catalytic domain-containing protein
NSOT_v2_70073	CDS	-3	1482700	1483584	885		protein of unknown function
NSOT_v2_70074	CDS	-1	1483581	1483766	186		protein of unknown function
NSOT_v2_70075	CDS	-3	1483960	1484268	309		protein of unknown function
NSOT_v2_70076	CDS	-1	1484265	1484771	507		conserved protein of unknown function
NSOT_v2_70077	CDS	-2	1485119	1485499	381		protein of unknown function
NSOT_v2_70078	CDS	-1	1485522	1486346	825		protein of unknown function
NSOT_v2_70079	CDS	-2	1486361	1486486	126		protein of unknown function
NSOT_v2_70080	CDS	3	1486725	1487231	507		protein of unknown function
NSOT_v2_70081	CDS	2	1487240	1487335	96		protein of unknown function
NSOT_v2_tRNA18	tRNA	1	1487599	1487673	75		Thr tRNA
NSOT_v2_70082	CDS	2	1487846	1488238	393		protein of unknown function
NSOT_v2_70083	CDS	-1	1488378	1488497	120		protein of unknown function
NSOT_v2_70084	CDS	1	1488595	1489143	549		membrane protein of unknown function
NSOT_v2_70085	CDS	2	1489178	1489351	174		protein of unknown function
NSOT_v2_70086	CDS	1	1489456	1490394	939		conserved protein of unknown function
NSOT_v2_70087	CDS	3	1490385	1490807	423		YjbQ family protein
NSOT_v2_70088	CDS	1	1490815	1491948	1134		serine protease Do	3.4.21.107
NSOT_v2_70089	CDS	-3	1491955	1492938	984		Alpha/beta fold hydrolase
NSOT_v2_70090	CDS	-3	1492942	1493118	177		protein of unknown function
NSOT_v2_70091	CDS	2	1493189	1494346	1158		membrane fusion protein, multidrug efflux system
NSOT_v2_70092	CDS	-3	1494343	1494618	276		protein of unknown function
NSOT_v2_70093	CDS	2	1494395	1497613	3219	acrB	multidrug efflux pump RND permease AcrB
NSOT_v2_70094	CDS	3	1497615	1499117	1503		outer membrane protein, multidrug efflux system
NSOT_v2_tRNA19	tRNA	-1	1499195	1499270	76		Asn tRNA
NSOT_v2_70095	CDS	-2	1499381	1499647	267		conserved protein of unknown function
NSOT_v2_70096	CDS	-3	1499728	1500006	279		Pyruvate ferredoxin oxidoreductase
NSOT_v2_70097	CDS	-2	1500029	1500733	705		pyruvate ferredoxin oxidoreductase gamma subunit	1.2.7.1
NSOT_v2_70098	CDS	-1	1500771	1501676	906		Ferredoxin oxidoreductase
NSOT_v2_70099	CDS	-2	1501748	1502956	1209		pyruvate ferredoxin oxidoreductase alpha subunit	1.2.7.1
NSOT_v2_70100	CDS	-2	1503026	1503679	654		Carbon monoxide dehydrogenase
NSOT_v2_70101	CDS	-1	1503996	1504265	270		YCII-related domain-containing protein
NSOT_v2_70102	CDS	-1	1504314	1504730	417		DUF2203 domain-containing protein
NSOT_v2_70103	CDS	3	1505196	1506446	1251	rho	transcription termination factor Rho
NSOT_v2_70104	CDS	1	1506520	1506723	204	rpmE	50S ribosomal subunit protein L31
NSOT_v2_70105	CDS	3	1506807	1507913	1107	prfA	Peptide chain release factor 1
NSOT_v2_70106	CDS	2	1507910	1508803	894	prmC	Release factor glutamine methyltransferase	2.1.1.297
NSOT_v2_70107	CDS	3	1508913	1510190	1278	murA	UDP-N-acetylglucosamine 1-carboxyvinyltransferase	2.5.1.7
NSOT_v2_70108	CDS	2	1510187	1510867	681	hisG	ATP phosphoribosyltransferase	2.4.2.17
NSOT_v2_70109	CDS	1	1510864	1512198	1335	hisD	Histidinol dehydrogenase	1.1.1.23
NSOT_v2_70110	CDS	3	1512195	1512797	603	hisB	Imidazoleglycerol-phosphate dehydratase	4.2.1.19
NSOT_v2_70111	CDS	1	1512916	1513548	633	hisH	Imidazole glycerol phosphate synthase subunit HisH	3.5.1.2, 4.3.2.10
NSOT_v2_70112	CDS	2	1513556	1514344	789		Lipoprotein
NSOT_v2_70113	CDS	3	1514355	1515074	720	hisA	1-(5-phosphoribosyl)-5-[(5- phosphoribosylamino)methylideneamino]imidazole-4- carboxamide isomerase	5.3.1.16
NSOT_v2_70114	CDS	3	1515078	1515878	801	hisF	imidazole glycerol phosphate synthase subunit HisF	4.3.2.10
NSOT_v2_70115	CDS	1	1515886	1516566	681	hisI	putative bifunctional phosphoribosyl-AMP cyclohydrolase/phosphoribosyl-ATP pyrophosphatase	3.5.4.19, 3.6.1.31
NSOT_v2_70116	CDS	3	1516563	1516907	345		Uncharacterized HIT-like protein aq_141
NSOT_v2_70117	CDS	-3	1517437	1517787	351		Cupin domain-containing protein
NSOT_v2_70118	CDS	3	1517880	1518197	318		conserved protein of unknown function
NSOT_v2_70119	CDS	2	1518227	1518427	201		conserved protein of unknown function
NSOT_v2_70120	CDS	2	1518572	1520422	1851	dnaG	DNA primase	2.7.7.-
NSOT_v2_70121	CDS	1	1520440	1522248	1809	rpoD	RNA polymerase, sigma 70 (sigma D) factor
NSOT_v2_tRNA20	tRNA	1	1522357	1522433	77		Met tRNA
NSOT_v2_70122	CDS	3	1522464	1523219	756		C4-type zinc ribbon domain-containing protein
NSOT_v2_70123	CDS	-2	1523216	1523893	678		Ribonuclease	3.1.26.4
NSOT_v2_miscRNA2	misc_RNA	1	1524015	1524445	431		RNaseP_bact_a
NSOT_v2_70124	CDS	-2	1524383	1524682	300		Thioredoxin family protein
NSOT_v2_70125	CDS	3	1524993	1526768	1776	ilvI	acetolactate synthase/acetohydroxybutanoate synthase, catalytic subunit	2.2.1.6
NSOT_v2_70126	CDS	2	1526786	1527304	519	ilvH	acetolactate synthase/acetohydroxybutanoate synthase, regulatory subunit	2.2.1.6
NSOT_v2_70127	CDS	3	1527411	1528427	1017	ilvC	Ketol-acid reductoisomerase (NADP(+))	1.1.1.86
NSOT_v2_70128	CDS	3	1528869	1529558	690	psd	Phosphatidylserine decarboxylase proenzyme	4.1.1.65
NSOT_v2_70129	CDS	2	1529540	1530328	789		CDP-diacylglycerol---serine O-phosphatidyltransferase	2.7.8.8
NSOT_v2_70130	CDS	2	1530632	1532185	1554	leuA	2-isopropylmalate synthase	2.3.3.13
NSOT_v2_70131	CDS	1	1532239	1533315	1077	leuB	3-isopropylmalate dehydrogenase	1.1.1.85
NSOT_v2_70132	CDS	3	1533318	1534538	1221		SMP-30/Gluconolactonase/LRE-like region domain-containing protein
NSOT_v2_70133	CDS	2	1534559	1535572	1014	asd	Aspartate-semialdehyde dehydrogenase	1.2.1.11
NSOT_v2_70134	CDS	1	1535575	1535817	243		DUF2905 domain-containing protein
NSOT_v2_70135	CDS	3	1535811	1537010	1200		stage II sporulation protein D
NSOT_v2_70136	CDS	2	1537010	1538029	1020	queA	S-adenosylmethionine:tRNA ribosyltransferase-isomerase	2.4.99.17
NSOT_v2_70137	CDS	-1	1538148	1538843	696		Peptidylprolyl isomerase
NSOT_v2_70138	CDS	1	1539061	1539504	444		RDD domain-containing protein
NSOT_v2_70139	CDS	1	1539574	1540623	1050	mreB	dynamic cytoskeletal protein MreB
NSOT_v2_70140	CDS	3	1540650	1541531	882		Cell shape-determining protein MreC
NSOT_v2_70141	CDS	2	1541528	1542043	516		rod shape-determining protein MreD
NSOT_v2_70142	CDS	2	1542053	1543891	1839		penicillin-binding protein 2	3.4.16.4
NSOT_v2_70143	CDS	1	1543888	1545009	1122	rodA	Peptidoglycan glycosyltransferase RodA	2.4.1.129
NSOT_v2_70144	CDS	2	1545107	1546615	1509	rng	RNase G
NSOT_v2_70145	CDS	1	1546636	1547757	1122		DNA processing protein
NSOT_v2_70146	CDS	2	1547846	1550167	2322	topA	DNA topoisomerase 1	5.6.2.1
NSOT_v2_70147	CDS	2	1550390	1550869	480	bfr	bacterioferritin	1.16.3.1
NSOT_v2_70148	CDS	1	1550875	1551354	480	bfr	Bacterioferritin	1.16.3.1
NSOT_v2_70149	CDS	-3	1551439	1551594	156		protein of unknown function
NSOT_v2_70150	CDS	-1	1551699	1551866	168		protein of unknown function
NSOT_v2_70151	CDS	-1	1551876	1552058	183		protein of unknown function
NSOT_v2_70152	CDS	-3	1552171	1552902	732		HD domain-containing protein
NSOT_v2_70153	CDS	-3	1553101	1553313	213		protein of unknown function
NSOT_v2_70154	CDS	-3	1553452	1553967	516		conserved membrane protein of unknown function
NSOT_v2_70155	CDS	-3	1553980	1554678	699		FMN-binding domain-containing protein
NSOT_v2_70156	CDS	-1	1554663	1555115	453		DUF3576 domain-containing protein
NSOT_v2_70157	CDS	-3	1555177	1556700	1524		phosphate-selective porin OprO and OprP
NSOT_v2_70158	CDS	3	1556985	1557617	633		DUF2846 domain-containing protein
NSOT_v2_70159	CDS	2	1557629	1558663	1035		FAD:protein FMN transferase	2.7.1.180
NSOT_v2_70160	CDS	-1	1558683	1559792	1110	potA	Spermidine/putrescine import ATP-binding protein PotA	7.6.2.11
NSOT_v2_70161	CDS	-3	1559812	1561398	1587		iron(III) transport system permease protein
NSOT_v2_70162	CDS	-2	1561409	1562458	1050		iron(III) transport system substrate-binding protein
NSOT_v2_70163	CDS	-1	1562490	1562921	432	fur	Ferric uptake regulation protein
NSOT_v2_70164	CDS	1	1563103	1563663	561		DUF4065 domain-containing protein
NSOT_v2_70165	CDS	-1	1563657	1565231	1575		Thermostable carboxypeptidase 1	3.4.17.19
NSOT_v2_70166	CDS	1	1565329	1566036	708	mdmC	O-methyltransferase MdmC	2.1.1.-
NSOT_v2_70167	CDS	1	1566061	1566351	291		Type II toxin-antitoxin system Phd/YefM family antitoxin
NSOT_v2_70168	CDS	3	1566342	1566758	417	vapC	Ribonuclease VapC	3.1.-.-
NSOT_v2_70169	CDS	1	1566751	1567662	912		DMT family transporter
NSOT_v2_70170	CDS	1	1567816	1568070	255		protein of unknown function
NSOT_v2_70171	CDS	3	1568109	1569089	981		two-component system, chemotaxis family, response regulator WspR	2.7.7.65
NSOT_v2_70172	CDS	-3	1569187	1569930	744		protein of unknown function
NSOT_v2_70173	CDS	2	1569446	1569991	546		protein of unknown function
NSOT_v2_70174	CDS	1	1570219	1570488	270		protein of unknown function
NSOT_v2_70175	CDS	3	1570374	1570766	393		DUF4440 domain-containing protein
NSOT_v2_70176	CDS	-1	1570791	1571033	243		conserved protein of unknown function
NSOT_v2_70177	CDS	2	1571075	1572571	1497		alkaline phosphatase D	3.1.3.1
NSOT_v2_70178	CDS	2	1572674	1573156	483		YokE-like PH domain-containing protein
NSOT_v2_70179	CDS	-1	1573290	1573628	339		mRNA interferase	3.1.-.-
NSOT_v2_70180	CDS	-2	1573613	1573813	201	nikR	Nickel-responsive regulator
NSOT_v2_70181	CDS	-2	1574024	1574191	168		protein of unknown function
NSOT_v2_70182	CDS	-1	1574196	1575167	972	hsdBR	Type II restriction enzyme BsuBI	3.1.21.4
NSOT_v2_70183	CDS	-3	1575160	1576596	1437		adenine-specific DNA-methyltransferase	2.1.1.72
NSOT_v2_70184	CDS	-2	1576814	1577581	768		DUF3825 domain-containing protein
NSOT_v2_70185	CDS	-2	1577795	1577860	66		protein of unknown function
NSOT_v2_70186	CDS	-2	1578188	1578295	108		protein of unknown function
NSOT_v2_70187	CDS	-1	1578591	1579682	1092		aminomethyltransferase	2.1.2.10
NSOT_v2_70188	CDS	-3	1579723	1580076	354		Histidine kinase
NSOT_v2_70189	CDS	-3	1580110	1580625	516		Tetratricopeptide repeat protein
NSOT_v2_70190	CDS	-2	1580669	1581469	801	thi	Thiamine thiazole synthase	2.4.2.60
NSOT_v2_70191	CDS	-1	1581480	1583447	1968	thiC	phosphomethylpyrimidine synthase	4.1.99.17
NSOT_v2_70192	CDS	3	1583790	1584893	1104	nadA	Quinolinate synthase	2.5.1.72
NSOT_v2_70193	CDS	3	1584993	1587845	2853	ileS	isoleucine--tRNA ligase	6.1.1.5
NSOT_v2_70194	CDS	2	1587842	1588360	519	lspA	Lipoprotein signal peptidase	3.4.23.36
NSOT_v2_70195	CDS	-1	1588371	1589264	894	uppP	Undecaprenyl-diphosphatase	3.6.1.27
NSOT_v2_70196	CDS	3	1589514	1590266	753		Helix-hairpin-helix domain-containing protein
NSOT_v2_70197	CDS	3	1590369	1590440	72		protein of unknown function
NSOT_v2_70198	CDS	3	1590459	1591727	1269		HlyD family secretion protein
NSOT_v2_70199	fCDS	1	1591744	1592523	780	macB	fragment of ABC-type tripartite efflux pump ATP binding/membrane subunit (part 1)
NSOT_v2_70200	fCDS	3	1592520	1593755	1236	macB	fragment of ABC-type tripartite efflux pump ATP binding/membrane subunit (part 2)
NSOT_v2_70201	CDS	-3	1593829	1594434	606		crossover junction endodeoxyribonuclease RusA	3.1.22.4
NSOT_v2_70202	CDS	-1	1594443	1594883	441	mraZ	Transcriptional regulator MraZ
NSOT_v2_70203	CDS	-1	1594899	1595072	174		Helix-turn-helix domain-containing protein
NSOT_v2_70204	CDS	-3	1595200	1595556	357		Zinc ribbon domain-containing protein
NSOT_v2_70205	CDS	-3	1595569	1596303	735		competence protein ComFC
NSOT_v2_70206	CDS	2	1596446	1597111	666		Uncharacterized ABC transporter ATP-binding protein MJ0796
NSOT_v2_70207	CDS	1	1597165	1598091	927	pyrDA	Dihydroorotate dehydrogenase A (fumarate)	1.3.98.1
NSOT_v2_70208	CDS	-1	1598127	1598405	279		Response regulator transcription factor
NSOT_v2_70209	CDS	1	1598530	1601130	2601		putative ABC transport system permease protein
NSOT_v2_70210	CDS	-2	1601117	1602118	1002	bioB	Biotin synthase	2.8.1.6
NSOT_v2_70211	CDS	-3	1602148	1603545	1398		lipopolysaccharide assembly protein B
NSOT_v2_70212	CDS	-3	1603549	1603821	273		ribosome-associated protein
NSOT_v2_70213	CDS	-2	1603952	1604638	687	nadD	putative nicotinate-nucleotide adenylyltransferase	2.7.7.18
NSOT_v2_70214	CDS	-1	1604715	1605836	1122	proB	Glutamate 5-kinase	2.7.2.11
NSOT_v2_70215	CDS	-2	1605818	1606843	1026	obgE	GTPase ObgE
NSOT_v2_80001	CDS	2	1607879	1608742	864		Type IV toxin-antitoxin system AbiEi family antitoxin
NSOT_v2_80002	CDS	2	1608806	1609555	750		Nucleotidyl transferase AbiEii/AbiGii toxin family protein
NSOT_v2_80003	CDS	-2	1609562	1609906	345		protein of unknown function
NSOT_v2_80004	CDS	1	1610773	1611333	561		protein of unknown function
NSOT_v2_80005	CDS	1	1611343	1613103	1761		ATP-binding protein
NSOT_v2_80006	CDS	1	1613107	1616400	3294		adenine-specific DNA-methyltransferase	2.1.1.72
NSOT_v2_80007	CDS	3	1616409	1617824	1416		conserved membrane protein of unknown function
NSOT_v2_80008	CDS	3	1617891	1619564	1674		Radical SAM core domain-containing protein
NSOT_v2_tRNA21	tRNA	-1	1620035	1620110	76		Ala tRNA
NSOT_v2_80009	CDS	-1	1620420	1621097	678	purN	phosphoribosylglycinamide formyltransferase 1	2.1.2.2
NSOT_v2_80010	CDS	-3	1621084	1622124	1041	purM	phosphoribosylformylglycinamide cyclo-ligase	6.3.3.1
NSOT_v2_80011	CDS	-2	1622204	1623511	1308		23S rRNA (uracil1939-C5)-methyltransferase	2.1.1.190
NSOT_v2_80012	CDS	2	1623950	1624381	432	vapC	Ribonuclease VapC	3.1.-.-
NSOT_v2_80013	CDS	-1	1624476	1625849	1374	ntrX	Nitrogen assimilation regulatory protein NtrX
NSOT_v2_80014	CDS	-2	1625897	1628236	2340		two-component system, NtrC family, nitrogen regulation sensor histidine kinase NtrY	2.7.13.3
NSOT_v2_80015	CDS	-3	1628236	1629042	807		protein of unknown function
NSOT_v2_80016	CDS	3	1629105	1629629	525		protein of unknown function
NSOT_v2_80017	CDS	-1	1629120	1629527	408		protein of unknown function
NSOT_v2_80018	CDS	3	1629657	1630499	843	mazG	Nucleoside triphosphate pyrophosphohydrolase/pyrophosphatase MazG	3.6.1.1, 3.6.1.9
NSOT_v2_80019	CDS	2	1630508	1631134	627		GerMN domain-containing protein
NSOT_v2_80020	CDS	-3	1631554	1631961	408		conserved protein of unknown function
NSOT_v2_80021	CDS	-3	1631974	1632588	615		Rhodanese domain-containing protein
NSOT_v2_80022	CDS	-2	1632659	1634104	1446		Coproporphyrinogen III oxidase	1.3.3.15
NSOT_v2_80023	CDS	-3	1634113	1635057	945	hemH	Ferrochelatase	4.98.1.1
NSOT_v2_80024	CDS	-3	1635151	1636185	1035	hemE	uroporphyrinogen decarboxylase	4.1.1.37
NSOT_v2_80025	CDS	-2	1636241	1636708	468		conserved protein of unknown function
NSOT_v2_80026	CDS	-2	1636763	1636966	204		conserved protein of unknown function
NSOT_v2_80027	CDS	-1	1637022	1637198	177		conserved protein of unknown function
NSOT_v2_80028	CDS	2	1637432	1637743	312		protein of unknown function
NSOT_v2_80029	CDS	2	1637804	1638628	825		phosphate transport system substrate-binding protein
NSOT_v2_80030	CDS	3	1638666	1639181	516		IPT/TIG domain-containing protein
NSOT_v2_80031	CDS	1	1639363	1640781	1419	cfiB	2-oxoglutarate carboxylase small subunit	6.4.1.7
NSOT_v2_80032	CDS	1	1640791	1642749	1959	cfiA	2-oxoglutarate carboxylase large subunit	6.4.1.7
NSOT_v2_80033	CDS	3	1642752	1643690	939		Alpha/beta fold hydrolase
NSOT_v2_80034	CDS	2	1643753	1644412	660		thioredoxin-dependent peroxiredoxin	1.11.1.24
NSOT_v2_80035	CDS	2	1644497	1645936	1440	sthA	soluble pyridine nucleotide transhydrogenase	1.6.1.3
NSOT_v2_80036	CDS	2	1645952	1647343	1392	sthA	soluble pyridine nucleotide transhydrogenase	1.6.1.3
NSOT_v2_80037	CDS	2	1647350	1648018	669		Aminopyrimidine aminohydrolase	3.5.99.2
NSOT_v2_80038	CDS	-3	1648375	1648902	528		Dienelactone hydrolase
NSOT_v2_80039	CDS	3	1649013	1649255	243		protein of unknown function
NSOT_v2_80040	CDS	1	1649257	1649421	165		protein of unknown function
NSOT_v2_80041	CDS	-2	1649429	1650274	846		conserved protein of unknown function
NSOT_v2_80042	CDS	-3	1650310	1651182	873		Lipoprotein
NSOT_v2_80043	CDS	1	1651315	1652109	795	thiD	Hydroxymethylpyrimidine/phosphomethylpyrimidine kinase	2.7.1.49, 2.7.4.7
NSOT_v2_80044	CDS	2	1652123	1653403	1281		Cbb3-type cytochrome c oxidase subunit I
NSOT_v2_80045	CDS	3	1653420	1654214	795		Alpha/beta fold hydrolase
NSOT_v2_80046	CDS	2	1654226	1654702	477		SMODS and SLOG-associating 2TM effector domain-containing protein
NSOT_v2_80047	CDS	-2	1654754	1654930	177		protein of unknown function
NSOT_v2_80048	CDS	-1	1654893	1655552	660		Class I SAM-dependent methyltransferase
NSOT_v2_80049	CDS	-3	1655887	1657200	1314		ribosomal protein L11 methyltransferase	2.1.1.-
NSOT_v2_80050	CDS	3	1657260	1659164	1905		DNA mismatch repair proteins mutS family domain-containing protein
NSOT_v2_80051	CDS	2	1659239	1659670	432		exported protein of unknown function
NSOT_v2_80052	CDS	-1	1659672	1664111	4440		ATP-dependent helicase Lhr and Lhr-like helicase	3.6.4.-
NSOT_v2_80053	CDS	-1	1664247	1664492	246		protein of unknown function
NSOT_v2_80054	CDS	-1	1664601	1664786	186		protein of unknown function
NSOT_v2_80055	CDS	-2	1665089	1666573	1485		CPBP family intramembrane metalloprotease
NSOT_v2_80056	CDS	3	1666755	1667972	1218	pucG	(S)-ureidoglycine--glyoxylate transaminase	2.6.1.112
NSOT_v2_80057	CDS	2	1667969	1668574	606		DUF3365 domain-containing protein
NSOT_v2_80058	CDS	3	1668600	1669808	1209		Amidohydrolase family protein
NSOT_v2_80059	CDS	-1	1669839	1670483	645		J domain-containing protein
NSOT_v2_80060	CDS	3	1670616	1671911	1296		MFS transporter
NSOT_v2_80061	CDS	3	1671924	1672328	405		protein of unknown function
NSOT_v2_80062	CDS	3	1672590	1673060	471		HSP20 family protein
NSOT_v2_80063	CDS	2	1673126	1673302	177		protein of unknown function
NSOT_v2_80064	CDS	-1	1673403	1676102	2700		A-adding tRNA nucleotidyltransferase	2.7.7.-
NSOT_v2_80065	CDS	-1	1676148	1676477	330		conserved protein of unknown function
NSOT_v2_80066	CDS	-1	1676811	1677044	234		protein of unknown function
NSOT_v2_80067	CDS	-2	1677116	1677436	321		protein of unknown function
NSOT_v2_80068	CDS	-1	1677420	1678199	780		protein of unknown function
NSOT_v2_80069	CDS	-2	1678214	1678981	768		DUF3047 domain-containing protein
NSOT_v2_80070	CDS	-3	1678969	1680498	1530		Mercuric reductase
NSOT_v2_80071	CDS	-2	1680521	1681255	735		TVP38/TMEM64 family membrane protein
NSOT_v2_80072	CDS	-2	1681394	1681669	276		putative zinc-finger domain-containing protein
NSOT_v2_80073	CDS	-3	1681675	1683693	2019		Glycogen debranching protein
NSOT_v2_80074	CDS	-2	1683845	1684030	186		conserved protein of unknown function
NSOT_v2_80075	CDS	-3	1684186	1685226	1041		DUF1565 domain-containing protein
NSOT_v2_80076	CDS	3	1685310	1685912	603	coaE	Dephospho-CoA kinase	2.7.1.24
NSOT_v2_80077	CDS	3	1686159	1686380	222		protein of unknown function
NSOT_v2_80078	CDS	1	1686307	1686759	453		protein of unknown function
NSOT_v2_80079	CDS	3	1686771	1687142	372		protein of unknown function
NSOT_v2_80080	CDS	2	1687250	1687393	144		protein of unknown function
NSOT_v2_80081	CDS	-2	1687373	1687576	204		protein of unknown function
NSOT_v2_80082	CDS	2	1687862	1688494	633		protein of unknown function
NSOT_v2_80083	CDS	-3	1688890	1689180	291	cas	CRISPR-associated endoribonuclease Cas2	3.1.-.-
NSOT_v2_80084	CDS	-3	1689184	1690887	1704	cas4-cas	CRISPR-associated exonuclease Cas4/endonuclease Cas1 fusion	3.1.-.-, 3.1.12.1
NSOT_v2_80085	CDS	-1	1690977	1691864	888		protein of unknown function
NSOT_v2_80086	CDS	-2	1691327	1691500	174		protein of unknown function
NSOT_v2_80087	CDS	-1	1691955	1692092	138		putative DNA-binding transcriptional regulator YlbG (fragment)
NSOT_v2_80088	CDS	-1	1692258	1692827	570		conserved protein of unknown function
NSOT_v2_80089	CDS	-3	1692814	1693029	216		conserved protein of unknown function
NSOT_v2_80090	CDS	-3	1693042	1694700	1659		CRISPR-associated protein Csb2
NSOT_v2_80091	CDS	-1	1694697	1695752	1056		CRISPR-associated protein Csb1
NSOT_v2_80092	CDS	-3	1695769	1698231	2463		CRISPR-associated protein Csx17
NSOT_v2_80093	CDS	-2	1698218	1698727	510		Nucleotidyltransferase family protein
NSOT_v2_80094	CDS	-3	1698724	1701261	2538		CRISPR-associated endonuclease/helicase Cas3	3.1.-.-, 3.6.4.-
NSOT_v2_80095	CDS	3	1701558	1702040	483		protein of unknown function
NSOT_v2_80096	CDS	3	1702350	1703270	921	trxB	thioredoxin reductase	1.8.1.9
NSOT_v2_80097	CDS	2	1703285	1704493	1209	thiI	putative tRNA sulfurtransferase	2.8.1.4
NSOT_v2_80098	CDS	-1	1704444	1705016	573		Coenzyme Q-binding protein COQ10 START domain-containing protein
NSOT_v2_80099	CDS	3	1705152	1705553	402		conserved exported protein of unknown function
NSOT_v2_80100	CDS	-1	1705671	1705874	204		protein of unknown function
NSOT_v2_80101	CDS	-1	1705914	1706720	807		transposase
NSOT_v2_80102	CDS	-2	1706741	1706803	63		protein of unknown function
NSOT_v2_80103	CDS	-3	1706770	1707057	288		protein of unknown function
NSOT_v2_80104	CDS	2	1707296	1708960	1665	alsS	Acetolactate synthase	2.2.1.6
NSOT_v2_80105	CDS	1	1708972	1709760	789	budA	Alpha-acetolactate decarboxylase	4.1.1.5
NSOT_v2_80106	CDS	2	1709876	1711327	1452	ettA	energy-dependent translational throttle protein EttA
NSOT_v2_80107	CDS	-1	1711344	1712279	936		acetyl esterase	3.1.1.-
NSOT_v2_80108	CDS	2	1712405	1713142	738		FAD-binding FR-type domain-containing protein
NSOT_v2_80109	CDS	3	1713135	1714109	975	queG	Epoxyqueuosine reductase	1.17.99.6
NSOT_v2_80110	CDS	2	1714193	1715557	1365	atoC	Regulatory protein AtoC
NSOT_v2_80111	CDS	2	1715573	1717582	2010		histidine kinase	2.7.13.3
NSOT_v2_80112	CDS	1	1717663	1718940	1278	clpX	ATP-dependent Clp protease ATP-binding subunit ClpX	3.4.21.92
NSOT_v2_80113	CDS	1	1718992	1720326	1335		Response regulator
NSOT_v2_80114	CDS	-2	1720337	1721923	1587		formylglycine-generating enzyme	1.8.3.7
NSOT_v2_80115	CDS	-3	1721920	1722585	666		DUF3365 domain-containing protein
NSOT_v2_80116	CDS	-3	1722817	1723158	342		conserved exported protein of unknown function
NSOT_v2_80117	CDS	-3	1723363	1723536	174		conserved protein of unknown function
NSOT_v2_80118	CDS	-2	1723595	1724557	963		conserved protein of unknown function
NSOT_v2_80119	CDS	-1	1724829	1727252	2424	mutS2	Endonuclease MutS2	3.1.-.-
NSOT_v2_80120	CDS	-1	1727328	1727768	441		conserved protein of unknown function
NSOT_v2_80121	CDS	-2	1728008	1728241	234		YgiT-type zinc finger protein
NSOT_v2_80122	CDS	1	1728496	1729929	1434		NFACT RNA-binding domain-containing protein
NSOT_v2_80123	CDS	1	1729969	1731012	1044	fpaP	Proline iminopeptidase	3.4.11.5
NSOT_v2_80124	CDS	-3	1731028	1731741	714		MBL fold metallo-hydrolase
NSOT_v2_80125	CDS	-2	1731800	1732591	792		Transport permease protein
NSOT_v2_80126	CDS	-3	1732588	1733313	726		ABC-2 type transport system ATP-binding protein
NSOT_v2_80127	CDS	-2	1733330	1734034	705		Cytochrome C
NSOT_v2_80128	CDS	-3	1734031	1734540	510		molybdopterin-guanine dinucleotide biosynthesis adapter protein
NSOT_v2_80129	CDS	-2	1734548	1735783	1236		Molybdopterin molybdenumtransferase	2.10.1.1
NSOT_v2_80130	CDS	-1	1735803	1736762	960		ATP-binding protein involved in chromosome partitioning
NSOT_v2_80131	CDS	-1	1736790	1737257	468		MogA/MoaB family molybdenum cofactor biosynthesis protein
NSOT_v2_80132	CDS	-2	1737284	1738216	933		sec-independent protein translocase protein TatC
NSOT_v2_80133	CDS	-2	1738265	1739788	1524		serine protease Do	3.4.21.107
NSOT_v2_80134	CDS	-1	1740018	1740791	774		Lipoprotein
NSOT_v2_80135	CDS	2	1740968	1741729	762		dolichyl-phosphate beta-glucosyltransferase	2.4.1.117
NSOT_v2_80136	CDS	-3	1741711	1743270	1560		Glycosyltransferase RgtA/B/C/D-like domain-containing protein
NSOT_v2_80137	CDS	-1	1743270	1744976	1707		carbamoyltransferase	2.1.3.-
NSOT_v2_80138	CDS	2	1745120	1747021	1902		Peptidase C14 caspase domain-containing protein
NSOT_v2_80139	CDS	-1	1747134	1747589	456		C-type cytochrome
NSOT_v2_80140	CDS	-3	1747702	1748544	843	punA	Purine nucleoside phosphorylase 1	2.4.2.1
NSOT_v2_80141	CDS	-3	1748590	1749504	915		cytoskeleton protein RodZ
NSOT_v2_80142	CDS	-1	1749504	1750193	690		type IV pilus assembly protein PilF
NSOT_v2_80143	CDS	-2	1750190	1751104	915		Sugar kinase
NSOT_v2_80144	CDS	-1	1751106	1752056	951	mtnP	S-methyl-5'-thioadenosine phosphorylase	2.4.2.28
NSOT_v2_80145	CDS	-2	1752053	1753063	1011	miaA	tRNA dimethylallyltransferase	2.5.1.75
NSOT_v2_80146	CDS	-1	1753086	1754891	1806	mutL	DNA mismatch repair protein MutL
NSOT_v2_80147	CDS	-3	1754989	1755789	801	ybgF	Tol-pal system protein YbgF
NSOT_v2_80148	CDS	-1	1755786	1757384	1599		outer membrane protein assembly factor BamD
NSOT_v2_80149	CDS	-1	1757406	1758218	813	pal	Peptidoglycan-associated protein
NSOT_v2_80150	CDS	-3	1758259	1759572	1314		TolB protein
NSOT_v2_80151	CDS	-2	1759583	1760734	1152		Cell envelope integrity protein TolA
NSOT_v2_80152	CDS	-1	1760769	1761215	447	exbD	Biopolymer transport protein ExbD
NSOT_v2_80153	CDS	-2	1761212	1761931	720		biopolymer transport protein ExbB
NSOT_v2_tRNA22	tRNA	-1	1762002	1762080	79		Asp tRNA
NSOT_v2_tRNA23	tRNA	-1	1762251	1762326	76		Val tRNA
NSOT_v2_80154	CDS	-3	1762381	1763391	1011	xerD	Tyrosine recombinase XerD
NSOT_v2_80155	CDS	2	1763564	1765504	1941		branched-chain amino acid transport system substrate-binding protein
NSOT_v2_80156	CDS	3	1765527	1766249	723		Site-2 protease family protein
NSOT_v2_80157	CDS	2	1766297	1767277	981	trpS	Tryptophan--tRNA ligase	6.1.1.2
NSOT_v2_80158	CDS	1	1767451	1768455	1005	gapA	glyceraldehyde-3-phosphate dehydrogenase A	1.2.1.12
NSOT_v2_80159	CDS	1	1768537	1769736	1200	pgk	phosphoglycerate kinase	2.7.2.3
NSOT_v2_80160	CDS	3	1769775	1770545	771	tpiA	Triosephosphate isomerase	5.3.1.1
NSOT_v2_80161	CDS	2	1770563	1770901	339	secG	Protein-export membrane protein SecG
NSOT_v2_80162	CDS	-2	1771037	1771951	915	ilvE	Branched-chain-amino-acid aminotransferase	2.6.1.42
NSOT_v2_80163	CDS	-2	1772093	1772602	510		DUF1566 domain-containing protein
NSOT_v2_80164	CDS	2	1772711	1773025	315	rplU	50S ribosomal subunit protein L21
NSOT_v2_80165	CDS	3	1773045	1773305	261	rpmA	50S ribosomal subunit protein L27
NSOT_v2_80166	CDS	-2	1773332	1776409	3078		hydroxylysine kinase	2.7.1.81
NSOT_v2_90001	CDS	-2	1777142	1778386	1245		DUF1887 domain-containing protein
NSOT_v2_90002	CDS	-3	1778383	1778817	435	vapC	Ribonuclease VapC	3.1.-.-
NSOT_v2_90003	CDS	-1	1778814	1779083	270		Antitoxin
NSOT_v2_90004	CDS	-3	1779130	1779327	198		protein of unknown function
NSOT_v2_90005	CDS	-2	1779365	1780633	1269		CRISPR-associated protein Cmr6
NSOT_v2_90006	CDS	-3	1780642	1781025	384		CRISPR-associated protein Cmr5
NSOT_v2_90007	CDS	-1	1781034	1781930	897		CRISPR-associated protein Cmr4
NSOT_v2_90008	CDS	-1	1781943	1782188	246		YgiT-type zinc finger protein
NSOT_v2_90009	CDS	-2	1782185	1782502	318		DUF4258 domain-containing protein
NSOT_v2_90010	CDS	-1	1782510	1783472	963		CRISPR-associated protein Cmr3
NSOT_v2_90011	CDS	-3	1783516	1786116	2601		CRISPR-associated protein Cmr2
NSOT_v2_90012	CDS	-3	1786132	1787199	1068		CRISPR-associated protein Cmr1
NSOT_v2_90013	CDS	-3	1787476	1788600	1125		CRISPR-associated protein Cmr6
NSOT_v2_90014	CDS	3	1788975	1789193	219		Ribbon-helix-helix protein, CopG family
NSOT_v2_90015	CDS	2	1789190	1789600	411		Toxin-antitoxin system toxin component, PIN family
NSOT_v2_90016	CDS	-3	1789612	1789998	387		CRISPR-associated protein Cmr5
NSOT_v2_90017	CDS	-3	1789999	1790934	936		CRISPR-associated protein Cmr4
NSOT_v2_90018	CDS	-2	1790927	1791391	465		protein of unknown function
NSOT_v2_90019	CDS	-3	1791388	1792587	1200		CRISPR-associated protein Cmr3
NSOT_v2_90020	CDS	-1	1792584	1795646	3063		CRISPR-associated protein Cmr2
NSOT_v2_90021	CDS	-1	1795650	1796819	1170		CRISPR-associated protein Cmr1
NSOT_v2_90022	CDS	-2	1796960	1797181	222		antitoxin HicB
NSOT_v2_90023	CDS	1	1797301	1797363	63		protein of unknown function
NSOT_v2_90024	CDS	-2	1797542	1797709	168		protein of unknown function
NSOT_v2_90025	CDS	3	1797795	1798016	222		antitoxin HicB
NSOT_v2_90026	CDS	1	1798009	1798218	210		YcfA family protein
NSOT_v2_90027	CDS	-2	1798382	1798477	96		protein of unknown function
NSOT_v2_90028	CDS	-1	1798521	1799597	1077		CRISPR system ring nuclease SSO1393-like domain-containing protein
NSOT_v2_90029	CDS	-2	1799690	1800829	1140		CRISPR-associated protein Csx14
NSOT_v2_90030	CDS	2	1801604	1801957	354		Lipoprotein
NSOT_v2_90031	CDS	-1	1801974	1802450	477		Copper resistance protein CopD
NSOT_v2_90032	CDS	-3	1802902	1803366	465		CBS domain-containing protein
NSOT_v2_90033	CDS	-1	1803363	1804712	1350		Uncharacterized transporter Mb2703
NSOT_v2_90034	CDS	-3	1804885	1804986	102		protein of unknown function
NSOT_v2_90035	CDS	-1	1805181	1805699	519	nuoB	NADH-quinone oxidoreductase subunit NuoB	1.6.5.11
NSOT_v2_90036	CDS	-2	1806089	1807681	1593		Hydrogenase large subunit
NSOT_v2_90037	CDS	-1	1807686	1809230	1545		hydrogenase-4 component F	1.-.-.-
NSOT_v2_90038	CDS	-2	1809227	1810705	1479		hydrogenase-4 component F	1.-.-.-
NSOT_v2_90039	CDS	-2	1810712	1811380	669		hydrogenase-4 component E	1.-.-.-
NSOT_v2_90040	CDS	-1	1811382	1812344	963		Formate hydrogenlyase
NSOT_v2_90041	CDS	-2	1812542	1814569	2028		hydrogenase-4 component B	1.-.-.-
NSOT_v2_90042	CDS	-1	1814781	1815359	579		Carbon monoxide dehydrogenase
NSOT_v2_90043	CDS	-2	1815395	1816789	1395		2-oxoacid:acceptor oxidoreductase subunit alpha
NSOT_v2_90044	CDS	-3	1816753	1817073	321		protein of unknown function
NSOT_v2_90045	CDS	-1	1817103	1817789	687		2-oxoglutarate:ferredoxin oxidoreductase
NSOT_v2_90046	CDS	-2	1817786	1818031	246		Tetratricopeptide repeat protein
NSOT_v2_90047	CDS	-2	1818032	1818310	279		conserved protein of unknown function
NSOT_v2_90048	CDS	-1	1818858	1820216	1359	atoC	Regulatory protein AtoC
NSOT_v2_90049	CDS	-2	1820213	1821607	1395		histidine kinase	2.7.13.3
NSOT_v2_90050	CDS	-3	1821577	1821651	75		protein of unknown function
NSOT_v2_90051	CDS	-1	1821711	1821905	195		protein of unknown function
NSOT_v2_90052	CDS	-1	1822182	1822496	315		protein of unknown function
NSOT_v2_90053	CDS	-1	1822833	1823351	519		protein of unknown function
NSOT_v2_90054	CDS	-1	1823499	1823948	450		Response regulator
NSOT_v2_90055	CDS	-1	1824162	1825937	1776		two-component system, NtrC family, sensor kinase	2.7.13.3
NSOT_v2_90056	CDS	-3	1826026	1827408	1383	zraR	DNA-binding transcriptional activator ZraR
NSOT_v2_90057	CDS	3	1827738	1827920	183		Ammonium transporter
NSOT_v2_90058	CDS	1	1828159	1828833	675		aspartyl protease family protein
NSOT_v2_90059	CDS	1	1829236	1829493	258		protein of unknown function
NSOT_v2_90060	CDS	2	1829501	1830187	687		conserved exported protein of unknown function
NSOT_v2_90061	CDS	-2	1830215	1830652	438		DUF5069 domain-containing protein
NSOT_v2_90062	CDS	1	1830868	1831503	636		thioredoxin-dependent peroxiredoxin	1.11.1.24
NSOT_v2_90063	CDS	2	1831670	1832650	981		MBL fold metallo-hydrolase
NSOT_v2_90064	CDS	-2	1832849	1833037	189		protein of unknown function
NSOT_v2_90065	CDS	1	1833253	1833789	537		exported protein of unknown function
NSOT_v2_90066	CDS	1	1833808	1834923	1116		SAM-dependent methyltransferase
NSOT_v2_90067	CDS	-1	1835082	1836086	1005	pstS	Phosphate-binding protein PstS
NSOT_v2_90068	CDS	-2	1836167	1838203	2037		conserved exported protein of unknown function
NSOT_v2_90069	CDS	1	1838422	1839090	669		ABC-type transport auxiliary lipoprotein component domain-containing protein
NSOT_v2_90070	CDS	2	1839131	1839550	420		DUF4156 domain-containing protein
NSOT_v2_90071	CDS	-2	1839590	1840063	474	msrB	Peptide methionine sulfoxide reductase MsrB	1.8.4.12
NSOT_v2_90072	CDS	-1	1840152	1843262	3111		heavy metal efflux system protein
NSOT_v2_90073	CDS	-1	1843302	1844486	1185	rlmL	Ribosomal RNA large subunit methyltransferase L	2.1.1.173
NSOT_v2_90074	CDS	-3	1844590	1845072	483		EVE domain-containing protein
NSOT_v2_90075	CDS	2	1845197	1846000	804		YdcF family protein
NSOT_v2_90076	CDS	-2	1846007	1846378	372		conserved protein of unknown function
NSOT_v2_90077	CDS	3	1846479	1847285	807		YkgJ family cysteine cluster protein
NSOT_v2_90078	CDS	2	1847282	1848133	852		DUF523 domain-containing protein
NSOT_v2_90079	CDS	1	1848229	1848849	621	thrH	Phosphoserine phosphatase ThrH	3.1.3.3
NSOT_v2_90080	CDS	-2	1848974	1850299	1326		ATP-dependent DNA helicase RecQ	3.6.4.12
NSOT_v2_90081	CDS	-1	1850589	1851032	444		Tetratricopeptide repeat protein
NSOT_v2_90082	CDS	-3	1851157	1852920	1764		Alginate export domain-containing protein
NSOT_v2_90083	CDS	-2	1853357	1853647	291		sec-independent protein translocase protein TatA
NSOT_v2_90084	CDS	-3	1853794	1854072	279	tatA	Sec-independent protein translocase protein TatA
NSOT_v2_90085	CDS	-1	1854093	1854443	351		conserved protein of unknown function
NSOT_v2_90086	CDS	-2	1854674	1856182	1509		Class I SAM-dependent methyltransferase
NSOT_v2_90087	CDS	1	1856431	1857192	762		Glycosyltransferase family 2 protein
NSOT_v2_90088	CDS	2	1857212	1857517	306		protein of unknown function
NSOT_v2_90089	CDS	1	1857514	1859376	1863		4-amino-4-deoxy-L-arabinose transferase	2.4.2.43
NSOT_v2_90090	CDS	-3	1859401	1859697	297		DUF1232 domain-containing protein
NSOT_v2_90091	CDS	-2	1859720	1862851	3132	czcA	Cation efflux system protein CzcA
NSOT_v2_90092	CDS	-1	1862853	1864031	1179		membrane fusion protein, heavy metal efflux system
NSOT_v2_90093	CDS	-2	1864064	1865323	1260		outer membrane protein, heavy metal efflux system
NSOT_v2_90094	CDS	-3	1865497	1866015	519		DUF2946 domain-containing protein
NSOT_v2_90095	CDS	1	1865647	1866006	360		protein of unknown function
NSOT_v2_90096	CDS	-1	1866060	1867073	1014		conserved exported protein of unknown function
NSOT_v2_90097	CDS	-3	1867264	1867605	342		protein of unknown function
NSOT_v2_90098	CDS	-3	1867618	1867962	345		DUF4398 domain-containing protein
NSOT_v2_90099	CDS	-1	1868271	1868681	411		conserved protein of unknown function
NSOT_v2_90100	CDS	-1	1868703	1869482	780		protein of unknown function
NSOT_v2_90101	CDS	-2	1869746	1869880	135		protein of unknown function
NSOT_v2_90102	CDS	-3	1869895	1870332	438		Universal stress protein
NSOT_v2_90103	CDS	-1	1870329	1870751	423		Universal stress protein
NSOT_v2_90104	CDS	-3	1870741	1871973	1233		Cation:proton antiporter
NSOT_v2_90105	CDS	-2	1872002	1872289	288		protein of unknown function
NSOT_v2_90106	CDS	-2	1872506	1874248	1743		ABC transporter ATP-binding protein
[truncated: 1,696 more rows]

## Sheet: Vd2_genome
Label	Type	Frame	Begin	End	Length	Gene	Product	ECnumber
NSVD2_v1_10001	CDS	3	312	2315	2004		HAMP domain-containing protein
NSVD2_v1_10002	CDS	2	2366	3646	1281	clpX	ATP-dependent Clp protease ATP-binding subunit ClpX	3.4.21.92
NSVD2_v1_10003	CDS	3	3696	5057	1362		Response regulator
NSVD2_v1_10004	CDS	-1	5082	6092	1011		conserved exported protein of unknown function
NSVD2_v1_10005	CDS	-3	6229	6474	246		protein of unknown function
NSVD2_v1_10006	CDS	-3	6613	7122	510		protein of unknown function
NSVD2_v1_10007	CDS	2	7418	8782	1365		Class I SAM-dependent methyltransferase
NSVD2_v1_10008	CDS	1	8788	10086	1299		Glycosyltransferase
NSVD2_v1_10009	CDS	2	10205	10630	426	osmC	osmotically inducible peroxiredoxin OsmC	1.11.1.24
NSVD2_v1_10010	CDS	-3	10669	12285	1617		formylglycine-generating enzyme	1.8.3.7
NSVD2_v1_10011	CDS	-1	12282	13163	882		conserved protein of unknown function
NSVD2_v1_10012	CDS	-2	13193	13699	507		conserved exported protein of unknown function
NSVD2_v1_10013	CDS	-1	13761	13934	174		protein of unknown function
NSVD2_v1_10014	CDS	-3	13966	14109	144		protein of unknown function
NSVD2_v1_10015	CDS	-2	14222	14707	486		conserved exported protein of unknown function
NSVD2_v1_10016	CDS	-2	14855	15499	645		Response regulator transcription factor
NSVD2_v1_10017	CDS	-3	15478	16659	1182		PAS domain-containing sensor histidine kinase
NSVD2_v1_10018	CDS	-3	16786	16959	174		conserved protein of unknown function
NSVD2_v1_10019	CDS	-2	17045	17980	936		conserved protein of unknown function
NSVD2_v1_10020	CDS	-2	18236	20626	2391	mutS2	Endonuclease MutS2	3.1.-.-
NSVD2_v1_10021	CDS	2	19973	20476	504		protein of unknown function
NSVD2_v1_10022	CDS	1	20725	20997	273		conserved protein of unknown function
NSVD2_v1_10023	CDS	3	21003	22442	1440		Fibronectin-binding domain-containing protein
NSVD2_v1_10024	CDS	-1	22446	22970	525		Peptidylprolyl isomerase
NSVD2_v1_10025	CDS	1	23125	23628	504		Response regulatory domain-containing protein
NSVD2_v1_10026	CDS	-1	23673	23996	324	rbpA	putative RNA-binding protein RbpA
NSVD2_v1_10027	CDS	2	24314	25639	1326		MFS transporter
NSVD2_v1_10028	CDS	1	25657	26079	423		protein of unknown function
NSVD2_v1_10029	CDS	1	26254	26634	381		conserved protein of unknown function
NSVD2_v1_10030	CDS	-2	27776	28498	723	mgtC	Protein MgtC
NSVD2_v1_10031	CDS	-3	28510	28782	273		GDT1 family protein
NSVD2_v1_10032	CDS	-2	29207	29998	792		Transport permease protein
NSVD2_v1_10033	CDS	-1	30084	30818	735		ABC-2 type transport system ATP-binding protein
NSVD2_v1_10034	CDS	-2	30875	31582	708		NapC/NirT family cytochrome c
NSVD2_v1_10035	CDS	-3	31579	32073	495		molybdopterin-guanine dinucleotide biosynthesis adapter protein
NSVD2_v1_10036	CDS	-2	32087	33379	1293	moeA	Molybdopterin molybdenumtransferase	2.10.1.1
NSVD2_v1_10037	CDS	-3	33481	34434	954		Iron-sulfur cluster carrier protein
NSVD2_v1_10038	CDS	-1	34476	34985	510		MogA/MoaB family molybdenum cofactor biosynthesis protein
NSVD2_v1_10039	CDS	-3	34951	35874	924	tatC	Sec-independent protein translocase protein TatC
NSVD2_v1_10040	CDS	-3	35899	37470	1572		putative periplasmic serine endoprotease DegP-like	3.4.21.107
NSVD2_v1_10041	CDS	-1	37629	38387	759		conserved exported protein of unknown function
NSVD2_v1_10042	CDS	3	38544	39326	783		dolichyl-phosphate beta-glucosyltransferase	2.4.1.117
NSVD2_v1_10043	CDS	-3	39316	40836	1521		conserved membrane protein of unknown function
NSVD2_v1_10044	CDS	-1	40887	42605	1719		carbamoyltransferase	2.1.3.-
NSVD2_v1_10045	CDS	3	42723	44240	1518		conserved protein of unknown function
NSVD2_v1_10046	CDS	-3	44332	44784	453		C-type cytochrome
NSVD2_v1_10047	CDS	-2	45110	45982	873		cytoskeleton protein RodZ
NSVD2_v1_10048	CDS	-1	45987	46670	684		type IV pilus assembly protein PilF
NSVD2_v1_10049	CDS	-2	46667	47581	915		Sugar kinase
NSVD2_v1_10050	CDS	-3	47581	48657	1077	mtnP	S-methyl-5'-thioadenosine phosphorylase	2.4.2.28
NSVD2_v1_10051	CDS	-3	48739	49764	1026	miaA	tRNA dimethylallyltransferase 2	2.5.1.75
NSVD2_v1_10052	CDS	-3	49801	51585	1785	mutL	DNA mismatch repair protein MutL
NSVD2_v1_10053	CDS	-2	51689	52507	819	ybgF	Tol-pal system protein YbgF
NSVD2_v1_10054	CDS	-1	52518	54080	1563	ybgF	Tol-pal system protein YbgF
NSVD2_v1_10055	CDS	-3	54022	54792	771	pal	Peptidoglycan-associated protein
NSVD2_v1_10056	CDS	2	54614	54808	195		protein of unknown function
NSVD2_v1_10057	CDS	-2	54848	56170	1323		TolB protein
NSVD2_v1_10058	CDS	-3	56173	57330	1158		Cell envelope integrity protein TolA
NSVD2_v1_10059	CDS	-1	57327	57770	444	exbD	Biopolymer transport protein ExbD
NSVD2_v1_10060	CDS	-2	57767	58465	699		biopolymer transport protein ExbB
NSVD2_v1_tRNA6	tRNA	-1	58536	58613	78		Asp tRNA
NSVD2_v1_tRNA5	tRNA	-1	58687	58762	76		Val tRNA
NSVD2_v1_10061	CDS	-3	58801	59817	1017	xerD	Tyrosine recombinase XerD
NSVD2_v1_10062	CDS	3	60045	61937	1893		branched-chain amino acid transport system substrate-binding protein
NSVD2_v1_10063	CDS	3	61950	62672	723		Site-2 protease family protein
NSVD2_v1_10064	CDS	3	62682	63665	984	trpS	Tryptophan--tRNA ligase	6.1.1.2
NSVD2_v1_10065	CDS	2	63932	64117	186		protein of unknown function
NSVD2_v1_10066	CDS	1	64135	65139	1005	gap	Glyceraldehyde-3-phosphate dehydrogenase	1.2.1.12
NSVD2_v1_10067	CDS	2	65207	66406	1200	pgk	phosphoglycerate kinase	2.7.2.3
NSVD2_v1_10068	CDS	1	66439	67212	774	tpiA	Triosephosphate isomerase	5.3.1.1
NSVD2_v1_10069	CDS	2	67217	67576	360	secG	Protein-export membrane protein SecG
NSVD2_v1_10070	CDS	-1	67626	68540	915	ilvE	Branched-chain-amino-acid aminotransferase	2.6.1.42
NSVD2_v1_10071	CDS	2	68963	69739	777		lipid A oxidase
NSVD2_v1_10072	CDS	2	69821	70138	318	rplU	50S ribosomal subunit protein L21
NSVD2_v1_10073	CDS	1	70171	70425	255	rpmA	50S ribosomal subunit protein L27
NSVD2_v1_10074	CDS	3	70500	71522	1023	obgE	GTPase ObgE
NSVD2_v1_10075	CDS	2	71504	72625	1122	proB	Glutamate 5-kinase	2.7.2.11
NSVD2_v1_10076	CDS	3	72717	73379	663	nadD	putative nicotinate-nucleotide adenylyltransferase	2.7.7.18
NSVD2_v1_10077	CDS	1	73537	73812	276		ribosome-associated protein
NSVD2_v1_10078	CDS	1	73813	75207	1395		lipopolysaccharide assembly protein B
NSVD2_v1_10079	CDS	2	75236	76288	1053	bioB	Biotin synthase	2.8.1.6
NSVD2_v1_10080	CDS	-3	76453	79089	2637		putative ABC transport system permease protein
NSVD2_v1_10081	CDS	1	79240	79518	279		Response regulator transcription factor
NSVD2_v1_10082	CDS	-3	79519	80451	933	pyrDA	Dihydroorotate dehydrogenase A (fumarate)	1.3.98.1
NSVD2_v1_10083	CDS	3	80547	81287	741		competence protein ComFC
NSVD2_v1_10084	CDS	3	81318	81659	342		FmdB family transcriptional regulator
NSVD2_v1_10085	CDS	2	81920	82360	441	mraZ	Transcriptional regulator MraZ
NSVD2_v1_10086	CDS	3	82515	82955	441		crossover junction endodeoxyribonuclease RusA	3.1.22.4
NSVD2_v1_10087	CDS	1	83077	83358	282		protein of unknown function
NSVD2_v1_10088	fCDS	-3	83377	84612	1236	macB	fragment of ABC-type tripartite efflux pump ATP binding/membrane subunit (part 2)
NSVD2_v1_10089	fCDS	-1	84609	85391	783	macB	fragment of ABC-type tripartite efflux pump ATP binding/membrane subunit (part 1)
NSVD2_v1_10090	CDS	-1	85446	86699	1254		HlyD family secretion protein
NSVD2_v1_10091	CDS	-1	86838	87653	816		conserved protein of unknown function
NSVD2_v1_10092	CDS	2	87725	88654	930	uppP	Undecaprenyl-diphosphatase	3.6.1.27
NSVD2_v1_10093	CDS	2	88685	88942	258		DUF2024 family protein
NSVD2_v1_10094	CDS	-3	88975	89502	528	lspA	Lipoprotein signal peptidase	3.4.23.36
NSVD2_v1_10095	CDS	-1	89499	92327	2829	ileS	isoleucine--tRNA ligase	6.1.1.5
NSVD2_v1_10096	CDS	-1	92424	93536	1113	nadA	Quinolinate synthase A	2.5.1.72
NSVD2_v1_10097	CDS	2	93902	95836	1935	thiC	phosphomethylpyrimidine synthase	4.1.99.17
NSVD2_v1_10098	CDS	1	95845	96645	801	thi	Thiamine thiazole synthase	2.4.2.59
NSVD2_v1_10099	CDS	-3	96781	96948	168		protein of unknown function
NSVD2_v1_10100	CDS	1	96937	97452	516		conserved protein of unknown function
NSVD2_v1_10101	CDS	3	97488	97922	435		Response regulator
NSVD2_v1_10102	CDS	2	97919	99010	1092		tRNA-modifying protein YgfZ
NSVD2_v1_10103	CDS	-3	99028	99510	483		conserved protein of unknown function
NSVD2_v1_10104	CDS	-2	99554	99883	330		membrane protein of unknown function
NSVD2_v1_10105	CDS	-2	99995	101458	1464		alkaline phosphatase D	3.1.3.1
NSVD2_v1_10106	CDS	2	101603	101815	213		conserved protein of unknown function
NSVD2_v1_10107	CDS	-3	101986	102375	390		DUF4440 domain-containing protein
NSVD2_v1_10108	CDS	3	102495	103628	1134		Alpha/beta fold hydrolase
NSVD2_v1_10109	CDS	-3	103516	104307	792		Response regulator
NSVD2_v1_10110	CDS	1	104518	104931	414		protein of unknown function
NSVD2_v1_10111	CDS	-1	104928	105617	690		chemotaxis protein MotB
NSVD2_v1_10112	CDS	-3	105751	106194	444	mscL	Large-conductance mechanosensitive channel
NSVD2_v1_10113	CDS	-2	106361	107809	1449	zraR	Transcriptional regulatory protein ZraR
NSVD2_v1_10114	CDS	-1	107802	108122	321		Hpt domain-containing protein
NSVD2_v1_10115	CDS	-2	108122	111472	3351		two-component system, sensor histidine kinase and response regulator	2.7.13.3
NSVD2_v1_10116	CDS	-3	111469	112167	699		Response regulator
NSVD2_v1_10117	CDS	-1	112152	113561	1410		poly-beta-1,6-N-acetyl-D-glucosamine synthase	2.4.1.-
NSVD2_v1_10118	CDS	2	113681	115222	1542		exported protein of unknown function
NSVD2_v1_10119	CDS	-2	114179	114286	108		protein of unknown function
NSVD2_v1_10120	CDS	1	115219	116571	1353		TPR_REGION domain-containing protein
NSVD2_v1_10121	CDS	-2	116549	117643	1095		HEAT repeat domain-containing protein
NSVD2_v1_10122	CDS	-1	117654	118055	402		Response regulator transcription factor
NSVD2_v1_10123	CDS	-2	118052	118978	927		Uncharacterized transporter yedA
NSVD2_v1_10124	CDS	-1	119124	119780	657	mdmC	O-methyltransferase MdmC	2.1.1.-
NSVD2_v1_10125	CDS	3	119901	121436	1536		Thermostable carboxypeptidase 1	3.4.17.19
NSVD2_v1_10126	CDS	2	121490	121858	369		putative PilZ domain-containing protein
NSVD2_v1_10127	CDS	2	121934	122749	816		exported protein of unknown function
NSVD2_v1_10128	CDS	-1	123030	123275	246		exported protein of unknown function
NSVD2_v1_10129	CDS	-3	123439	124017	579		conserved protein of unknown function
NSVD2_v1_10130	CDS	-2	124115	125617	1503		Aldehyde dehydrogenase family protein
NSVD2_v1_10131	CDS	-3	125650	125964	315		exported protein of unknown function
NSVD2_v1_10132	CDS	-1	125961	127484	1524		Glucose dehydrogenase
NSVD2_v1_10133	CDS	3	127686	128408	723		conserved protein of unknown function
NSVD2_v1_10134	CDS	1	128386	129288	903		Hydrolase TatD
NSVD2_v1_10135	CDS	1	129613	130992	1380		Phosphodiesterase
NSVD2_v1_10136	CDS	-1	131196	131915	720		conserved membrane protein of unknown function
NSVD2_v1_10137	CDS	-3	131908	133173	1266		Sugar phosphate isomerase
NSVD2_v1_10138	CDS	-1	133170	134399	1230		3-dehydroquinate synthase	4.2.3.4
NSVD2_v1_10139	CDS	-3	134623	134880	258		protein of unknown function
NSVD2_v1_10140	CDS	2	135161	135763	603		Fur family transcriptional regulator, ferric uptake regulator
NSVD2_v1_10141	CDS	3	135858	136883	1026		iron(III) transport system substrate-binding protein
NSVD2_v1_10142	CDS	3	136896	138482	1587		iron(III) transport system permease protein
NSVD2_v1_10143	CDS	2	138491	139624	1134	potA	Spermidine/putrescine import ATP-binding protein PotA	7.6.2.11
NSVD2_v1_10144	CDS	2	139703	140128	426	exbB	Biopolymer transport protein ExbB
NSVD2_v1_10145	CDS	3	140118	140492	375	exbD	Biopolymer transport protein ExbD
NSVD2_v1_10146	CDS	2	140489	141565	1077		periplasmic protein TonB
NSVD2_v1_10147	CDS	-1	141531	142625	1095		FAD:protein FMN transferase	2.7.1.180
NSVD2_v1_10148	CDS	-3	142570	143202	633		conserved protein of unknown function
NSVD2_v1_10149	CDS	-1	143199	143384	186		protein of unknown function
NSVD2_v1_10150	CDS	3	143400	143585	186		protein of unknown function
NSVD2_v1_10151	CDS	3	143682	145196	1515		TonB-dependent receptor
NSVD2_v1_10152	CDS	1	145216	145701	486		DUF3576 domain-containing protein
NSVD2_v1_10153	CDS	3	145686	146366	681		FMN-binding protein
NSVD2_v1_10154	CDS	2	146378	146887	510		conserved membrane protein of unknown function
NSVD2_v1_10155	CDS	2	146981	147784	804		protein of unknown function
NSVD2_v1_10156	CDS	-3	148078	148551	474	bfr	Bacterioferritin	1.16.3.1
NSVD2_v1_10157	CDS	-3	148672	151002	2331	topA	DNA topoisomerase 1	5.6.2.1
NSVD2_v1_10158	CDS	-1	151071	152198	1128		DNA processing protein
NSVD2_v1_10159	CDS	3	152202	152270	69		protein of unknown function
NSVD2_v1_10160	CDS	-1	152265	153773	1509	rng	RNase G
NSVD2_v1_10161	CDS	-3	153931	155052	1122	rodA	Peptidoglycan glycosyltransferase RodA	2.4.1.129
NSVD2_v1_10162	CDS	-1	155052	156926	1875		penicillin-binding protein 2	3.4.16.4
NSVD2_v1_10163	CDS	-2	156932	157447	516		rod shape-determining protein MreD
NSVD2_v1_10164	CDS	-3	157444	158331	888		Cell shape-determining protein MreC
NSVD2_v1_10165	CDS	-2	158360	159409	1050	mreB	dynamic cytoskeletal protein MreB
NSVD2_v1_10166	CDS	-2	159446	159907	462		RDD family protein
NSVD2_v1_10167	CDS	3	160059	160763	705		SurA N-terminal domain-containing protein
NSVD2_v1_10168	CDS	-3	160786	161805	1020	queA	S-adenosylmethionine:tRNA ribosyltransferase-isomerase	2.4.99.17
NSVD2_v1_10169	CDS	-1	161805	163016	1212		stage II sporulation protein D
NSVD2_v1_10170	CDS	-3	163018	163269	252		DUF2905 domain-containing protein
NSVD2_v1_10171	CDS	-3	163273	164298	1026	asd	Aspartate-semialdehyde dehydrogenase	1.2.1.11
NSVD2_v1_10172	CDS	-3	164308	165498	1191		conserved protein of unknown function
NSVD2_v1_10173	CDS	-2	165506	166576	1071	leuB	3-isopropylmalate dehydrogenase	1.1.1.85
NSVD2_v1_10174	CDS	-2	166625	166993	369		Cupin domain-containing protein
NSVD2_v1_10175	CDS	-1	167037	168584	1548	leuA	2-isopropylmalate synthase	2.3.3.13
NSVD2_v1_10176	CDS	-1	169023	169826	804		CDP-diacylglycerol---serine O-phosphatidyltransferase	2.7.8.8
NSVD2_v1_10177	CDS	-2	169808	170488	681	psd	Phosphatidylserine decarboxylase proenzyme	4.1.1.65
NSVD2_v1_10178	CDS	-1	170622	171635	1014	ilvC	Ketol-acid reductoisomerase (NADP(+))	1.1.1.86
NSVD2_v1_10179	CDS	-1	171681	172199	519	ilvH	acetolactate synthase/acetohydroxybutanoate synthase, regulatory subunit	2.2.1.6
NSVD2_v1_10180	CDS	-1	172272	174047	1776	ilvI	acetolactate synthase/acetohydroxybutanoate synthase, catalytic subunit	2.2.1.6
NSVD2_v1_10181	CDS	2	174140	174463	324		Thioredoxin family protein
NSVD2_v1_miscRNA1	misc_RNA	-1	174407	174812	406		RNaseP_bact_a
NSVD2_v1_10182	CDS	-1	174648	174818	171		protein of unknown function
NSVD2_v1_10183	CDS	3	174912	175568	657		Ribonuclease	3.1.26.4
NSVD2_v1_10184	CDS	-2	175565	176323	759		conserved protein of unknown function
NSVD2_v1_10185	CDS	2	176183	176404	222		protein of unknown function
NSVD2_v1_tRNA4	tRNA	-1	176361	176437	77		Met tRNA
NSVD2_v1_10186	CDS	-3	176569	178383	1815	rpoD	RNA polymerase, sigma 70 (sigma D) factor
NSVD2_v1_10187	CDS	-2	178403	180220	1818	dnaG	DNA primase	2.7.7.-
NSVD2_v1_10188	CDS	-1	180324	180668	345		Uncharacterized HIT-like protein aq_141
NSVD2_v1_10189	CDS	-3	180661	181344	684	hisI	putative bifunctional phosphoribosyl-AMP cyclohydrolase/phosphoribosyl-ATP pyrophosphatase	3.5.4.19, 3.6.1.31
NSVD2_v1_10190	CDS	-1	181341	182129	789	hisF	imidazole glycerol phosphate synthase subunit HisF	4.3.2.10
NSVD2_v1_10191	CDS	-2	182123	182851	729	hisA	1-(5-phosphoribosyl)-5-[(5-phosphoribosylamino)methylideneamino] imidazole-4-carboxamide isomerase	5.3.1.16
NSVD2_v1_10192	CDS	-1	182865	183581	717		conserved exported protein of unknown function
NSVD2_v1_10193	CDS	-2	183578	184213	636	hisH	imidazole glycerol phosphate synthase subunit HisH	4.3.2.10
NSVD2_v1_10194	CDS	-2	184247	184849	603	hisB	Imidazoleglycerol-phosphate dehydratase	4.2.1.19
NSVD2_v1_10195	CDS	-3	184846	186129	1284	hisD	Histidinol dehydrogenase	1.1.1.23
NSVD2_v1_10196	CDS	-2	186143	186808	666	hisG	ATP phosphoribosyltransferase 2	2.4.2.17
NSVD2_v1_10197	CDS	-1	186828	188084	1257	murA	UDP-N-acetylglucosamine 1-carboxyvinyltransferase	2.5.1.7
NSVD2_v1_10198	CDS	-3	188113	189030	918	prmC	Release factor glutamine methyltransferase	2.1.1.297
NSVD2_v1_10199	CDS	-1	189027	190139	1113	prfA	peptide chain release factor RF1
NSVD2_v1_10200	CDS	-1	190170	190373	204	rpmE	50S ribosomal subunit protein L31
NSVD2_v1_10201	CDS	-1	190443	191693	1251	rho	transcription termination factor Rho
NSVD2_v1_10202	CDS	1	192211	192612	402		DUF2203 domain-containing protein
NSVD2_v1_10203	CDS	2	192656	192937	282	yciI	Protein YciI
NSVD2_v1_10204	CDS	3	193281	193913	633		Carbon monoxide dehydrogenase
NSVD2_v1_10205	CDS	2	193976	195187	1212		pyruvate ferredoxin oxidoreductase alpha subunit	1.2.7.1
NSVD2_v1_10206	CDS	1	195229	196134	906		Ferredoxin oxidoreductase
NSVD2_v1_10207	CDS	2	196160	196864	705		pyruvate ferredoxin oxidoreductase gamma subunit	1.2.7.1
NSVD2_v1_10208	CDS	1	196885	197163	279		Pyruvate ferredoxin oxidoreductase
NSVD2_v1_10209	CDS	1	197245	197511	267		conserved protein of unknown function
NSVD2_v1_tRNA1	tRNA	1	197590	197665	76		Asn tRNA
NSVD2_v1_10210	CDS	3	197907	198419	513		Spore coat protein U domain-containing protein
NSVD2_v1_10211	CDS	-2	198683	198853	171		protein of unknown function
NSVD2_v1_10212	CDS	3	198705	199211	507	pru	Protein U
NSVD2_v1_10213	CDS	1	199222	200145	924		exported protein of unknown function
NSVD2_v1_10214	CDS	2	200093	202393	2301		Fimbrial biogenesis outer membrane usher protein
NSVD2_v1_10215	CDS	1	202390	202863	474		Spore coat protein U domain-containing protein
NSVD2_v1_10216	CDS	-3	202912	203334	423		conserved protein of unknown function
NSVD2_v1_10217	CDS	-2	203339	204148	810		conserved protein of unknown function
NSVD2_v1_10218	CDS	-1	204282	204638	357		putative DUF488 domain-containing protein YeaO
NSVD2_v1_10219	CDS	-2	204635	205105	471		DUF1566 domain-containing protein
NSVD2_v1_10220	CDS	-3	205375	205572	198		protein of unknown function
NSVD2_v1_10221	CDS	3	206220	206483	264		protein of unknown function
NSVD2_v1_10222	CDS	-2	206492	207031	540		exported protein of unknown function
NSVD2_v1_10223	CDS	-3	207121	207879	759	pal	Peptidoglycan-associated protein
NSVD2_v1_10224	CDS	-2	207887	208225	339		conserved protein of unknown function
NSVD2_v1_10225	CDS	-3	208255	208749	495	marR	Transcriptional regulator, MarR family
NSVD2_v1_10226	CDS	-2	208880	209392	513		conserved protein of unknown function
NSVD2_v1_10227	CDS	-1	209541	210056	516		conserved protein of unknown function
NSVD2_v1_10228	CDS	1	210256	210906	651		conserved protein of unknown function
NSVD2_v1_10229	CDS	2	210884	211558	675		protein of unknown function
NSVD2_v1_10230	CDS	-1	211848	212288	441		protein of unknown function
NSVD2_v1_10231	CDS	-2	212276	212647	372		conserved exported protein of unknown function
NSVD2_v1_10232	CDS	-3	212887	213039	153		conserved protein of unknown function
NSVD2_v1_10233	CDS	-1	213039	213449	411		SxtJ
NSVD2_v1_10234	CDS	1	213682	214443	762		GTP cyclohydrolase IA	3.5.4.16
NSVD2_v1_10235	CDS	1	214459	215316	858		RibD_C domain-containing protein
NSVD2_v1_10236	CDS	2	215486	216109	624		PEP-CTERM sorting domain-containing protein
NSVD2_v1_10237	CDS	-2	216077	217825	1749		outer membrane protein, multidrug efflux system
NSVD2_v1_10238	CDS	-3	217822	219180	1359		Efflux RND transporter periplasmic adaptor subunit
NSVD2_v1_10239	CDS	-1	219177	220898	1722		membrane protein of unknown function
NSVD2_v1_10240	CDS	-3	220864	222381	1518		Acriflavin resistance protein
NSVD2_v1_10241	CDS	3	222822	223610	789		molybdate transport system substrate-binding protein
NSVD2_v1_10242	CDS	-2	223835	224452	618		membrane protein of unknown function
NSVD2_v1_10243	CDS	3	224856	225275	420		protein of unknown function
NSVD2_v1_10244	CDS	1	225241	226122	882		protein of unknown function
NSVD2_v1_10245	CDS	2	226106	226321	216		protein of unknown function
NSVD2_v1_10246	CDS	2	226340	226495	156		protein of unknown function
NSVD2_v1_10247	CDS	-3	226591	227043	453		Peptidyl-prolyl cis-trans isomerase	5.2.1.8
NSVD2_v1_10248	CDS	-1	227136	227453	318		exported protein of unknown function
NSVD2_v1_10249	CDS	-2	228023	228547	525		UpxY family transcription antiterminator
NSVD2_v1_10250	CDS	-3	228574	228672	99		protein of unknown function
NSVD2_v1_10251	CDS	1	228805	229680	876		protein of unknown function
NSVD2_v1_10252	CDS	-1	229752	230759	1008		protein of unknown function
NSVD2_v1_10253	CDS	3	231096	231407	312		protein of unknown function
NSVD2_v1_10254	CDS	2	231515	232195	681		protein of unknown function
NSVD2_v1_10255	CDS	2	232712	233200	489		Periplasmic heavy metal sensor
NSVD2_v1_10256	CDS	-2	233252	233428	177		protein of unknown function
NSVD2_v1_10257	CDS	3	233619	234290	672		putative secreted protein
NSVD2_v1_10258	CDS	-3	234430	235188	759		protein of unknown function
NSVD2_v1_10259	CDS	-1	235176	235898	723		protein of unknown function
NSVD2_v1_10260	CDS	-1	236166	238583	2418		two-component system, LuxR family, sensor kinase FixL	2.7.13.3
NSVD2_v1_10261	CDS	2	238997	239680	684		protein of unknown function
NSVD2_v1_10262	CDS	-1	239715	240377	663		protein of unknown function
NSVD2_v1_10263	CDS	3	240273	240473	201		protein of unknown function
NSVD2_v1_10264	CDS	-2	240731	245872	5142		type IV pilus assembly protein PilY1
NSVD2_v1_10265	CDS	-2	246248	246550	303		protein of unknown function
NSVD2_v1_10266	CDS	1	246781	247188	408		protein of unknown function
NSVD2_v1_10267	CDS	3	247197	247445	249		protein of unknown function
NSVD2_v1_10268	CDS	-3	248137	248400	264		protein of unknown function
NSVD2_v1_10269	CDS	3	248493	248798	306		conserved protein of unknown function
NSVD2_v1_10270	CDS	2	249047	249406	360		protein of unknown function
NSVD2_v1_10271	CDS	1	249394	249495	102		protein of unknown function
NSVD2_v1_10272	CDS	1	249622	249840	219		protein of unknown function
NSVD2_v1_10273	CDS	-2	250598	250804	207		protein of unknown function
NSVD2_v1_tRNA3	tRNA	-1	251364	251439	76		Thr tRNA
NSVD2_v1_10274	CDS	-3	251515	253446	1932		conserved protein of unknown function
NSVD2_v1_10275	CDS	3	253770	254681	912	ubiA	4-hydroxybenzoate octaprenyltransferase	2.5.1.39
NSVD2_v1_10276	CDS	-3	254761	255795	1035		C-type cytochrome
NSVD2_v1_10277	CDS	-1	255792	256619	828		conserved exported protein of unknown function
NSVD2_v1_10278	CDS	-1	256665	257384	720		Cytochrome c
NSVD2_v1_10279	CDS	-1	257415	258056	642		Cytochrome c
NSVD2_v1_10280	CDS	-2	258215	260071	1857		cytochrome bd ubiquinol oxidase subunit I	7.1.1.7
NSVD2_v1_10281	CDS	-2	260114	261064	951		conserved membrane protein of unknown function
NSVD2_v1_10282	CDS	-2	261245	262357	1113		ubiquinol-cytochrome c reductase cytochrome b subunit
NSVD2_v1_10283	CDS	-2	262412	263341	930		Ubiquinol-cytochrome c reductase iron-sulfur subunit
NSVD2_v1_10284	CDS	-2	263366	264166	801		C-type cytochrome
NSVD2_v1_10285	CDS	-3	264202	265911	1710		cytochrome bd ubiquinol oxidase subunit I	7.1.1.7
NSVD2_v1_10286	CDS	-3	265939	266520	582		Cytochrome c
NSVD2_v1_10287	CDS	-2	266690	267046	357		protein of unknown function
NSVD2_v1_10288	CDS	-2	267437	267823	387		conserved protein of unknown function
NSVD2_v1_10289	CDS	-1	267846	268862	1017	hpnH	Adenosyl-hopene transferase HpnH
NSVD2_v1_10290	CDS	1	268966	269823	858		dTDP-4-dehydrorhamnose reductase	1.1.1.133
NSVD2_v1_10291	CDS	3	269955	270428	474		protein of unknown function
NSVD2_v1_10292	CDS	1	270385	270552	168		protein of unknown function
NSVD2_v1_10293	CDS	-3	270547	271263	717		FHA domain-containing protein
NSVD2_v1_10294	CDS	-3	271276	272097	822		PPM family protein phosphatase	3.1.3.16
NSVD2_v1_10295	CDS	-2	272105	273484	1380		eukaryotic-like serine/threonine-protein kinase	2.7.11.1
NSVD2_v1_10296	CDS	2	273680	274387	708		protein of unknown function
NSVD2_v1_10297	CDS	1	274384	274572	189		protein of unknown function
NSVD2_v1_10298	CDS	2	274679	274936	258		exported protein of unknown function
NSVD2_v1_10299	CDS	-1	274980	275405	426		Polymer-forming cytoskeletal protein
NSVD2_v1_10300	CDS	-3	275668	275820	153		protein of unknown function
NSVD2_v1_10301	CDS	1	275836	276129	294		protein of unknown function
NSVD2_v1_tRNA2	tRNA	-1	276072	276147	76		Cys tRNA
NSVD2_v1_10302	CDS	-1	276213	277400	1188	ispG	(E)-4-hydroxy-3-methylbut-2-enyl-diphosphate synthase (flavodoxin)	1.17.7.3
NSVD2_v1_10303	CDS	-2	277415	279379	1965	dxs	1-deoxy-D-xylulose-5-phosphate synthase	2.2.1.7
NSVD2_v1_10304	CDS	-1	279531	280739	1209		BamA/TamA family outer membrane protein
NSVD2_v1_10305	CDS	-2	280760	281380	621		phospholipid transport system substrate-binding protein
NSVD2_v1_10306	CDS	-3	281428	281871	444		phospholipid/cholesterol/gamma-HCH transport system substrate-binding protein
NSVD2_v1_10307	CDS	-3	281992	282744	753	mlaF	intermembrane phospholipid transport system, ATP binding subunit MlaF
NSVD2_v1_10308	CDS	-1	283002	283763	762	mlaE	intermembrane phospholipid transport system, integral membrane subunit MlaE
NSVD2_v1_10309	CDS	-1	283779	284561	783		adenosylhomocysteine nucleosidase	3.2.2.9
NSVD2_v1_10310	CDS	-2	284597	286762	2166	shc	Squalene--hopene cyclase	4.2.1.129, 5.4.99.17
NSVD2_v1_10311	CDS	-3	286942	290586	3645	smc	Chromosome partition protein Smc
NSVD2_v1_10312	CDS	-1	290805	291755	951	ispH	1-hydroxy-2-methyl-2-(E)-butenyl 4-diphosphate reductase	1.17.7.4
NSVD2_v1_10313	CDS	-2	291902	292897	996	pit	putative low-affinity inorganic phosphate transporter
NSVD2_v1_10314	CDS	-3	293230	293859	630		DUF47 domain-containing protein
NSVD2_v1_10315	CDS	-2	293870	294862	993	fabH	3-oxoacyl-[acyl-carrier-protein] synthase 3	2.3.1.180
NSVD2_v1_10316	CDS	3	295011	295904	894		outer membrane protein assembly factor BamD
NSVD2_v1_10317	CDS	-2	296081	296248	168		protein of unknown function
NSVD2_v1_10318	CDS	-1	296214	297422	1209		menaquinone-9 beta-reductase	1.3.99.38
NSVD2_v1_10319	CDS	-1	297576	298322	747	ccdA	Cytochrome c-type biogenesis protein CcdA
NSVD2_v1_10320	CDS	-2	298319	298876	558		cytochrome c biogenesis protein CcmG, thiol:disulfide interchange protein DsbE
NSVD2_v1_10321	CDS	-3	298882	299490	609		cytochrome c biogenesis protein CcmG, thiol:disulfide interchange protein DsbE
NSVD2_v1_10322	CDS	-3	299590	300501	912		HemX protein
NSVD2_v1_10323	CDS	-1	300570	301997	1428		cytochrome c biogenesis protein
NSVD2_v1_10324	CDS	3	301983	302201	219		protein of unknown function
NSVD2_v1_10325	CDS	3	302328	303476	1149	metK	methionine adenosyltransferase	2.5.1.6
NSVD2_v1_10326	CDS	1	303556	304812	1257	ahcY	Adenosylhomocysteinase	3.3.1.1
NSVD2_v1_10327	CDS	3	305292	305927	636		conserved exported protein of unknown function
NSVD2_v1_10328	CDS	-2	306833	307768	936		protein of unknown function
NSVD2_v1_10329	CDS	-3	308347	308541	195		conserved protein of unknown function
NSVD2_v1_10330	CDS	-1	308538	308834	297		conserved protein of unknown function
NSVD2_v1_10331	CDS	-3	309196	310395	1200		conserved protein of unknown function
NSVD2_v1_10332	CDS	1	310537	311256	720		conserved protein of unknown function
NSVD2_v1_10333	CDS	2	311324	312313	990		vacuolar iron transporter family protein
NSVD2_v1_10334	CDS	-2	312455	313201	747		Endo/exonuclease/phosphatase domain-containing protein
NSVD2_v1_10335	CDS	-3	313285	313494	210		protein of unknown function
NSVD2_v1_10336	CDS	3	313512	313907	396		thioredoxin 1
NSVD2_v1_10337	CDS	-3	313897	314418	522		exported protein of unknown function
NSVD2_v1_10338	CDS	-2	314684	315559	876	sucD	succinyl-CoA synthetase subunit alpha	6.2.1.5
NSVD2_v1_10339	CDS	-1	315858	317090	1233	sucC	succinyl-CoA synthetase subunit beta	6.2.1.5
NSVD2_v1_10340	CDS	-2	317255	318835	1581		FAD-binding protein
NSVD2_v1_10341	CDS	-3	318943	319659	717		(2Fe-2S)-binding protein
NSVD2_v1_10342	CDS	-3	319726	321966	2241	icd	Isocitrate dehydrogenase [NADP]	1.1.1.42
NSVD2_v1_10343	CDS	-1	322020	324266	2247		Aconitate hydratase A	4.2.1.3
NSVD2_v1_10344	CDS	-2	324374	326200	1827		ATP-citrate lyase alpha-subunit	2.3.3.8
NSVD2_v1_10345	CDS	-1	326352	327551	1200		ATP-citrate lyase beta-subunit	2.3.3.8
NSVD2_v1_10346	CDS	-2	327797	328618	822		formamidopyrimidine-DNA glycosylase	3.2.2.23, 4.2.99.18
NSVD2_v1_10347	CDS	-1	328611	329303	693		uracil-DNA glycosylase	3.2.2.27
NSVD2_v1_10348	CDS	3	329496	329855	360		conserved protein of unknown function
NSVD2_v1_10349	CDS	2	329870	330097	228		conserved protein of unknown function
NSVD2_v1_10350	CDS	-3	330094	331287	1194		conserved protein of unknown function
NSVD2_v1_10351	CDS	3	331341	331589	249		conserved protein of unknown function
NSVD2_v1_10352	CDS	-2	331670	333019	1350		pyruvate ferredoxin oxidoreductase alpha subunit	1.2.7.1
NSVD2_v1_10353	CDS	-2	333053	333817	765	forD	2-oxoglutarate:ferredoxin oxidoreductase delta subunit	1.2.7.3
NSVD2_v1_10354	CDS	-2	333839	334162	324		conserved protein of unknown function
NSVD2_v1_10355	CDS	-2	334193	334909	717		pyruvate ferredoxin oxidoreductase gamma subunit	1.2.7.1
NSVD2_v1_10356	CDS	-2	334964	335863	900	forB	2-oxoacid:ferredoxin oxidoreductase, beta subunit
NSVD2_v1_10357	CDS	2	336479	336877	399	queF	NADPH-dependent 7-cyano-7-deazaguanine reductase	1.7.1.13
NSVD2_v1_10358	CDS	1	336982	337353	372		DUF4864 domain-containing protein
NSVD2_v1_10359	CDS	1	337423	338256	834	apaH	Bis(5'-nucleosyl)-tetraphosphatase, symmetrical	3.6.1.41
NSVD2_v1_10360	CDS	2	338405	338764	360		protein of unknown function
NSVD2_v1_10361	CDS	-1	338766	339431	666		putative membrane protein
NSVD2_v1_10362	CDS	-2	339428	340093	666		putative membrane protein
NSVD2_v1_10363	CDS	-3	340276	341073	798	panB	3-methyl-2-oxobutanoate hydroxymethyltransferase	2.1.2.11
NSVD2_v1_10364	CDS	-3	341086	341976	891		Methylenetetrahydrofolate reductase	1.5.1.20
NSVD2_v1_10365	CDS	-2	341987	342850	864	folD	Methylenetetrahydrofolate dehydrogenase / Methenyltetrahydrofolate cyclohydrolase	1.5.1.5, 3.5.4.9
NSVD2_v1_10366	CDS	1	343039	343941	903		transposase
NSVD2_v1_10367	CDS	2	344018	344146	129		protein of unknown function
NSVD2_v1_10368	CDS	-3	344152	344766	615		conserved protein of unknown function
NSVD2_v1_10369	CDS	-2	344693	344923	231		protein of unknown function
NSVD2_v1_10370	CDS	3	344907	345905	999		conserved exported protein of unknown function
NSVD2_v1_10371	CDS	2	345902	346624	723		conserved protein of unknown function
NSVD2_v1_10372	CDS	-2	346661	347257	597	ppi	putative peptidyl-prolyl cis-trans isomerase	5.2.1.8
NSVD2_v1_10373	CDS	-3	347278	347994	717	rnc	Ribonuclease 3	3.1.26.3
NSVD2_v1_10374	CDS	-3	348010	349266	1257	fabF	3-oxoacyl-[acyl carrier protein] synthase 2	2.3.1.179
NSVD2_v1_10375	CDS	-2	349274	349525	252	acpP	acyl carrier protein
NSVD2_v1_10376	CDS	3	349650	349829	180		protein of unknown function
NSVD2_v1_20001	CDS	-3	350245	350505	261		protein of unknown function
NSVD2_v1_20002	CDS	-2	350495	350857	363		protein of unknown function
NSVD2_v1_20003	CDS	-3	350854	351138	285		protein of unknown function
NSVD2_v1_20004	CDS	1	351583	351783	201		small multidrug resistance family-3 protein
NSVD2_v1_20005	CDS	1	351820	352266	447		conserved protein of unknown function
NSVD2_v1_20006	CDS	1	352405	353763	1359		membrane fusion protein, heavy metal efflux system
NSVD2_v1_20007	CDS	2	353765	356905	3141	helA	Protein HelA
NSVD2_v1_20008	CDS	2	357194	358120	927		Diguanylate cyclase
NSVD2_v1_20009	CDS	-1	358146	359303	1158	ligC	DNA ligase C1	6.5.1.1
NSVD2_v1_20010	CDS	-2	359300	360208	909		bifunctional non-homologous end joining protein LigD	6.5.1.1
NSVD2_v1_20011	CDS	2	360338	361069	732		A/G-specific adenine glycosylase	3.2.2.31
NSVD2_v1_20012	CDS	1	361024	361473	450		8-oxo-dGTP diphosphatase	3.6.1.55
NSVD2_v1_20013	CDS	1	361480	362025	546		N-acetyltransferase domain-containing protein
NSVD2_v1_20014	CDS	3	362097	362810	714		3'-5' exonuclease
NSVD2_v1_20015	CDS	-1	362865	363917	1053		protein of unknown function
NSVD2_v1_20016	CDS	1	364120	364548	429		exported protein of unknown function
NSVD2_v1_20017	CDS	-1	364542	364907	366		conserved exported protein of unknown function
NSVD2_v1_20018	CDS	3	365241	366629	1389		conserved protein of unknown function
NSVD2_v1_20019	CDS	2	366788	368137	1350	urtA	Urea ABC transporter substrate-binding protein UrtA
NSVD2_v1_20020	CDS	2	368354	369865	1512	urtB	Urea ABC transporter permease subunit UrtB
NSVD2_v1_20021	CDS	2	370031	371170	1140	urtC	Urea ABC transporter permease subunit UrtC
NSVD2_v1_20022	CDS	1	371302	371658	357		protein of unknown function
NSVD2_v1_20023	CDS	2	371774	372550	777	urtD	Urea ABC transporter, ATP-binding protein UrtD
NSVD2_v1_20024	CDS	3	372534	373244	711	urtE	Urea ABC transporter, ATP-binding protein UrtE
NSVD2_v1_20025	CDS	3	373257	373472	216		protein of unknown function
NSVD2_v1_20026	CDS	2	373775	375046	1272		conserved protein of unknown function
NSVD2_v1_20027	CDS	-3	375034	376080	1047		Eukaryotic-type low-affinity urea transporter
NSVD2_v1_20028	CDS	2	376244	376546	303	ureA	Urease subunit gamma	3.5.1.5
NSVD2_v1_20029	CDS	3	376566	376883	318		conserved protein of unknown function
NSVD2_v1_20030	CDS	3	376968	377144	177		protein of unknown function
NSVD2_v1_20031	CDS	1	377497	377946	450		urease subunit beta	3.5.1.5
NSVD2_v1_20032	CDS	2	377969	379693	1725	ureC	Urease subunit alpha	3.5.1.5
NSVD2_v1_miscRNA2	misc_RNA	-1	378114	378410	297		5_ureB_sRNA
NSVD2_v1_20033	CDS	1	379711	380397	687	ureF	Urease accessory protein UreF
NSVD2_v1_20034	CDS	3	380394	381095	702	ureG	Urease accessory protein UreG
NSVD2_v1_20035	CDS	1	381070	381939	870		putative Urease accessory protein UreD
NSVD2_v1_20036	CDS	-2	381944	382111	168		protein of unknown function
NSVD2_v1_20037	CDS	2	382454	382624	171		protein of unknown function
NSVD2_v1_20038	CDS	2	383105	383788	684	cusR	DNA-binding transcriptional activator CusR
NSVD2_v1_20039	CDS	1	383785	385218	1434		Histidine kinase	2.7.13.3
NSVD2_v1_20040	CDS	2	385454	385552	99		protein of unknown function
NSVD2_v1_20041	CDS	3	385590	386153	564		protein of unknown function
NSVD2_v1_20042	CDS	2	386210	386716	507		conserved membrane protein of unknown function
NSVD2_v1_20043	CDS	-1	386970	387461	492		exported protein of unknown function
NSVD2_v1_20044	CDS	-2	387527	387682	156		protein of unknown function
NSVD2_v1_20045	CDS	2	387860	388360	501		conserved protein of unknown function
NSVD2_v1_20046	CDS	3	388416	389948	1533		formate hydrogenlyase transcriptional activator
NSVD2_v1_20047	CDS	2	390536	390673	138		protein of unknown function
NSVD2_v1_20048	CDS	1	390670	392577	1908		cytochrome bd ubiquinol oxidase subunit I	7.1.1.7
NSVD2_v1_20049	CDS	1	392812	393441	630		S24 family peptidase
NSVD2_v1_20050	CDS	2	393554	394351	798		conserved exported protein of unknown function
NSVD2_v1_20051	CDS	3	394407	394640	234		protein of unknown function
NSVD2_v1_20052	CDS	-2	394802	395926	1125		membrane fusion protein, heavy metal efflux system
NSVD2_v1_20053	CDS	1	396262	396435	174		protein of unknown function
NSVD2_v1_20054	CDS	1	396496	396915	420		protein of unknown function
NSVD2_v1_20055	CDS	3	396978	397331	354		protein of unknown function
NSVD2_v1_20056	CDS	1	397792	398736	945		mannose-1-phosphate guanylyltransferase	2.7.7.13
NSVD2_v1_20057	CDS	-2	398843	399019	177		Acetyltransferase (modular protein)	2.3.1.-
NSVD2_v1_20058	CDS	1	399154	399270	117		protein of unknown function
NSVD2_v1_20059	CDS	-3	399271	400197	927		monovalent cation:H+ antiporter-2, CPA2 family
NSVD2_v1_20060	CDS	-1	400194	400445	252		membrane protein of unknown function
NSVD2_v1_20061	CDS	3	400710	401564	855		universal stress protein E
NSVD2_v1_20062	CDS	2	401840	402205	366		protein of unknown function
NSVD2_v1_20063	CDS	1	402331	403311	981		putative Universal stress protein
NSVD2_v1_20064	CDS	3	403308	403739	432		conserved exported protein of unknown function
NSVD2_v1_20065	CDS	2	403778	404095	318		protein of unknown function
NSVD2_v1_20066	CDS	1	404626	404784	159		protein of unknown function
NSVD2_v1_20067	CDS	-3	404815	405081	267		protein of unknown function
NSVD2_v1_20068	CDS	2	404834	404926	93		protein of unknown function
NSVD2_v1_20069	CDS	2	405002	405202	201		exported protein of unknown function
NSVD2_v1_20070	CDS	1	405199	405342	144		protein of unknown function
NSVD2_v1_20071	CDS	3	405372	405692	321		protein of unknown function
NSVD2_v1_20072	CDS	-2	405695	405913	219		protein of unknown function
NSVD2_v1_20073	CDS	1	405913	406839	927		conserved protein of unknown function
NSVD2_v1_20074	CDS	3	406956	407372	417	rnk	Regulator of nucleoside diphosphate kinase
NSVD2_v1_20075	CDS	-1	407592	407813	222		protein of unknown function
NSVD2_v1_20076	CDS	-1	408096	410222	2127		conserved protein of unknown function
NSVD2_v1_20077	CDS	-1	410346	411236	891		Triacylglycerol lipase
NSVD2_v1_20078	CDS	2	411287	411532	246		protein of unknown function
NSVD2_v1_20079	CDS	2	411770	412207	438		exported protein of unknown function
NSVD2_v1_20080	CDS	1	412351	413070	720		conserved protein of unknown function
NSVD2_v1_20081	CDS	2	413465	413800	336		conserved protein of unknown function
NSVD2_v1_20082	CDS	-1	414021	414854	834		trans-aconitate 2-methyltransferase	2.1.1.144
NSVD2_v1_20083	CDS	-3	414952	415311	360		conserved protein of unknown function
NSVD2_v1_20084	CDS	-3	415405	416001	597		protein of unknown function
NSVD2_v1_20085	CDS	-2	416264	416854	591		exported protein of unknown function
NSVD2_v1_20086	CDS	2	416918	417373	456		protein of unknown function
NSVD2_v1_20087	CDS	3	417606	418421	816		SDR family oxidoreductase
NSVD2_v1_20088	CDS	1	418963	419292	330		conserved protein of unknown function
NSVD2_v1_20089	CDS	-1	419349	420266	918		(Fe-S)-binding protein
NSVD2_v1_20090	CDS	3	420522	421424	903		dTDP-glucose pyrophosphorylase
NSVD2_v1_20091	CDS	-1	421461	422732	1272		MFS transporter, DHA3 family, macrolide efflux protein
NSVD2_v1_20092	CDS	3	423120	423695	576		chemotaxis protein CheZ
NSVD2_v1_20093	CDS	-1	423717	425132	1416	miaB	tRNA-2-methylthio-N(6)-dimethylallyladenosine synthase	2.8.4.3
NSVD2_v1_20094	CDS	-2	425129	426433	1305		threonylcarbamoyladenosine tRNA methylthiotransferase MtaB	2.8.4.5
NSVD2_v1_20095	CDS	3	426546	426947	402		conserved protein of unknown function
NSVD2_v1_20096	CDS	1	427051	428328	1278	ampG	muropeptide:H(+) symporter
NSVD2_v1_20097	CDS	-3	428632	428922	291		conserved membrane protein of unknown function
NSVD2_v1_20098	CDS	3	429018	429386	369		conserved exported protein of unknown function
NSVD2_v1_20099	CDS	3	429759	434387	4629	nrdJ	Vitamin B12-dependent ribonucleotide reductase	1.17.4.1
NSVD2_v1_20100	CDS	2	434447	434887	441		protein of unknown function
NSVD2_v1_20101	CDS	1	435061	435720	660		membrane protein of unknown function
NSVD2_v1_20102	CDS	-1	435789	436154	366		protein of unknown function
NSVD2_v1_20103	CDS	3	436194	436694	501		protein of unknown function
NSVD2_v1_20104	CDS	2	436691	437245	555		protein of unknown function
NSVD2_v1_20105	CDS	2	437300	439003	1704		DUF4331 family protein
NSVD2_v1_20106	CDS	2	439106	440359	1254		conserved protein of unknown function
NSVD2_v1_20107	CDS	3	440343	441539	1197		conserved membrane protein of unknown function
NSVD2_v1_20108	CDS	-2	441587	442024	438		protein of unknown function
NSVD2_v1_20109	CDS	-1	442056	442421	366		Response regulator
NSVD2_v1_20110	CDS	1	442858	445833	2976		protein of unknown function
NSVD2_v1_20111	CDS	3	445836	446561	726		protein of unknown function
NSVD2_v1_20112	CDS	1	446707	448047	1341		transposase
NSVD2_v1_20113	CDS	-2	448742	449107	366		putative membrane transporter protein
NSVD2_v1_20114	CDS	1	449179	449775	597		protein of unknown function
NSVD2_v1_20115	CDS	-3	449194	449328	135		protein of unknown function
NSVD2_v1_20116	CDS	-2	449894	451084	1191		glycogen phosphorylase	2.4.1.1
NSVD2_v1_20117	CDS	-3	451123	452241	1119		Na+-dependent transporter
NSVD2_v1_20118	CDS	-1	452286	452570	285		protein of unknown function
NSVD2_v1_20119	CDS	3	452667	453164	498		membrane protein of unknown function
NSVD2_v1_20120	CDS	-3	453382	453444	63		protein of unknown function
NSVD2_v1_20121	CDS	1	453802	454815	1014		membrane protein of unknown function
NSVD2_v1_20122	CDS	2	454901	455047	147		protein of unknown function
NSVD2_v1_20123	CDS	3	455307	456530	1224		poly(beta-D-mannuronate) lyase	4.2.2.3
NSVD2_v1_20124	CDS	1	457180	458343	1164		conserved exported protein of unknown function
NSVD2_v1_20125	CDS	-3	458497	458829	333		conserved protein of unknown function
NSVD2_v1_20126	CDS	-3	458893	460506	1614		putative DUF748 domain-containing protein
NSVD2_v1_20127	CDS	-2	461576	462385	810		Polysaccharide deacetylase family protein
NSVD2_v1_20128	CDS	-1	462528	463625	1098	yahK	aldehyde reductase, NADPH-dependent	1.1.1.2, 1.1.1.55
NSVD2_v1_20129	CDS	2	463859	464377	519		DNA-3-methyladenine glycosylase I	3.2.2.20
NSVD2_v1_20130	CDS	-1	464349	464522	174		protein of unknown function
NSVD2_v1_20131	CDS	3	464730	465053	324		conserved protein of unknown function
NSVD2_v1_20132	CDS	1	465091	465342	252		protein of unknown function
NSVD2_v1_20133	CDS	2	465155	465568	414		protein of unknown function
NSVD2_v1_20134	CDS	2	465608	465853	246		protein of unknown function
NSVD2_v1_20135	CDS	3	465762	466043	282		protein of unknown function
NSVD2_v1_20136	CDS	1	465961	467604	1644	pgm	phosphoglucomutase	5.4.2.2
NSVD2_v1_20137	CDS	3	467613	467900	288		Cupin domain-containing protein
NSVD2_v1_20138	CDS	-2	467945	468325	381		Crystall_3 domain-containing protein
NSVD2_v1_20139	CDS	-3	468523	469518	996		Trypsin-like peptidase domain-containing protein
NSVD2_v1_20140	CDS	1	469666	470208	543		conserved exported protein of unknown function
NSVD2_v1_20141	CDS	-3	470329	470601	273		protein of unknown function
NSVD2_v1_20142	CDS	-1	470892	471431	540		conserved exported protein of unknown function
NSVD2_v1_20143	CDS	-2	471470	471811	342		conserved protein of unknown function
NSVD2_v1_20144	CDS	-2	472019	474313	2295		penicillin-binding protein 1B	2.4.1.129, 3.4.16.4
NSVD2_v1_20145	CDS	3	474441	474866	426		conserved protein of unknown function
NSVD2_v1_20146	CDS	1	474955	475611	657		rare lipoprotein A
NSVD2_v1_20147	CDS	3	475827	477089	1263		putative hemolysin
NSVD2_v1_20148	CDS	-1	477063	478673	1611		Diguanylate cyclase
NSVD2_v1_20149	CDS	-2	478739	480796	2058	ligA	DNA ligase	6.5.1.2
NSVD2_v1_20150	CDS	-2	480845	482758	1914		conserved protein of unknown function
NSVD2_v1_20151	CDS	-1	482769	483746	978		AAA family ATPase
NSVD2_v1_20152	CDS	3	483873	484496	624		LysM peptidoglycan-binding domain-containing protein
NSVD2_v1_20153	CDS	2	484496	486004	1509	trpE	Anthranilate synthase component 1	4.1.3.27
NSVD2_v1_20154	CDS	2	486125	486688	564	pabA	aminodeoxychorismate synthase subunit 2	2.6.1.85
NSVD2_v1_20155	CDS	-3	486799	489114	2316		GspE/PulE family protein
NSVD2_v1_20156	CDS	2	489236	489769	534		membrane protein of unknown function
NSVD2_v1_20157	CDS	-1	489771	490889	1119		conserved exported protein of unknown function
NSVD2_v1_20158	CDS	-1	490953	491747	795		carboxymethylenebutenolidase	3.1.1.45
NSVD2_v1_20159	CDS	1	491881	492834	954		Gfo/Idh/MocA family oxidoreductase
NSVD2_v1_20160	CDS	-1	492858	493097	240		protein of unknown function
NSVD2_v1_20161	CDS	-3	493138	494649	1512		conserved exported protein of unknown function
NSVD2_v1_20162	CDS	1	494818	496344	1527		magnesium chelatase family protein
NSVD2_v1_20163	CDS	2	496346	496558	213		conserved protein of unknown function
NSVD2_v1_20164	CDS	-2	496457	496582	126		protein of unknown function
NSVD2_v1_20165	CDS	2	496595	497020	426		conserved protein of unknown function
NSVD2_v1_20166	CDS	-2	497066	497461	396		HSP20 family protein
NSVD2_v1_20167	CDS	-3	497542	500142	2601	clpB	chaperone protein ClpB
NSVD2_v1_20168	CDS	-3	500233	500421	189		protein of unknown function
NSVD2_v1_20169	CDS	2	500537	501328	792		SDR family oxidoreductase
NSVD2_v1_20170	CDS	3	501363	502175	813		conserved membrane protein of unknown function
NSVD2_v1_20171	CDS	-1	502209	502415	207		conserved protein of unknown function
NSVD2_v1_20172	CDS	-1	502473	503147	675		FHA domain-containing protein
NSVD2_v1_20173	CDS	-3	503302	503772	471		protein of unknown function
NSVD2_v1_20174	CDS	-2	503729	503875	147		conserved protein of unknown function
NSVD2_v1_20175	CDS	1	504094	504585	492		protein of unknown function
NSVD2_v1_20176	CDS	1	504886	505269	384		conserved protein of unknown function
NSVD2_v1_20177	CDS	3	505290	506045	756		protein of unknown function
NSVD2_v1_20178	CDS	1	505837	507321	1485		membrane protein of unknown function
NSVD2_v1_20179	CDS	3	507324	508502	1179		HlyD family type I secretion periplasmic adaptor subunit
NSVD2_v1_20180	CDS	2	508505	508762	258		protein of unknown function
NSVD2_v1_20181	CDS	2	509033	510388	1356		TolC family protein
NSVD2_v1_20182	CDS	2	510440	510604	165		protein of unknown function
NSVD2_v1_20183	CDS	2	510758	511549	792		protein of unknown function
NSVD2_v1_20184	CDS	3	511527	511745	219		protein of unknown function
NSVD2_v1_20185	CDS	1	511735	512982	1248		protein of unknown function
NSVD2_v1_20186	CDS	2	512927	518548	5622		serralysin	3.4.24.40
NSVD2_v1_20187	CDS	1	518596	520896	2301		serralysin	3.4.24.40
NSVD2_v1_20188	CDS	2	520898	521629	732		serralysin	3.4.24.40
NSVD2_v1_20189	CDS	-1	521646	521996	351		protein of unknown function
NSVD2_v1_tRNA7	tRNA	-1	522065	522154	90		Ser tRNA
NSVD2_v1_20190	CDS	3	522441	522848	408		protein of unknown function
NSVD2_v1_20191	CDS	-3	522979	523476	498	tadA	tRNA-specific adenosine deaminase	3.5.4.33
NSVD2_v1_20192	CDS	-1	523692	524693	1002		Anti-sigma factor
NSVD2_v1_20193	CDS	-2	524702	525289	588		RNA polymerase sigma-70 factor, ECF subfamily
NSVD2_v1_20194	CDS	1	525499	525966	468		hemoglobin
NSVD2_v1_20195	CDS	-2	526037	527122	1086		conserved protein of unknown function
NSVD2_v1_20196	CDS	-3	527113	527898	786		Tetratricopeptide repeat protein
NSVD2_v1_20197	CDS	-1	527997	528419	423		conserved protein of unknown function
NSVD2_v1_20198	CDS	1	528496	530214	1719		SagB/ThcOx family dehydrogenase
NSVD2_v1_20199	CDS	3	530229	531086	858		conserved protein of unknown function
NSVD2_v1_20200	CDS	2	531260	531670	411		DUF4359 domain-containing protein
NSVD2_v1_20201	CDS	-1	531678	532265	588		conserved exported protein of unknown function
NSVD2_v1_20202	CDS	-2	532127	532381	255		protein of unknown function
NSVD2_v1_20203	CDS	3	532656	533093	438		conserved protein of unknown function
NSVD2_v1_20204	CDS	-2	533441	534040	600		protein of unknown function
NSVD2_v1_20205	CDS	1	534526	536829	2304		Oxygen sensor histidine kinase NreB (modular protein)
NSVD2_v1_20206	CDS	3	536826	537491	666		DNA-binding response regulator
NSVD2_v1_20207	CDS	2	537812	540217	2406		putative phosphoketolase	4.1.2.-
NSVD2_v1_20208	CDS	3	540360	542033	1674		two-component system, NtrC family, sensor kinase	2.7.13.3
NSVD2_v1_20209	CDS	-1	542022	542285	264		protein of unknown function
NSVD2_v1_20210	CDS	2	542564	546874	4311		two-component system, NarL family, sensor histidine kinase UhpB	2.7.13.3
NSVD2_v1_20211	CDS	3	546885	548639	1755		putative Sensor histidine kinase with MCP region	2.7.13.3
NSVD2_v1_20212	CDS	2	548660	550999	2340		two-component system, NarL family, sensor histidine kinase UhpB	2.7.13.3
NSVD2_v1_20213	CDS	3	551004	551633	630		two-component system, NarL family, invasion response regulator UvrY
NSVD2_v1_20214	CDS	2	551915	552154	240		protein of unknown function
NSVD2_v1_20215	CDS	2	552188	552577	390		exported protein of unknown function
NSVD2_v1_20216	CDS	3	552627	553058	432		protein of unknown function
NSVD2_v1_20217	CDS	3	553407	553628	222		conserved protein of unknown function
NSVD2_v1_20218	CDS	3	553887	554411	525		menaquinol-cytochrome c reductase iron-sulfur subunit	1.10.2.-
NSVD2_v1_20219	CDS	3	554541	555866	1326		ubiquinol-cytochrome c reductase cytochrome b subunit
NSVD2_v1_20220	CDS	1	555967	556482	516		conserved exported protein of unknown function
NSVD2_v1_20221	CDS	2	556460	556963	504		Cytochrome c
NSVD2_v1_20222	CDS	2	557105	557512	408		putative redox protein
NSVD2_v1_20223	CDS	1	557581	557940	360		Sulfur reduction protein DsrE
NSVD2_v1_20224	CDS	3	557985	558515	531		Cytochrome c domain-containing protein
NSVD2_v1_20225	CDS	1	558343	558747	405		protein of unknown function
NSVD2_v1_20226	CDS	2	558971	559315	345		protein of unknown function
NSVD2_v1_20227	CDS	1	559312	559896	585		conserved membrane protein of unknown function
NSVD2_v1_20228	CDS	2	559898	560464	567		MULTIHEME_CYTC domain-containing protein
NSVD2_v1_20229	CDS	-1	560529	561983	1455		membrane protein
NSVD2_v1_20230	CDS	-1	562041	562556	516		YflT domain-containing protein
NSVD2_v1_20231	CDS	-1	562569	563111	543		putative BON domain-containing protein
NSVD2_v1_20232	CDS	1	562807	563280	474		protein of unknown function
NSVD2_v1_20233	CDS	3	563277	563444	168		protein of unknown function
NSVD2_v1_20234	CDS	-2	563459	564322	864		cyclase	4.-.-.-
NSVD2_v1_20235	CDS	-1	564444	564638	195		protein of unknown function
NSVD2_v1_20236	CDS	-2	564884	565282	399		conserved protein of unknown function
NSVD2_v1_20237	CDS	-2	565700	565960	261		protein of unknown function
NSVD2_v1_20238	CDS	-3	565858	568116	2259		formate hydrogenlyase transcriptional activator
NSVD2_v1_20239	CDS	-2	568022	568468	447		protein of unknown function
NSVD2_v1_20240	CDS	-2	568583	569179	597		DUF1579 domain-containing protein
NSVD2_v1_20241	CDS	-2	569216	569512	297		sulfur-carrier protein
NSVD2_v1_20242	CDS	-1	569583	570074	492		VOC family protein
NSVD2_v1_20243	CDS	-3	570442	571623	1182		Exo-alpha-sialidase
NSVD2_v1_20244	CDS	-3	571813	572238	426		YCII domain-containing protein
NSVD2_v1_20245	CDS	-2	572276	572668	393		YciI family protein
NSVD2_v1_20246	CDS	-2	572732	573214	483		PhnB protein
NSVD2_v1_20247	CDS	-1	573327	573806	480		protein of unknown function
NSVD2_v1_20248	CDS	-3	573934	574518	585		protein of unknown function
NSVD2_v1_20249	CDS	2	574130	575713	1584		protein of unknown function
NSVD2_v1_20250	CDS	1	575653	576579	927		protein of unknown function
NSVD2_v1_20251	CDS	3	577101	577214	114		protein of unknown function
NSVD2_v1_20252	CDS	-3	577687	578955	1269		RNA polymerase sigma-70 factor, ECF subfamily
NSVD2_v1_20253	CDS	-3	579127	579366	240		protein of unknown function
NSVD2_v1_20254	CDS	-3	579436	579612	177		protein of unknown function
NSVD2_v1_20255	CDS	-3	579655	581046	1392		Sigma-54-dependent Fis family transcriptional regulator
NSVD2_v1_20256	CDS	-2	581048	581827	780		protein of unknown function
NSVD2_v1_20257	CDS	-2	581912	583021	1110		protein of unknown function
NSVD2_v1_20258	CDS	-2	583112	583417	306	glnB	Nitrogen regulatory protein P-II
NSVD2_v1_20259	CDS	-1	583365	586667	3303		conserved protein of unknown function
NSVD2_v1_20260	CDS	-2	586658	588358	1701	nuoL	NADH-quinone oxidoreductase, membrane subunit L	1.6.99.5
NSVD2_v1_20261	CDS	3	588498	588713	216		protein of unknown function
NSVD2_v1_20262	CDS	-2	588710	589297	588		conserved exported protein of unknown function
NSVD2_v1_20263	CDS	-1	589575	589718	144		protein of unknown function
NSVD2_v1_20264	CDS	-2	589781	590611	831	nhoA	Arylamine N-acetyltransferase	2.3.1.118, 2.3.1.5
NSVD2_v1_20266	CDS	1	591232	591462	231		conserved protein of unknown function
NSVD2_v1_20265	CDS	3	591462	592622	1161	nrgA	Ammonium transporter
NSVD2_v1_20267	CDS	3	592728	593165	438		Rieske (2Fe-2S) protein
NSVD2_v1_20268	CDS	1	593287	594324	1038		putative quinol-cytochrome c reductase, cytochrome b subunit	1.10.2.2
NSVD2_v1_20269	CDS	3	594369	595784	1416		Putative octaheme cytochrome c
NSVD2_v1_20270	CDS	-1	595920	596099	180		protein of unknown function
NSVD2_v1_20271	CDS	-3	596125	596433	309		Alkylhydroperoxidase
NSVD2_v1_20272	CDS	-3	596455	597033	579		DUF4395 family protein
NSVD2_v1_20273	CDS	-3	597091	597543	453		protein of unknown function
NSVD2_v1_20274	CDS	-3	597613	597912	300		protein of unknown function
NSVD2_v1_20275	CDS	1	598114	599103	990		AraC family transcriptional regulator, alkane utilization regulator
NSVD2_v1_20276	CDS	-1	599175	599663	489		Cupin domain-containing protein
NSVD2_v1_20277	CDS	-3	599710	600081	372		VOC family protein
NSVD2_v1_20278	CDS	-2	600131	600883	753		MBL fold metallo-hydrolase
NSVD2_v1_20279	CDS	-2	600950	601540	591		protein of unknown function
NSVD2_v1_20280	CDS	-2	601658	601939	282		protein of unknown function
NSVD2_v1_20281	CDS	-1	602196	602591	396		VOC family protein
NSVD2_v1_20282	CDS	-1	602592	603782	1191		conserved protein of unknown function
NSVD2_v1_20283	CDS	-3	603841	604101	261		protein of unknown function
NSVD2_v1_20284	CDS	-1	604098	606785	2688		protein of unknown function
NSVD2_v1_20285	CDS	-2	606887	607837	951		pyridoxine 4-dehydrogenase	1.1.1.65
NSVD2_v1_20286	CDS	-2	607889	608875	987		N-acyl-phosphatidylethanolamine-hydrolysing phospholipase D	3.1.4.54
NSVD2_v1_20287	CDS	2	609002	609574	573		Deglycase TK1284	3.4.22.-, 3.5.1.124
NSVD2_v1_20288	CDS	-3	609691	610137	447		micrococcal nuclease	3.1.31.1
NSVD2_v1_20289	CDS	-2	610292	610966	675	fkpA	FKBP-type peptidyl-prolyl cis-trans isomerase FkpA	5.2.1.8
NSVD2_v1_20290	CDS	-3	611098	612333	1236		MFS transporter
NSVD2_v1_20291	CDS	-2	612308	613255	948	yqjG	glutathionyl-hydroquinone reductase YqjG	1.8.5.7
NSVD2_v1_20292	CDS	-1	613365	613499	135		conserved protein of unknown function
NSVD2_v1_20293	CDS	-2	613736	614395	660		protein of unknown function
NSVD2_v1_20294	CDS	-3	614668	614928	261		protein of unknown function
NSVD2_v1_20295	CDS	-3	615484	615804	321		conserved exported protein of unknown function
NSVD2_v1_20296	CDS	2	616232	616729	498		protein of unknown function
NSVD2_v1_20297	CDS	-2	616904	617083	180		protein of unknown function
NSVD2_v1_20298	CDS	-3	617083	617289	207		protein of unknown function
NSVD2_v1_20299	CDS	-2	617234	617533	300		protein of unknown function
NSVD2_v1_20300	CDS	3	617430	617705	276		protein of unknown function
NSVD2_v1_20301	CDS	2	617726	618241	516		conserved exported protein of unknown function
NSVD2_v1_20302	CDS	-2	618647	619879	1233		protein of unknown function
NSVD2_v1_20303	CDS	-1	620301	621407	1107		putative Histidine kinase	2.7.13.3
NSVD2_v1_20304	CDS	-1	621762	622853	1092		AI-2E family transporter
NSVD2_v1_20305	CDS	3	623019	623792	774		membrane protein
NSVD2_v1_20306	CDS	-3	623866	624318	453		Chemotaxis protein CheY
NSVD2_v1_20307	CDS	-2	624344	625825	1482		PAS domain-containing sensor histidine kinase
NSVD2_v1_20308	CDS	-3	625888	626574	687		protein of unknown function
NSVD2_v1_30001	CDS	-3	626851	627594	744	fabG	3-oxoacyl-[acyl-carrier-protein] reductase FabG	1.1.1.100
NSVD2_v1_30002	CDS	-2	627623	628564	942	fabD	[acyl-carrier-protein] S-malonyltransferase	2.3.1.39
NSVD2_v1_30003	CDS	-3	628663	629478	816		enoyl-[acyl-carrier protein] reductase III	1.3.1.104
NSVD2_v1_30004	CDS	-1	629565	630542	978	fabH	3-oxoacyl-[acyl carrier protein] synthase 3	2.3.1.180, 2.3.1.38
NSVD2_v1_30005	CDS	-2	630539	631564	1026	plsX	Phosphate acyltransferase	2.3.1.274
NSVD2_v1_30006	CDS	1	631699	631986	288		protein of unknown function
NSVD2_v1_30007	CDS	-3	631831	632421	591		DUF177 domain-containing protein
NSVD2_v1_30008	CDS	-1	632433	632690	258	rpsR	30S ribosomal subunit protein S18
NSVD2_v1_30009	CDS	-2	632699	633091	393		Single-stranded DNA-binding protein
NSVD2_v1_30010	CDS	-1	633075	633410	336	rpsF	30S ribosomal protein S6
NSVD2_v1_30011	CDS	-2	633557	634648	1092	ychF	redox-responsive ATPase YchF
NSVD2_v1_30012	CDS	-2	634652	635230	579	pth	Peptidyl-tRNA hydrolase	3.1.1.29
NSVD2_v1_30013	CDS	-3	635233	635994	762	rplY	50S ribosomal protein L25
NSVD2_v1_30014	CDS	-2	636086	637081	996	prs	ribose-phosphate diphosphokinase	2.7.6.1
NSVD2_v1_30015	CDS	-1	637134	638051	918	ispE	4-diphosphocytidyl-2-C-methyl-D-erythritol kinase	2.7.1.148
NSVD2_v1_30016	CDS	-1	638145	639539	1395	zraR	Transcriptional regulatory protein ZraR
NSVD2_v1_30017	CDS	-2	639524	641245	1722		two-component system, NtrC family, sensor histidine kinase PilS	2.7.13.3
NSVD2_v1_30018	CDS	-3	641350	642570	1221	pilC	Type IV pilus assembly protein PilC
NSVD2_v1_30019	CDS	-2	642809	643402	594		cardiolipin synthase (CMP-forming)	2.7.8.41
NSVD2_v1_30020	CDS	3	643488	643805	318		conserved protein of unknown function
NSVD2_v1_30021	CDS	-2	643802	644947	1146		Serine hydrolase
NSVD2_v1_30022	CDS	-1	645000	645509	510		cell division initiation protein
NSVD2_v1_30023	CDS	-2	645524	645820	297		YggT family protein
NSVD2_v1_30024	CDS	-3	645808	646632	825	proC	Pyrroline-5-carboxylate reductase	1.5.1.2
NSVD2_v1_30025	CDS	-1	646629	647363	735		Pyridoxal phosphate homeostasis protein
NSVD2_v1_30026	CDS	-1	647451	648146	696		Purine nucleoside phosphorylase
NSVD2_v1_30027	CDS	-2	648209	649393	1185	ftsZ	cell division protein FtsZ
NSVD2_v1_30028	CDS	-3	649435	650670	1236	ftsA	cell division protein FtsA
NSVD2_v1_30029	CDS	-3	650677	651381	705		cell division protein FtsQ
NSVD2_v1_30030	CDS	-2	651506	652477	972	ddlB	D-alanine--D-alanine ligase B	6.3.2.4
NSVD2_v1_30031	CDS	-3	652474	653424	951	murB	UDP-N-acetylenolpyruvoylglucosamine reductase	1.3.1.98
NSVD2_v1_30032	CDS	-1	653424	654797	1374	murC	UDP-N-acetylmuramate--L-alanine ligase	6.3.2.8
NSVD2_v1_30033	CDS	-2	654857	655963	1107	murG	UDP-N-acetylglucosamine--N-acetylmuramyl-(pentapeptide) pyrophosphoryl-undecaprenol N-acetylglucosamine transferase	2.4.1.227
NSVD2_v1_30034	CDS	-3	655960	657258	1299	ftsW	essential cell division protein FtsW
NSVD2_v1_30035	CDS	-2	657245	658624	1380	murD	UDP-N-acetylmuramoylalanine--D-glutamate ligase	6.3.2.9
NSVD2_v1_30036	CDS	-3	658630	659706	1077	mraY	phospho-N-acetylmuramoyl-pentapeptide- transferase	2.7.8.13
NSVD2_v1_30037	CDS	-1	659706	661226	1521	murF	UDP-N-acetylmuramoyl-tripeptide--D-alanyl-D-alanine ligase	6.3.2.10
NSVD2_v1_30038	CDS	-2	661223	662728	1506	murE	UDP-N-acetylmuramoyl-L-alanyl-D-glutamate--2,6-diaminopimelate ligase	6.3.2.13
NSVD2_v1_30039	CDS	-3	662725	664467	1743		cell division protein FtsI (penicillin-binding protein 3)	3.4.16.4
NSVD2_v1_30040	CDS	-1	664464	664796	333		cell division protein FtsL
NSVD2_v1_30041	CDS	-2	664793	665668	876	rsmH	16S rRNA m(4)C1402 methyltransferase	2.1.1.199
NSVD2_v1_30042	CDS	-2	665933	667234	1302	asnS	Asparagine--tRNA ligase	6.1.1.22
NSVD2_v1_30043	CDS	1	667339	668247	909		conserved protein of unknown function
NSVD2_v1_30044	CDS	-2	668270	669319	1050		conserved exported protein of unknown function
NSVD2_v1_30045	CDS	-2	669347	669844	498		cyclic-di-GMP-binding protein
NSVD2_v1_30046	CDS	-1	669858	671849	1992	cstA	Peptide transporter CstA
NSVD2_v1_30047	CDS	-2	672065	672379	315		conserved exported protein of unknown function
NSVD2_v1_30048	CDS	-3	672499	674508	2010		DUF4105 domain-containing protein
NSVD2_v1_30049	CDS	-1	674532	675308	777		Peptidase
NSVD2_v1_30050	CDS	-2	675305	676333	1029		Flippase-like domain-containing protein
NSVD2_v1_30051	CDS	-1	676326	677678	1353		1L-myo-inositol-1-phosphate cytidylyltransferase	2.7.7.74, 2.7.8.34
NSVD2_v1_30052	CDS	-2	677675	678400	726		NTP_transf_3 domain-containing protein
NSVD2_v1_30053	CDS	-3	678397	679491	1095		2-aminoethylphosphonate-pyruvate transaminase	2.6.1.37
NSVD2_v1_30054	CDS	-2	679613	680191	579	comE	Sulfopyruvate decarboxylase subunit beta	4.1.1.79
NSVD2_v1_30055	CDS	-3	680188	680685	498		TPP_enzyme_N domain-containing protein
NSVD2_v1_30056	CDS	1	680836	681342	507		exported protein of unknown function
NSVD2_v1_30057	CDS	2	681356	681928	573		conserved protein of unknown function
NSVD2_v1_30058	CDS	1	681973	683652	1680		phosphoenolpyruvate phosphomutase	5.4.2.9
NSVD2_v1_30059	CDS	1	683764	684411	648		TetR/AcrR family transcriptional regulator
NSVD2_v1_30060	CDS	3	684411	685589	1179		membrane fusion protein, multidrug efflux system
NSVD2_v1_30061	CDS	2	685709	688915	3207		Efflux RND transporter permease subunit
NSVD2_v1_30062	CDS	-3	688996	689328	333		SCP2 sterol-binding domain-containing protein
NSVD2_v1_30063	CDS	-2	689342	689785	444		S-adenosylmethionine decarboxylase
NSVD2_v1_30064	CDS	-3	689836	690036	201		protein of unknown function
NSVD2_v1_30065	CDS	-2	690230	690556	327		protein of unknown function
NSVD2_v1_30066	CDS	3	690285	690683	399		IPT/TIG domain-containing protein
NSVD2_v1_30067	CDS	-3	690742	691866	1125		DUF2914 domain-containing protein
NSVD2_v1_30068	CDS	-2	691898	692950	1053		conserved protein of unknown function
NSVD2_v1_30069	CDS	-2	692984	693613	630		conserved exported protein of unknown function
NSVD2_v1_30070	CDS	-1	693639	694091	453		membrane protein of unknown function
NSVD2_v1_30071	CDS	-1	694107	694730	624		conserved protein of unknown function
NSVD2_v1_30072	CDS	-2	694724	695083	360		PilZ domain-containing protein
NSVD2_v1_30073	CDS	-1	695112	695471	360		conserved protein of unknown function
NSVD2_v1_30074	CDS	-3	695485	695823	339		conserved membrane protein of unknown function
NSVD2_v1_30076	CDS	-1	695820	696176	357		conserved protein of unknown function
NSVD2_v1_30075	CDS	3	696192	697082	891		Farnesyl diphosphate synthase	2.5.1.10
NSVD2_v1_30077	CDS	3	697149	698135	987	dfrA	putative dihydroflavonol 4-reductase	1.1.1.219
NSVD2_v1_30078	CDS	2	698270	698884	615		C-type cytochrome
NSVD2_v1_30079	CDS	2	698912	699232	321		DUF5666 domain-containing protein
NSVD2_v1_30080	CDS	1	699271	699663	393		putative membrane protein
NSVD2_v1_30081	CDS	1	699700	701511	1812		Histidine kinase domain-containing protein
NSVD2_v1_30082	CDS	3	701649	702020	372		conserved exported protein of unknown function
NSVD2_v1_30083	CDS	2	702161	703396	1236		TIGR00300 family protein
NSVD2_v1_30084	CDS	1	703393	704190	798		putative N(G),N(G)-dimethylarginine dimethylaminohydrolase	3.5.3.18
NSVD2_v1_30085	CDS	-2	704228	704575	348		Zinc ribbon domain-containing protein
NSVD2_v1_30086	CDS	2	704705	705718	1014	gpsA	Glycerol-3-phosphate dehydrogenase [NAD(P)+]	1.1.1.94
NSVD2_v1_30087	CDS	1	705790	706545	756	larB	Pyridinium-3,5-biscarboxylic acid mononucleotide synthase	2.5.1.143
NSVD2_v1_30088	CDS	-3	706666	707259	594		conserved protein of unknown function
NSVD2_v1_30089	CDS	1	707197	707397	201		protein of unknown function
NSVD2_v1_30090	CDS	2	707411	708613	1203		putative nickel insertion protein
NSVD2_v1_30091	CDS	3	708645	709643	999		cation:H+ antiporter
NSVD2_v1_30092	CDS	1	709813	710790	978	pdxA	4-hydroxythreonine-4-phosphate dehydrogenase	1.1.1.262
NSVD2_v1_30093	CDS	3	710787	711089	303		conserved protein of unknown function
NSVD2_v1_30094	CDS	1	711094	711891	798	rsmA	Ribosomal RNA small subunit methyltransferase A	2.1.1.182
NSVD2_v1_30095	CDS	2	712271	714661	2391	ftsK	DNA translocase FtsK
NSVD2_v1_30096	CDS	1	714664	715578	915		outer membrane lipoprotein carrier protein
NSVD2_v1_30097	CDS	1	715612	716361	750		2OG-Fe(II) oxygenase
NSVD2_v1_30098	CDS	-2	716420	716857	438		Response regulator
NSVD2_v1_30099	CDS	-3	716869	719613	2745		PAS domain S-box protein
NSVD2_v1_30100	CDS	-1	719823	721994	2172		two-component system, OmpR family, phosphate regulon sensor histidine kinase PhoR	2.7.13.3
NSVD2_v1_30101	CDS	-2	722042	723004	963		putative ABC transport system substrate-binding protein
NSVD2_v1_30102	CDS	-1	723012	725129	2118		PAS domain S-box protein
NSVD2_v1_30103	CDS	-3	725668	726147	480		protein of unknown function
NSVD2_v1_30104	CDS	2	726074	726316	243		protein of unknown function
NSVD2_v1_30105	CDS	-2	726116	726292	177		conserved protein of unknown function
NSVD2_v1_30106	CDS	-1	726552	727415	864		SnoaL-like domain-containing protein
NSVD2_v1_30107	CDS	-1	727569	727958	390		exported protein of unknown function
NSVD2_v1_30108	CDS	-3	727981	729033	1053	prt	Extracellular metalloprotease	3.4.24.-
NSVD2_v1_30109	CDS	-3	729412	729990	579		protein of unknown function
NSVD2_v1_30110	CDS	-1	729915	730784	870		protein of unknown function
NSVD2_v1_30111	CDS	-2	730955	732337	1383		TfuA domain-containing protein
NSVD2_v1_30112	CDS	-3	732334	733584	1251		ribosomal protein S12 methylthiotransferase accessory factor
NSVD2_v1_30113	CDS	-2	733724	735163	1440		conserved protein of unknown function
NSVD2_v1_30114	CDS	-3	735178	735996	819		Nitroreductase domain-containing protein
NSVD2_v1_30115	CDS	-3	736012	737328	1317		ribosomal protein S12 methylthiotransferase accessory factor
NSVD2_v1_30116	CDS	-3	737341	738429	1089		conserved protein of unknown function
NSVD2_v1_30117	CDS	-1	738528	738734	207		protein of unknown function
NSVD2_v1_30118	CDS	-3	738655	738861	207		protein of unknown function
NSVD2_v1_30119	CDS	-2	738878	739252	375		protein of unknown function
NSVD2_v1_30120	CDS	-3	739471	740856	1386		protein of unknown function
NSVD2_v1_30121	CDS	-1	740805	741230	426		protein of unknown function
NSVD2_v1_30122	CDS	-3	741682	741909	228		protein of unknown function
NSVD2_v1_30123	CDS	3	741948	742319	372		antitoxin YefM
NSVD2_v1_30124	CDS	1	742297	742551	255		protein of unknown function
NSVD2_v1_30125	CDS	-1	742929	743273	345		antitoxin HicB
NSVD2_v1_30126	CDS	-2	743477	743626	150		protein of unknown function
NSVD2_v1_30127	CDS	-2	744185	744424	240		YgiT-type zinc finger domain-containing protein
NSVD2_v1_30128	CDS	-3	744421	744708	288		conserved protein of unknown function
NSVD2_v1_30129	CDS	-1	744786	745073	288		protein of unknown function
NSVD2_v1_30130	CDS	-1	745173	745310	138		protein of unknown function
NSVD2_v1_30131	CDS	-2	745424	745912	489		conserved membrane protein of unknown function
NSVD2_v1_30132	CDS	-1	745998	747374	1377		AdoMet-dependent heme synthase	1.3.98.6
NSVD2_v1_30133	CDS	-2	747506	749611	2106		Universal stress protein UspA
NSVD2_v1_30134	CDS	-2	749798	751414	1617		Radical SAM protein
NSVD2_v1_30135	CDS	-1	751485	752363	879	ubiE	Ubiquinone/menaquinone biosynthesis C-methyltransferase UbiE	2.1.1.163, 2.1.1.201
NSVD2_v1_30136	CDS	3	752475	752801	327		conserved protein of unknown function
NSVD2_v1_30137	CDS	2	752801	752971	171		protein of unknown function
NSVD2_v1_30138	CDS	1	752968	753711	744		protein of unknown function
NSVD2_v1_30139	CDS	3	753852	754094	243		conserved protein of unknown function
NSVD2_v1_30140	CDS	2	754193	754402	210		Type II toxin-antitoxin system HicB family antitoxin
NSVD2_v1_30141	CDS	1	754405	754626	222		mRNA interferase HicA	3.1.-.-
NSVD2_v1_30142	CDS	2	754829	757339	2511	uvrA	excision nuclease subunit A
NSVD2_v1_30143	CDS	1	757501	757830	330		DMT family protein
NSVD2_v1_30144	CDS	3	758325	758546	222	yjbJ	putative stress response protein
NSVD2_v1_30145	CDS	1	759070	761511	2442		ATP-binding protein
NSVD2_v1_30146	CDS	-3	761614	764988	3375		protein of unknown function
NSVD2_v1_30147	CDS	1	765139	765318	180		protein of unknown function
NSVD2_v1_30148	CDS	-3	765370	768297	2928		ABC-2 type transport system permease protein
NSVD2_v1_30149	CDS	-3	768343	769554	1212		protein of unknown function
NSVD2_v1_30150	CDS	-1	769122	770132	1011		protein of unknown function
NSVD2_v1_30151	CDS	-2	770216	772183	1968		alpha-dioxygenase	1.14.99.-
NSVD2_v1_30152	CDS	-1	772482	773687	1206		protein of unknown function
NSVD2_v1_30153	CDS	-2	773711	774760	1050		conserved protein of unknown function
NSVD2_v1_30154	CDS	-1	774702	776789	2088		putative Patatin-like phospholipase family protein
NSVD2_v1_30155	CDS	1	776878	777084	207		protein of unknown function
NSVD2_v1_30156	CDS	-1	777285	777887	603		TIGR00645 family protein
NSVD2_v1_30157	CDS	-3	777946	778581	636		putative membrane protein
NSVD2_v1_30158	CDS	-2	778868	779731	864		TPM domain-containing protein
NSVD2_v1_30159	CDS	-1	779862	780527	666		LemA protein
NSVD2_v1_30160	CDS	-3	780511	780831	321		Helix-hairpin-helix domain-containing protein
NSVD2_v1_30161	CDS	-1	780966	781352	387		protein of unknown function
NSVD2_v1_30162	CDS	-1	781437	783242	1806	uvrC	UvrABC system protein C
NSVD2_v1_30163	CDS	-3	783421	783819	399		lactoylglutathione lyase	4.4.1.5
NSVD2_v1_30164	CDS	-1	783885	784364	480		N-acetyltransferase domain-containing protein
NSVD2_v1_30165	CDS	-3	784342	785136	795		peptidoglycan-N-acetylglucosamine deacetylase	3.5.1.104
NSVD2_v1_30166	CDS	-1	785136	786476	1341		energy-coupling factor transport system substrate-specific component
NSVD2_v1_30167	CDS	-1	786606	787436	831		membrane protein
NSVD2_v1_30168	CDS	-1	787479	788960	1482	nuoN	NADH-quinone oxidoreductase subunit N 2	7.1.1.-
NSVD2_v1_30169	CDS	-2	788957	790486	1530	nuoM	NADH:quinone oxidoreductase subunit M	7.1.1.2
NSVD2_v1_30170	CDS	-1	790512	792401	1890	nuoL	NADH:quinone oxidoreductase subunit L	7.1.1.2
NSVD2_v1_30171	CDS	-1	792423	792725	303	nuoK	NADH-quinone oxidoreductase subunit K	7.1.1.-
NSVD2_v1_30172	CDS	-3	792733	793251	519	nuoJ	NADH-quinone oxidoreductase subunit J	7.1.1.-
NSVD2_v1_30173	CDS	-1	793254	793793	540		NADH-quinone oxidoreductase subunit I	7.1.1.2
NSVD2_v1_30174	CDS	-2	793817	794890	1074	nuoH	NADH-quinone oxidoreductase subunit H 2	7.1.1.-
NSVD2_v1_30175	CDS	-1	794922	797585	2664	nuoG	NADH-quinone oxidoreductase	7.1.1.-
NSVD2_v1_30176	CDS	-2	797585	798898	1314	nuoF	NADH:quinone oxidoreductase subunit F	7.1.1.2
NSVD2_v1_30177	CDS	-2	798935	799468	534	nuoE	NADH-quinone oxidoreductase subunit E 2	7.1.1.-
NSVD2_v1_30178	CDS	-3	799588	801342	1755		NADH-quinone oxidoreductase subunit C/D	7.1.1.2
NSVD2_v1_30179	CDS	-3	801361	801840	480	nuoB	NADH-quinone oxidoreductase subunit B 1	7.1.1.-
NSVD2_v1_30180	CDS	-2	801980	802351	372	nuoA	NADH-quinone oxidoreductase subunit A	7.1.1.-
NSVD2_v1_30181	CDS	-1	802341	803597	1257		SAM-dependent methyltransferase
NSVD2_v1_30182	CDS	-1	803826	806351	2526	hrpB	ATP-dependent RNA helicase HrpB	3.6.4.13
NSVD2_v1_30183	CDS	-2	806531	806869	339		protein of unknown function
NSVD2_v1_30184	CDS	-2	806993	807670	678		CHAP domain-containing protein
NSVD2_v1_30185	CDS	2	807812	808864	1053		Glycosyltransferase family 4 protein
NSVD2_v1_30186	CDS	2	808874	809128	255		Sugar transporter SemiSWEET
NSVD2_v1_30187	CDS	-3	809173	811488	2316		Amylo-alpha-1,6-glucosidase
NSVD2_v1_30188	CDS	2	811724	812260	537		putative membrane protein
NSVD2_v1_30189	CDS	-2	812486	812821	336		PilZ domain-containing protein
NSVD2_v1_30190	CDS	-3	813337	813963	627		conserved exported protein of unknown function
NSVD2_v1_30191	CDS	-3	814180	815019	840		Xylose reductase
NSVD2_v1_30192	CDS	-1	815010	815627	618		RNA polymerase sigma-70 factor, ECF subfamily
NSVD2_v1_30193	CDS	-2	815624	816109	486		Glyoxalase/bleomycin resistance/dioxygenase family protein
NSVD2_v1_30194	CDS	3	816087	816260	174		protein of unknown function
NSVD2_v1_30195	CDS	3	816324	817055	732		putative Lipoprotein
NSVD2_v1_30196	CDS	-2	817124	817525	402		conserved protein of unknown function
NSVD2_v1_30197	CDS	-2	817610	818392	783		Carbon-nitrogen hydrolase family protein
NSVD2_v1_30198	CDS	-2	818492	819361	870		MOSC domain-containing protein
NSVD2_v1_30199	CDS	-2	819473	820486	1014	tcmO	Tetracenomycin polyketide synthesis 8-O-methyl transferase TcmO	2.1.1.-
NSVD2_v1_30200	CDS	-3	820630	823338	2709	secA	protein translocation ATPase
NSVD2_v1_30201	CDS	2	823496	823801	306		conserved exported protein of unknown function
NSVD2_v1_30202	CDS	3	823878	824423	546		cytochrome c biogenesis protein CcmG, thiol:disulfide interchange protein DsbE
NSVD2_v1_30203	CDS	1	824425	824724	300		conserved exported protein of unknown function
NSVD2_v1_30204	CDS	3	824829	825935	1107		conserved exported protein of unknown function
NSVD2_v1_30205	CDS	2	825995	827137	1143		periplasmic protein TonB
NSVD2_v1_30206	CDS	3	827148	828434	1287		Exo-alpha-sialidase
NSVD2_v1_30207	CDS	2	828431	828973	543		cytochrome c biogenesis protein CcmG, thiol:disulfide interchange protein DsbE
NSVD2_v1_30208	CDS	1	828970	829281	312		conserved exported protein of unknown function
NSVD2_v1_30209	CDS	2	829373	831679	2307		iron complex outermembrane recepter protein
NSVD2_v1_30210	CDS	3	831798	832868	1071		Tetratricopeptide repeat protein
NSVD2_v1_30211	CDS	1	833239	834207	969	rbsK	Ribokinase	2.7.1.15
NSVD2_v1_30212	CDS	2	834338	834784	447		molybdate transport system regulatory protein
NSVD2_v1_30213	CDS	-2	834833	835507	675		protein of unknown function
NSVD2_v1_30214	CDS	-2	835625	835810	186		protein of unknown function
NSVD2_v1_30215	CDS	-2	835934	836302	369		protein of unknown function
NSVD2_v1_30216	CDS	-2	836738	838033	1296	ndhA	Type II NADH:quinone oxidoreductase NdhA	1.6.5.9
NSVD2_v1_30217	CDS	2	838160	838465	306		Tetratricopeptide repeat protein
NSVD2_v1_30218	CDS	-3	838573	838974	402		conserved protein of unknown function
NSVD2_v1_30219	CDS	-3	838993	839886	894		Lon proteolytic domain-containing protein
NSVD2_v1_30220	CDS	2	840245	840751	507		exported protein of unknown function
NSVD2_v1_30221	CDS	-2	840923	841630	708		lipid A 3-O-deacylase	3.1.1.-
NSVD2_v1_30222	CDS	-1	841860	842228	369		protein of unknown function
NSVD2_v1_30223	CDS	-2	842231	842497	267		protein of unknown function
NSVD2_v1_30224	CDS	-1	842631	843140	510		conserved exported protein of unknown function
NSVD2_v1_30225	CDS	-2	843344	844684	1341		porin
NSVD2_v1_30226	CDS	-2	844826	846199	1374	zwf	Glucose-6-phosphate 1-dehydrogenase 1	1.1.1.49
NSVD2_v1_30227	CDS	-2	846209	847225	1017		6-phosphogluconate dehydrogenase, NAD(+)-dependent, decarboxylating	1.1.1.343
NSVD2_v1_30228	CDS	-1	847272	848012	741		cytochrome bd ubiquinol oxidase subunit II	7.1.1.7
NSVD2_v1_30229	CDS	-2	848012	848263	252		cytochrome bd ubiquinol oxidase subunit II	7.1.1.7
NSVD2_v1_30230	CDS	-2	848492	849844	1353		cytochrome bd ubiquinol oxidase subunit I	7.1.1.7
NSVD2_v1_30231	CDS	-3	849955	851016	1062	fbaB	fructose-bisphosphate aldolase class I	4.1.2.13
NSVD2_v1_30232	CDS	-1	851061	851915	855		phosphoglucomutase (fragment)	5.4.2.2
NSVD2_v1_30233	CDS	2	852116	852718	603		Twin-arginine translocation pathway signal protein
NSVD2_v1_30234	CDS	-2	852737	853084	348		protein of unknown function
NSVD2_v1_40001	CDS	3	853287	853541	255		protein of unknown function
NSVD2_v1_40002	CDS	2	853538	853750	213		protein of unknown function
NSVD2_v1_40003	CDS	3	853902	854399	498		protein of unknown function
NSVD2_v1_40004	CDS	1	854596	854760	165		Zinc ribbon domain-containing protein
NSVD2_v1_40005	CDS	-1	854844	855173	330		protein of unknown function
NSVD2_v1_40006	CDS	-3	855412	856011	600		YceI domain-containing protein
NSVD2_v1_40007	CDS	1	856186	857220	1035	tdh	L-threonine 3-dehydrogenase	1.1.1.103
NSVD2_v1_40008	CDS	-1	857298	858860	1563		outer membrane protein, multidrug efflux system
NSVD2_v1_40009	CDS	-3	858913	862092	3180	acrB	multidrug efflux pump RND permease AcrB
NSVD2_v1_40010	CDS	-1	862089	863309	1221		membrane fusion protein, multidrug efflux system
NSVD2_v1_40011	CDS	-3	863389	864282	894		NAD(P)H dehydrogenase (quinone)	1.6.5.2
NSVD2_v1_40012	CDS	-1	864306	864626	321		exported protein of unknown function
NSVD2_v1_40013	CDS	-3	864640	865134	495		putative oxidoreductase
NSVD2_v1_40014	CDS	-3	865165	865503	339		protein of unknown function
NSVD2_v1_40015	CDS	-3	865525	867576	2052	fhlA	Formate hydrogenlyase transcriptional activator
NSVD2_v1_40016	CDS	2	867719	868909	1191	kbl	2-amino-3-ketobutyrate CoA ligase	2.3.1.29
NSVD2_v1_40017	CDS	-1	868935	870158	1224	ackA	Acetate kinase	2.7.2.1
NSVD2_v1_40018	CDS	-1	870270	871268	999		phospholipid-binding lipoprotein MlaA
NSVD2_v1_40019	CDS	-3	871552	871731	180		protein of unknown function
NSVD2_v1_40020	CDS	-2	872027	872818	792		DUF4384 domain-containing protein
NSVD2_v1_40021	CDS	-1	872991	874220	1230		PEGA domain-containing protein
NSVD2_v1_40022	CDS	-1	874542	874745	204		protein of unknown function
NSVD2_v1_40023	CDS	3	875391	875858	468		transposase
NSVD2_v1_40024	CDS	1	875704	876033	330		protein of unknown function
NSVD2_v1_40025	CDS	-3	876139	876330	192		protein of unknown function
NSVD2_v1_40026	CDS	-2	876620	876955	336		exported protein of unknown function
NSVD2_v1_40027	CDS	1	877381	877917	537		conserved membrane protein of unknown function
NSVD2_v1_40028	CDS	2	878801	879559	759		TVP38/TMEM64 family protein
NSVD2_v1_40029	CDS	2	879623	880888	1266		putative pentaheme cytochrome c
NSVD2_v1_40030	CDS	3	881043	881711	669		conserved protein of unknown function
NSVD2_v1_40031	CDS	1	882007	884028	2022		protein of unknown function
NSVD2_v1_40032	CDS	3	884049	884579	531		protein of unknown function
NSVD2_v1_40033	CDS	3	884661	886451	1791		protein of unknown function
NSVD2_v1_40034	CDS	1	886411	887715	1305		protein of unknown function
NSVD2_v1_40035	CDS	-2	887690	888559	870		putative oxidoreductase
NSVD2_v1_40036	CDS	-3	887728	887982	255		protein of unknown function
NSVD2_v1_40037	CDS	-1	888597	889508	912		conserved exported protein of unknown function
NSVD2_v1_40038	CDS	-3	889954	890586	633		conserved protein of unknown function
NSVD2_v1_40039	CDS	2	890789	891535	747		putative Flocculation-associated PEP-CTERM protein PepA
NSVD2_v1_40040	CDS	-1	891666	891992	327		protein of unknown function
NSVD2_v1_40041	CDS	-2	892235	892738	504		exported protein of unknown function
NSVD2_v1_40042	CDS	-1	892938	894410	1473		Amidohydro-rel domain-containing protein
NSVD2_v1_40043	CDS	-1	894504	896975	2472		Tetratricopeptide repeat protein
NSVD2_v1_40044	CDS	-2	897086	898681	1596		two-component system, cell cycle sensor histidine kinase and response regulator CckA	2.7.13.3
NSVD2_v1_40045	CDS	-2	898865	901243	2379	lon	Lon protease	3.4.21.53
NSVD2_v1_40046	CDS	-1	901464	902231	768	pepA	Flocculation-associated PEP-CTERM protein PepA
NSVD2_v1_40047	CDS	-1	902424	902501	78		protein of unknown function
NSVD2_v1_40048	CDS	-2	902498	902644	147		protein of unknown function
NSVD2_v1_40049	CDS	-1	902736	903197	462		Polymer-forming cytoskeletal protein
NSVD2_v1_40050	CDS	-3	903304	904899	1596		Glycosyltransferase
NSVD2_v1_40051	CDS	-1	904899	905276	378		protein of unknown function
NSVD2_v1_40052	CDS	-2	905468	906550	1083		Glycosyl transferase family 2
NSVD2_v1_40053	CDS	-1	906576	908321	1746		carbamoyltransferase	2.1.3.-
NSVD2_v1_40054	CDS	-3	908302	909429	1128		Lipopolysaccharide heptosyltransferase
NSVD2_v1_40055	CDS	-2	909416	910075	660		D-glycero-D-manno-heptose 1,7-bisphosphate phosphatase	3.1.3.82, 3.1.3.83
NSVD2_v1_40056	CDS	-2	910163	910888	726		Short-chain dehydrogenase/reductase
NSVD2_v1_40057	CDS	-2	910898	912832	1935		D-inositol-3-phosphate glycosyltransferase	2.4.1.250
NSVD2_v1_40058	CDS	-3	912829	913860	1032		Transferase
NSVD2_v1_40059	CDS	-1	913860	914882	1023		protein of unknown function
NSVD2_v1_40060	CDS	-3	915196	916383	1188	rlmI	Ribosomal RNA large subunit methyltransferase I	2.1.1.191
NSVD2_v1_40061	CDS	-1	916431	916757	327		PilZ domain-containing protein
NSVD2_v1_40062	CDS	3	917358	917555	198		conserved protein of unknown function
NSVD2_v1_40063	CDS	3	917556	918728	1173		conserved membrane protein of unknown function
NSVD2_v1_40064	CDS	1	918760	918882	123		protein of unknown function
NSVD2_v1_40065	CDS	1	919249	919710	462		DnaK suppressor protein
NSVD2_v1_40066	CDS	-3	919339	919728	390		protein of unknown function
NSVD2_v1_40067	CDS	2	919934	920218	285	ihfB	Integration host factor subunit beta
NSVD2_v1_40068	CDS	2	920249	920428	180		exported protein of unknown function
NSVD2_v1_40069	CDS	1	920488	920859	372		Sensory rhodopsin transducer
NSVD2_v1_40070	CDS	3	920907	922058	1152		L-talarate/galactarate dehydratase	4.2.1.156, 4.2.1.42
NSVD2_v1_40071	CDS	3	922089	924347	2259		Amylo-alpha-1,6-glucosidase
NSVD2_v1_40072	CDS	2	924461	924847	387		protein of unknown function
NSVD2_v1_40073	CDS	-2	924965	925864	900		membrane protein
NSVD2_v1_40074	CDS	-3	925945	929076	3132		hydrophobic/amphiphilic exporter-1 (mainly G- bacteria), HAE1 family
NSVD2_v1_40075	CDS	-2	929132	930301	1170		membrane fusion protein, multidrug efflux system
NSVD2_v1_40076	CDS	1	930592	930921	330		conserved protein of unknown function
NSVD2_v1_40077	CDS	3	930918	931475	558		conserved protein of unknown function
NSVD2_v1_40078	CDS	1	931492	933594	2103		manganese/zinc-transporting P-type ATPase C	7.2.2.-
NSVD2_v1_40079	CDS	1	933610	934137	528		conserved membrane protein of unknown function
NSVD2_v1_40080	CDS	-1	934446	935735	1290		MFS transporter, DHA3 family, macrolide efflux protein
NSVD2_v1_40081	CDS	-2	935783	936079	297		conserved protein of unknown function
NSVD2_v1_40082	CDS	-3	936202	936645	444		exported protein of unknown function
NSVD2_v1_40083	CDS	-1	936711	937268	558		outer membrane lipoprotein
NSVD2_v1_40084	CDS	-1	937320	937973	654		exported protein of unknown function
NSVD2_v1_40085	CDS	-2	937985	938440	456		protein of unknown function
NSVD2_v1_40086	CDS	3	938466	938690	225		protein of unknown function
NSVD2_v1_40087	CDS	-1	938673	938879	207		protein of unknown function
NSVD2_v1_40088	CDS	-3	938794	939336	543		protein of unknown function
NSVD2_v1_40089	CDS	-1	939387	939758	372		SnoaL-like domain-containing protein
NSVD2_v1_40090	CDS	-1	939780	940265	486		conserved exported protein of unknown function
NSVD2_v1_40091	CDS	1	940381	941094	714		protease PrsW	3.4.-.-
NSVD2_v1_40092	CDS	-3	941086	942444	1359		monoamine oxidase	1.4.3.4
NSVD2_v1_40093	CDS	-1	942549	943607	1059		Methyltransferase domain-containing protein
NSVD2_v1_40094	CDS	2	943970	944335	366		exported protein of unknown function
NSVD2_v1_40095	CDS	2	944423	944653	231		conserved membrane protein of unknown function
NSVD2_v1_40096	CDS	3	944880	945299	420		protein of unknown function
NSVD2_v1_40097	CDS	3	945468	946382	915		decaprenyl-phosphate phosphoribosyltransferase	2.4.2.45
NSVD2_v1_40098	CDS	1	946372	947043	672		phosphatidylglycerophosphatase C	3.1.3.27
NSVD2_v1_40099	CDS	3	947049	950249	3201		conserved membrane protein of unknown function
NSVD2_v1_40100	CDS	2	950291	951205	915		alpha-1,3-rhamnosyltransferase	2.4.1.-
NSVD2_v1_40101	CDS	-3	951268	952170	903		alpha-1,3-rhamnosyltransferase	2.4.1.-
NSVD2_v1_40102	CDS	-1	952179	952397	219		protein of unknown function
NSVD2_v1_40103	CDS	2	952463	953416	954		Glycosyltransferase
NSVD2_v1_40104	CDS	3	953622	955082	1461		Lipopolysaccharide biosynthesis protein
NSVD2_v1_40105	CDS	-1	955122	955952	831	ttcA	tRNA cytosine(32) 2-sulfurtransferase TtcA
NSVD2_v1_40106	CDS	1	956287	956484	198		protein of unknown function
NSVD2_v1_40107	CDS	-2	956474	956815	342		protein of unknown function
NSVD2_v1_40108	CDS	2	957200	957490	291	hupA	DNA-binding protein HU 1
NSVD2_v1_40109	CDS	-1	957693	958133	441		Response regulator
NSVD2_v1_40110	CDS	3	958461	959459	999		cytochrome bd ubiquinol oxidase subunit II	7.1.1.7
NSVD2_v1_40111	CDS	-3	959512	959895	384		protein of unknown function
NSVD2_v1_40112	CDS	-2	960047	960541	495		membrane protein of unknown function
NSVD2_v1_40113	CDS	-2	960602	960751	150		conserved protein of unknown function
NSVD2_v1_40114	CDS	-1	960705	960941	237		protein of unknown function
NSVD2_v1_40115	CDS	-3	960892	961077	186		conserved protein of unknown function
NSVD2_v1_40116	CDS	-2	961223	962617	1395		membrane protein of unknown function
NSVD2_v1_40117	CDS	1	962749	964569	1821		two-component system, NtrC family, sensor kinase	2.7.13.3
NSVD2_v1_40118	CDS	-2	964598	964906	309		Fe-S_biosyn domain-containing protein
NSVD2_v1_40119	CDS	-2	964961	968299	3339		PNPLA domain-containing protein
NSVD2_v1_40120	CDS	-1	968325	969755	1431		Patatin-like phospholipase family protein
NSVD2_v1_40121	CDS	-2	969782	971755	1974		choline dehydrogenase	1.1.99.1
NSVD2_v1_40122	CDS	-1	971844	974306	2463		conserved protein of unknown function
NSVD2_v1_40123	CDS	-2	974465	975445	981		conserved protein of unknown function
NSVD2_v1_40124	CDS	-3	975442	977886	2445		Cytochrome c
NSVD2_v1_40125	CDS	-3	978106	979254	1149		membrane protein of unknown function
NSVD2_v1_40126	CDS	-3	979468	979878	411		conserved exported protein of unknown function
NSVD2_v1_40127	CDS	-3	979993	980574	582		protein of unknown function
NSVD2_v1_40128	CDS	-2	980852	981514	663		Porin family protein
NSVD2_v1_40129	CDS	-2	981761	982153	393		protein of unknown function
NSVD2_v1_40130	CDS	2	982733	983026	294		RNA-binding protein
NSVD2_v1_tRNA8	tRNA	-1	983186	983261	76		His tRNA
NSVD2_v1_40131	CDS	-3	983422	984147	726	pyrF	Orotidine 5'-phosphate decarboxylase	4.1.1.23
NSVD2_v1_40132	CDS	2	984317	984595	279	rpsT	30S ribosomal protein S20
NSVD2_v1_40133	CDS	-1	984567	985661	1095		DNA polymerase III subunit delta	2.7.7.7
NSVD2_v1_40134	CDS	-3	985663	986379	717		LPS-assembly lipoprotein
NSVD2_v1_40135	CDS	-2	986420	989041	2622	leuS	leucine--tRNA ligase	6.1.1.4
NSVD2_v1_40136	CDS	-2	989126	989791	666		protein of unknown function
NSVD2_v1_40137	CDS	-3	989788	990759	972		conserved protein of unknown function
NSVD2_v1_40138	CDS	-2	990746	991414	669	gmhA	Phosphoheptose isomerase	5.3.1.28
NSVD2_v1_40139	CDS	2	991472	993103	1632		protein of unknown function
NSVD2_v1_40140	CDS	2	993266	993436	171		protein of unknown function
NSVD2_v1_40141	CDS	3	993486	993932	447		protein of unknown function
NSVD2_v1_40142	CDS	1	994690	995391	702	pal	Peptidoglycan-associated protein
NSVD2_v1_40143	CDS	2	995381	995590	210		protein of unknown function
NSVD2_v1_40144	CDS	3	995736	997178	1443		Sensor histidine kinase
NSVD2_v1_40145	CDS	1	997171	997830	660	devR	DNA-binding transcriptional activator DevR/DosR
NSVD2_v1_40146	CDS	2	998048	998512	465		DrsE domain-containing protein
NSVD2_v1_40147	CDS	3	998532	999074	543		cytochrome c biogenesis protein CcmG, thiol:disulfide interchange protein DsbE
NSVD2_v1_40148	CDS	2	999125	999892	768		cytochrome c-type biogenesis protein
NSVD2_v1_40149	CDS	3	999924	1000385	462		DUF302 domain-containing protein
NSVD2_v1_40150	CDS	-3	1000396	1000893	498		protein of unknown function
NSVD2_v1_40151	CDS	-1	1000890	1001720	831		protein of unknown function
NSVD2_v1_40152	CDS	1	1002085	1003341	1257		TIGR02710 family CRISPR-associated protein
NSVD2_v1_40153	CDS	3	1003368	1003814	447		acyl-CoA thioester hydrolase	3.1.2.-
NSVD2_v1_40154	CDS	1	1003807	1003914	108		conserved protein of unknown function
NSVD2_v1_40155	CDS	-2	1004027	1004572	546		micrococcal nuclease	3.1.31.1
NSVD2_v1_40156	CDS	3	1004721	1004948	228		conserved protein of unknown function
NSVD2_v1_40157	CDS	-1	1005012	1006301	1290	hemL	glutamate-1-semialdehyde 2,1-aminomutase	5.4.3.8
NSVD2_v1_40158	CDS	3	1006596	1008143	1548		Peptidase_C25 domain-containing protein
NSVD2_v1_40159	CDS	1	1008214	1008372	159		protein of unknown function
NSVD2_v1_40160	CDS	-1	1008369	1008896	528		protein of unknown function
NSVD2_v1_40161	CDS	1	1008664	1009254	591		protein of unknown function
NSVD2_v1_40162	CDS	3	1009800	1011227	1428	pyk	Pyruvate kinase	2.7.1.40
NSVD2_v1_40163	CDS	3	1011294	1011968	675		protein of unknown function
NSVD2_v1_40164	CDS	2	1012019	1012660	642		phosphoglycolate phosphatase	3.1.3.18
NSVD2_v1_40165	CDS	1	1012657	1014240	1584		zinc protease	3.4.24.-
NSVD2_v1_40166	CDS	3	1014237	1015715	1479		zinc protease	3.4.24.-
NSVD2_v1_40167	CDS	2	1015721	1016182	462		protein of unknown function
NSVD2_v1_40168	CDS	3	1015986	1016186	201		protein of unknown function
NSVD2_v1_40169	CDS	1	1016257	1017099	843		hydroxyacylglutathione hydrolase	3.1.2.6
NSVD2_v1_40170	CDS	3	1017123	1018064	942		Site-2 protease family protein
NSVD2_v1_40171	CDS	-3	1018075	1018581	507		conserved membrane protein of unknown function
NSVD2_v1_40172	CDS	-1	1018674	1018982	309		protein of unknown function
NSVD2_v1_40173	CDS	3	1019523	1020905	1383		M20 family dipeptidase
NSVD2_v1_40174	CDS	-1	1020993	1021364	372		protein of unknown function
NSVD2_v1_40175	CDS	-2	1021502	1023283	1782		conserved protein of unknown function
NSVD2_v1_40176	CDS	-1	1023366	1023752	387		Cupredoxin domain-containing protein
NSVD2_v1_40177	CDS	-1	1023867	1024136	270		Zf-HC2 domain-containing protein
NSVD2_v1_40178	CDS	-2	1024172	1024774	603		RNA polymerase sigma-70 factor, ECF subfamily
NSVD2_v1_40179	CDS	-3	1024888	1025433	546		bacterioferritin	1.16.3.1
NSVD2_v1_40180	CDS	-1	1025514	1027745	2232		Response regulator
NSVD2_v1_40181	CDS	-2	1028099	1029163	1065	mauG	Methylamine utilization protein MauG	1.-.-.-
NSVD2_v1_40182	CDS	-3	1029214	1030554	1341	der	GTPase Der
NSVD2_v1_40183	CDS	3	1030734	1030964	231		exported protein of unknown function
NSVD2_v1_40184	CDS	2	1030961	1031284	324		protein of unknown function
NSVD2_v1_40185	CDS	1	1031254	1032288	1035		PBPb domain-containing protein
NSVD2_v1_40186	CDS	3	1032294	1033019	726		DUF3365 domain-containing protein
NSVD2_v1_40187	CDS	3	1033104	1033781	678		5'-nucleotidase	3.1.3.5
NSVD2_v1_40188	CDS	-2	1033811	1034833	1023		D-alanine-D-alanine ligase	6.3.2.4
NSVD2_v1_40189	CDS	-3	1034830	1035891	1062		putative zinc-binding metallopeptidase
NSVD2_v1_40190	CDS	-1	1035960	1036583	624		Methyltransferase domain-containing protein
NSVD2_v1_40191	CDS	3	1036764	1037249	486	rfaE	D-beta-D-heptose 1-phosphate adenylyltransferase	2.7.7.70
NSVD2_v1_40192	CDS	2	1037360	1040815	3456	mfd	Transcription-repair-coupling factor	3.6.4.-
NSVD2_v1_40193	CDS	3	1040973	1041755	783		Peptidylprolyl isomerase
NSVD2_v1_40194	CDS	3	1041798	1042781	984		Peptidylprolyl isomerase
NSVD2_v1_40195	CDS	-1	1042875	1043513	639	engB	putative GTP-binding protein EngB
NSVD2_v1_40196	CDS	1	1043554	1044294	741	mtgA	Biosynthetic peptidoglycan transglycosylase	2.4.1.129
NSVD2_v1_40197	CDS	-2	1044323	1044760	438		VOC family protein
NSVD2_v1_40198	CDS	-1	1044879	1045568	690		protein of unknown function
NSVD2_v1_40199	CDS	-3	1045804	1046370	567		conserved protein of unknown function
NSVD2_v1_40200	CDS	-2	1046495	1046956	462	dtd	D-aminoacyl-tRNA deacylase	3.1.1.96
NSVD2_v1_40201	CDS	-1	1046979	1047527	549		methylated-DNA-[protein]-cysteine S-methyltransferase	2.1.1.63
NSVD2_v1_40202	CDS	-2	1047524	1049233	1710	murJ	putative lipid II flippase MurJ
NSVD2_v1_40203	CDS	1	1049260	1051005	1746		proteasome-associated ATPase
NSVD2_v1_40204	CDS	2	1051010	1052566	1557	dop	Pup deamidase/depupylase	3.4.-.-, 3.5.1.119
NSVD2_v1_40205	CDS	3	1052541	1052726	186	ubact	Prokaryotic ubiquitin-like protein UBact
NSVD2_v1_40206	CDS	2	1052888	1053664	777		proteasome beta subunit	3.4.25.1
NSVD2_v1_40207	CDS	3	1053657	1054466	810		conserved protein of unknown function
NSVD2_v1_40208	CDS	3	1054482	1055954	1473		putative Depupylase	3.4.-.-
NSVD2_v1_40209	CDS	1	1056013	1056918	906		protein of unknown function
NSVD2_v1_40210	CDS	-2	1057022	1057852	831		Mechanosensitive ion channel family protein
NSVD2_v1_40211	CDS	1	1057939	1058238	300		transcriptional regulator
NSVD2_v1_40212	CDS	-1	1058265	1058747	483		MEKHLA domain-containing protein
NSVD2_v1_40213	CDS	-3	1058731	1060038	1308		Aminoacetone oxidase family FAD-binding enzyme
NSVD2_v1_40214	CDS	2	1060190	1060372	183		protein of unknown function
NSVD2_v1_40215	CDS	3	1060440	1062755	2316		PFK domain-containing protein
NSVD2_v1_40216	CDS	-2	1062863	1063333	471		conserved protein of unknown function
NSVD2_v1_40217	CDS	-1	1063449	1064117	669		protein of unknown function
NSVD2_v1_40218	CDS	-2	1064135	1064608	474		protein of unknown function
NSVD2_v1_40219	CDS	-2	1064720	1065376	657		soluble lytic murein transglycosylase	4.2.2.-
NSVD2_v1_40220	CDS	-1	1065609	1066814	1206		conserved protein of unknown function
NSVD2_v1_40221	CDS	-3	1066897	1067331	435		Response regulator
NSVD2_v1_40222	CDS	-1	1067406	1068314	909		conserved protein of unknown function
NSVD2_v1_40223	CDS	2	1068464	1068628	165		conserved protein of unknown function
NSVD2_v1_40224	CDS	-3	1068634	1070319	1686	ettA	energy-dependent translational throttle protein EttA
NSVD2_v1_40225	CDS	3	1070727	1072013	1287		MFS transporter, DHA3 family, macrolide efflux protein
NSVD2_v1_40226	CDS	1	1071856	1072053	198		protein of unknown function
NSVD2_v1_40227	CDS	1	1072138	1072857	720		SDR family oxidoreductase
NSVD2_v1_40228	CDS	3	1072854	1073087	234		DUF1653 domain-containing protein
NSVD2_v1_40229	CDS	1	1073077	1073457	381		conserved protein of unknown function
NSVD2_v1_40230	CDS	2	1073840	1074076	237		protein of unknown function
NSVD2_v1_40231	CDS	3	1074069	1075049	981		conserved protein of unknown function
NSVD2_v1_50001	CDS	-2	1075328	1076728	1401	atoC	Regulatory protein AtoC
NSVD2_v1_50002	CDS	-1	1076946	1077929	984	queG	Epoxyqueuosine reductase	1.17.99.6
NSVD2_v1_50003	CDS	-2	1077926	1078336	411		conserved exported protein of unknown function
NSVD2_v1_50004	CDS	1	1078498	1079412	915		3-oxoadipate enol-lactonase	3.1.1.24
NSVD2_v1_50005	CDS	-1	1079568	1080281	714		Matrixin family metalloprotease
NSVD2_v1_50006	CDS	-2	1080410	1080967	558		protein of unknown function
NSVD2_v1_50007	CDS	-1	1080987	1081124	138		exported protein of unknown function
NSVD2_v1_50008	CDS	-3	1081549	1081914	366		protein of unknown function
NSVD2_v1_50009	CDS	3	1082097	1085693	3597		two-component system, NtrC family, sensor kinase	2.7.13.3
NSVD2_v1_50010	CDS	3	1085949	1086092	144		protein of unknown function
NSVD2_v1_50011	CDS	1	1086169	1086546	378		YtxH domain-containing protein
NSVD2_v1_50012	CDS	2	1086566	1086895	330		hyperosmotically inducible periplasmic protein
NSVD2_v1_50013	CDS	3	1087065	1087799	735		DUF2892 domain-containing protein
NSVD2_v1_50014	CDS	1	1087768	1088784	1017		Pyr_redox_2 domain-containing protein
NSVD2_v1_50015	CDS	3	1088799	1089560	762		Metallophos domain-containing protein
NSVD2_v1_50016	CDS	2	1089557	1090384	828		conserved protein of unknown function
NSVD2_v1_50017	CDS	2	1090451	1090789	339		Cupin domain-containing protein
NSVD2_v1_50018	CDS	1	1090798	1091262	465		putative oxidoreductase
NSVD2_v1_50019	CDS	3	1091391	1094282	2892		Molybdopterin oxidoreductase
NSVD2_v1_50020	CDS	1	1094656	1095786	1131		Zinc metalloprotease
NSVD2_v1_50021	CDS	2	1095830	1097044	1215		DNA topoisomerase IB
NSVD2_v1_50022	CDS	2	1097192	1097710	519		protein of unknown function
NSVD2_v1_50023	CDS	1	1097701	1097979	279		protein of unknown function
NSVD2_v1_50024	CDS	3	1098006	1099520	1515		ATP-dependent DNA helicase RecQ	3.6.4.12
NSVD2_v1_50025	CDS	2	1099667	1100752	1086		SDR family oxidoreductase
NSVD2_v1_50026	CDS	3	1100916	1101683	768		exported protein of unknown function
NSVD2_v1_50027	CDS	-2	1101743	1102039	297		protein of unknown function
NSVD2_v1_50028	CDS	3	1102323	1102601	279		protein of unknown function
NSVD2_v1_50029	CDS	1	1102570	1103313	744		DUF2892 domain-containing protein
NSVD2_v1_50030	CDS	1	1103485	1103730	246		protein of unknown function
NSVD2_v1_50031	CDS	3	1103727	1104899	1173	fdh	S-(hydroxymethyl)glutathione dehydrogenase	1.1.1.284
NSVD2_v1_50032	CDS	1	1104931	1105407	477		conserved protein of unknown function
NSVD2_v1_50033	CDS	1	1105471	1105761	291		protein of unknown function
NSVD2_v1_50034	CDS	2	1105736	1106341	606		Membrane protein
NSVD2_v1_50035	CDS	3	1106412	1107146	735		FAD-binding FR-type domain-containing protein
NSVD2_v1_50036	CDS	-1	1107162	1107380	219		protein of unknown function
NSVD2_v1_50037	CDS	2	1108019	1108702	684		BON domain-containing protein
NSVD2_v1_50038	CDS	2	1108841	1109392	552		HSP20 family protein
NSVD2_v1_50039	CDS	2	1109486	1110718	1233	fdh	S-(hydroxymethyl)glutathione dehydrogenase	1.1.1.284
NSVD2_v1_50040	CDS	2	1110980	1111357	378		protein of unknown function
NSVD2_v1_50041	CDS	1	1111375	1112040	666		putative phosphoribosyl transferase
NSVD2_v1_50042	CDS	3	1112037	1113380	1344		erythromycin esterase	3.1.1.-
NSVD2_v1_50043	CDS	2	1113485	1114147	663		putative phosphoribosyl transferase
NSVD2_v1_50044	CDS	-3	1114228	1115373	1146		Ribosome association toxin RatA
NSVD2_v1_50045	CDS	1	1115593	1116069	477		CBS domain-containing protein
NSVD2_v1_50046	CDS	3	1116096	1116401	306		exported protein of unknown function
NSVD2_v1_50047	CDS	3	1116483	1116848	366		conserved protein of unknown function
NSVD2_v1_50048	CDS	2	1116887	1117255	369		Rhodanese domain protein
NSVD2_v1_50049	CDS	2	1117322	1117561	240		conserved protein of unknown function
NSVD2_v1_50050	CDS	1	1117558	1117818	261		protein of unknown function
NSVD2_v1_50051	CDS	3	1117845	1118309	465		protein of unknown function
NSVD2_v1_50052	CDS	2	1118456	1118905	450		Response regulator
NSVD2_v1_50053	CDS	-1	1118928	1119605	678		Endonuclease/exonuclease/phosphatase
NSVD2_v1_50054	CDS	-1	1119708	1121801	2094		phospholipase D1/2	3.1.4.4
NSVD2_v1_50055	CDS	3	1122252	1122908	657		Alpha/beta hydrolase
NSVD2_v1_50056	CDS	1	1122916	1124319	1404		conserved protein of unknown function
NSVD2_v1_50057	CDS	2	1124336	1125124	789		protein of unknown function
NSVD2_v1_50058	CDS	1	1124827	1125105	279		protein of unknown function
NSVD2_v1_50059	CDS	-3	1125112	1126107	996		Methyltransf_21 domain-containing protein
NSVD2_v1_50060	CDS	3	1126539	1128005	1467		Acriflavin resistance protein
NSVD2_v1_50061	CDS	-3	1128172	1129632	1461		cytochrome c peroxidase	1.11.1.5
NSVD2_v1_50062	CDS	3	1130052	1130684	633		superoxide dismutase, Fe-Mn family	1.15.1.1
NSVD2_v1_50063	CDS	2	1130762	1132474	1713		phosphoglycolate phosphatase	3.1.3.18
NSVD2_v1_50064	CDS	1	1132567	1133598	1032		Alkyl hydroperoxide reductase/ Thiol specific antioxidant/ Mal allergen
NSVD2_v1_50065	CDS	-2	1133747	1134181	435		exported protein of unknown function
NSVD2_v1_50066	CDS	-3	1134340	1135797	1458	nuoN	NADH:quinone oxidoreductase subunit N	7.1.1.2
NSVD2_v1_50067	CDS	-2	1135799	1137304	1506	nuoM	NADH:quinone oxidoreductase subunit M	7.1.1.2
NSVD2_v1_50068	CDS	-3	1137301	1139205	1905	nuoL	NADH:quinone oxidoreductase subunit L	7.1.1.2
NSVD2_v1_50069	CDS	-3	1139341	1139637	297	nuoK	NADH:quinone oxidoreductase subunit K	7.1.1.2
NSVD2_v1_50070	CDS	-3	1139782	1140306	525	nuoJ	NADH:quinone oxidoreductase subunit J	7.1.1.2
NSVD2_v1_50071	CDS	-3	1140343	1140882	540	nuoI	NADH:quinone oxidoreductase subunit I	7.1.1.2
NSVD2_v1_50072	CDS	-1	1140921	1141865	945	nuoH	NADH:quinone oxidoreductase subunit H	7.1.1.2
NSVD2_v1_50073	CDS	-3	1141873	1144599	2727	nuoG	NADH:quinone oxidoreductase subunit G	7.1.1.2
NSVD2_v1_50074	CDS	-3	1144615	1145928	1314	nuoF	NADH:quinone oxidoreductase subunit F	7.1.1.2
NSVD2_v1_50075	CDS	-3	1146007	1146471	465	nuoE	NADH:quinone oxidoreductase subunit E	7.1.1.2
NSVD2_v1_50076	CDS	-2	1146569	1148353	1785	nuoC	NADH:quinone oxidoreductase subunit CD	7.1.1.2
NSVD2_v1_50077	CDS	-3	1148323	1149069	747	nuoB	NADH-quinone oxidoreductase subunit B 1	7.1.1.-
NSVD2_v1_50078	CDS	-2	1149044	1149586	543		NADH-quinone oxidoreductase subunit A	7.1.1.2
NSVD2_v1_50079	CDS	-1	1149822	1152074	2253		[glutamine synthetase] adenylyltransferase / [glutamine synthetase]-adenylyl-L-tyrosine phosphorylase	2.7.7.42, 2.7.7.89
NSVD2_v1_50080	CDS	3	1152153	1153760	1608		[glutamine synthetase] adenylyltransferase / [glutamine synthetase]-adenylyl-L-tyrosine phosphorylase	2.7.7.42, 2.7.7.89
NSVD2_v1_50081	fCDS	-2	1154228	1154365	138	groL	fragment of chaperonin GroEL (part 2)	5.6.1.7
NSVD2_v1_50082	CDS	-1	1154481	1154597	117		protein of unknown function
NSVD2_v1_50083	CDS	-3	1154857	1155120	264		antitoxin PrlF
NSVD2_v1_50084	fCDS	-2	1155731	1157359	1629	groL	fragment of chaperonin GroEL (part 1)	5.6.1.7
NSVD2_v1_50085	CDS	-3	1157437	1157736	300	groS	cochaperonin GroES	5.6.1.7
NSVD2_v1_50086	CDS	-3	1157917	1158945	1029	sigC	RNA polymerase sigma-C factor
NSVD2_v1_50087	CDS	1	1158838	1158978	141		protein of unknown function
NSVD2_v1_50088	CDS	1	1159126	1160328	1203		MFS transporter, NNP family, nitrate/nitrite transporter
NSVD2_v1_50089	CDS	1	1160392	1161606	1215	ribBA	3,4-dihydroxy-2-butanone 4-phosphate synthase / GTP cyclohydrolase-2	3.5.4.25, 4.1.99.12
NSVD2_v1_50090	CDS	2	1161698	1162216	519	ribE	6,7-dimethyl-8-ribityllumazine synthase	2.5.1.78
NSVD2_v1_50091	CDS	1	1162213	1162704	492	nusB	Transcription antitermination protein NusB
NSVD2_v1_50092	CDS	1	1162714	1164042	1329	purB	Adenylosuccinate lyase	4.3.2.2
NSVD2_v1_50093	CDS	3	1164039	1164743	705	purC	Phosphoribosylaminoimidazole-succinocarboxamide synthase	6.3.2.6
NSVD2_v1_50094	CDS	1	1164904	1165122	219		protein of unknown function
NSVD2_v1_50095	CDS	1	1165318	1165560	243	purS	Phosphoribosylformylglycinamidine synthase subunit PurS	6.3.5.3
NSVD2_v1_50096	CDS	1	1165714	1166448	735	purQ	Phosphoribosylformylglycinamidine synthase subunit PurQ	3.5.1.2, 6.3.5.3
NSVD2_v1_50097	CDS	-2	1166438	1166527	90		protein of unknown function
NSVD2_v1_50098	CDS	1	1166539	1167183	645		protein of unknown function
NSVD2_v1_50099	CDS	3	1167354	1167629	276		conserved protein of unknown function
NSVD2_v1_50100	CDS	2	1167629	1167859	231		Type II toxin-antitoxin system HicA family toxin
NSVD2_v1_50101	CDS	3	1167867	1170125	2259	purL	Phosphoribosylformylglycinamidine synthase subunit PurL	6.3.5.3
NSVD2_v1_50102	CDS	3	1170147	1171571	1425	purF	Amidophosphoribosyltransferase	2.4.2.14
NSVD2_v1_50103	CDS	3	1171929	1172462	534		TlpA family protein disulfide reductase
NSVD2_v1_50104	CDS	2	1172480	1172719	240		conserved protein of unknown function
NSVD2_v1_50105	CDS	3	1172727	1173320	594		conserved protein of unknown function
NSVD2_v1_50106	CDS	3	1173324	1174142	819		Tetratricopeptide repeat protein
NSVD2_v1_50107	CDS	2	1174139	1174576	438		conserved protein of unknown function
NSVD2_v1_50108	CDS	1	1174546	1175646	1101		Methyltransferase domain-containing protein
NSVD2_v1_50109	CDS	-2	1175543	1175992	450		conserved membrane protein of unknown function
NSVD2_v1_50110	CDS	2	1176044	1176454	411		DUF393 domain-containing protein
NSVD2_v1_50111	CDS	-2	1176458	1177885	1428		conserved protein of unknown function
NSVD2_v1_50112	CDS	1	1178320	1179330	1011		iron complex transport system substrate-binding protein
NSVD2_v1_50113	CDS	-1	1179282	1179440	159		protein of unknown function
NSVD2_v1_50114	CDS	1	1179340	1180446	1107	btuC	Cobalamin import system permease protein BtuC
NSVD2_v1_50115	CDS	3	1180455	1181360	906		iron complex transport system ATP-binding protein	7.2.2.-
NSVD2_v1_50116	CDS	1	1181566	1183578	2013		vitamin B12 transporter
NSVD2_v1_50117	CDS	3	1183584	1184984	1401	cbiA	Cobyrinate a,c-diamide synthase	6.3.5.11
NSVD2_v1_50118	CDS	3	1185012	1185215	204		conserved protein of unknown function
NSVD2_v1_50119	CDS	1	1185223	1185765	543		adenosylcobinamide kinase / adenosylcobinamide-phosphate guanylyltransferase	2.7.1.156, 2.7.7.62
NSVD2_v1_50120	CDS	2	1185773	1186828	1056	cobT	nicotinate-nucleotide--dimethylbenzimidazole phosphoribosyltransferase	2.4.2.21
NSVD2_v1_50121	CDS	2	1186832	1187605	774	cobS	Adenosylcobinamide-GDP ribazoletransferase	2.7.8.26
NSVD2_v1_50122	CDS	1	1187590	1188552	963	cobD	Cobalamin biosynthesis protein CobD
NSVD2_v1_50123	CDS	3	1188549	1189640	1092		threonine-phosphate decarboxylase	4.1.1.81
NSVD2_v1_50124	CDS	2	1189637	1190359	723		adenosylcobinamide hydrolase	3.5.1.90
NSVD2_v1_50125	CDS	1	1190356	1191912	1557	cobQ	Cobyric acid synthase
NSVD2_v1_50126	CDS	3	1191903	1192502	600	yvqK	Corrinoid adenosyltransferase	2.5.1.17
NSVD2_v1_50127	CDS	2	1192850	1193584	735		DUF3365 domain-containing protein
NSVD2_v1_50128	CDS	2	1193627	1193989	363	pilH	Protein PilH
NSVD2_v1_50129	CDS	2	1194017	1194502	486		Purine-binding chemotaxis protein CheW
NSVD2_v1_50130	CDS	2	1194575	1196452	1878		methyl-accepting chemotaxis protein
NSVD2_v1_50131	CDS	2	1196483	1199353	2871		Histidine kinase	2.7.13.3
NSVD2_v1_50132	CDS	2	1199381	1199986	606		Chemotaxis protein CheW
NSVD2_v1_50133	CDS	3	1199955	1200473	519		Chemotaxis protein CheW
NSVD2_v1_50134	CDS	1	1200448	1201518	1071		Response regulator
NSVD2_v1_50135	CDS	1	1201558	1202589	1032		protein of unknown function
NSVD2_v1_50136	CDS	2	1202720	1203250	531		conserved membrane protein of unknown function
NSVD2_v1_50137	CDS	-1	1203261	1204349	1089	lpxD	UDP-3-O-acylglucosamine N-acyltransferase	2.3.1.-
NSVD2_v1_50138	CDS	-1	1204356	1204670	315		acyl carrier protein
NSVD2_v1_50139	CDS	-3	1204696	1205949	1254	fabF	3-oxoacyl-[acyl-carrier-protein] synthase 2	2.3.1.179
NSVD2_v1_50140	CDS	-2	1206080	1207171	1092		lipopolysaccharide export system permease protein
NSVD2_v1_50141	CDS	-3	1207171	1208313	1143		lipopolysaccharide export system permease protein
NSVD2_v1_50142	CDS	3	1208529	1208750	222	cspE	transcription antiterminator and regulator of RNA stability
NSVD2_v1_50143	CDS	1	1208905	1210932	2028		Tetratricopeptide repeat protein
NSVD2_v1_50144	CDS	1	1210948	1211763	816		AAA family ATPase
NSVD2_v1_50145	CDS	-1	1211895	1212857	963	gyaR	Glyoxylate reductase	1.1.1.26
NSVD2_v1_50146	CDS	2	1212989	1213168	180		protein of unknown function
NSVD2_v1_50147	CDS	3	1213206	1213622	417		putative nickel-responsive regulator
NSVD2_v1_50148	CDS	1	1213624	1215768	2145		iron complex outermembrane recepter protein
NSVD2_v1_50149	CDS	3	1215777	1216574	798		nickel transport protein
NSVD2_v1_50150	CDS	3	1216590	1217666	1077		periplasmic protein TonB
NSVD2_v1_50151	CDS	1	1217887	1220853	2967		tripartite motif-containing protein 71	2.3.2.27
NSVD2_v1_50152	CDS	1	1220908	1222374	1467	guaB	inosine 5'-monophosphate dehydrogenase	1.1.1.205
NSVD2_v1_50153	CDS	1	1222480	1224030	1551	guaA	GMP synthetase	6.3.5.2
NSVD2_v1_50154	CDS	3	1224123	1225028	906		23S rRNA pseudouridine2605 synthase	5.4.99.22
NSVD2_v1_50155	CDS	2	1225025	1226788	1764	aspS	aspartate--tRNA ligase	6.1.1.12
NSVD2_v1_50156	CDS	2	1226807	1227616	810		Molybdenum ABC transporter ATP-binding protein
NSVD2_v1_50157	CDS	1	1227976	1228389	414		protein of unknown function
NSVD2_v1_50158	CDS	-3	1228618	1229211	594		Protogloblin ApPgb
NSVD2_v1_50159	CDS	-2	1229300	1230634	1335		Amino acid permease
NSVD2_v1_50160	CDS	-3	1230631	1231272	642		Methyltranfer_dom domain-containing protein
NSVD2_v1_50161	CDS	3	1231356	1231646	291		protein of unknown function
NSVD2_v1_50162	CDS	-1	1231854	1232399	546		protein of unknown function
NSVD2_v1_50163	CDS	-3	1232341	1232565	225		protein of unknown function
NSVD2_v1_50164	CDS	3	1232661	1232969	309		PilZ domain-containing protein
NSVD2_v1_50165	CDS	-3	1232977	1235958	2982		DUF748 domain-containing protein
NSVD2_v1_50166	CDS	-2	1236011	1236550	540		membrane protein of unknown function
NSVD2_v1_50167	CDS	-2	1236590	1237462	873	ypfJ	uncharacterized protein YpfJ
NSVD2_v1_50168	CDS	3	1237602	1238276	675		Epimerase
NSVD2_v1_50169	CDS	3	1238364	1239380	1017		outer membrane lipase/esterase
NSVD2_v1_50170	CDS	-2	1239407	1239700	294		protein of unknown function
NSVD2_v1_50171	CDS	3	1239456	1239965	510		Peptidyl-prolyl cis-trans isomerase (modular protein)	5.2.1.8
NSVD2_v1_50172	CDS	2	1239974	1240276	303		protein of unknown function
NSVD2_v1_50173	CDS	-1	1240296	1240463	168		protein of unknown function
NSVD2_v1_50174	CDS	-1	1240509	1241105	597		protein of unknown function
NSVD2_v1_50175	CDS	-1	1241229	1242251	1023		Oxidoreductase
NSVD2_v1_50176	CDS	1	1242436	1242978	543		Sigma-70 family RNA polymerase sigma factor
NSVD2_v1_50177	CDS	2	1242968	1244284	1317		putative DUF4384 domain-containing protein
NSVD2_v1_50178	CDS	2	1244402	1245298	897		membrane protein of unknown function
NSVD2_v1_50179	CDS	2	1245326	1246651	1326		DUF2330 domain-containing protein
NSVD2_v1_rRNA1	rRNA	1	1247135	1248665	1531		ribosomal RNA 16s_rRNA
NSVD2_v1_tRNA9	tRNA	1	1248821	1248897	77		Ile tRNA
NSVD2_v1_tRNA10	tRNA	1	1248958	1249033	76		Ala tRNA
NSVD2_v1_rRNA2	rRNA	1	1249241	1252981	3741		ribosomal RNA 23s_rRNA
NSVD2_v1_rRNA3	rRNA	1	1253104	1253219	116		ribosomal RNA 5s_rRNA
NSVD2_v1_50185	CDS	3	1253667	1253915	249		conserved protein of unknown function
NSVD2_v1_50186	CDS	-3	1253875	1254111	237		protein of unknown function
NSVD2_v1_50187	CDS	-1	1254666	1255577	912		conserved protein of unknown function
NSVD2_v1_50188	CDS	-2	1255787	1257415	1629		lysyl-tRNA synthetase, class I	6.1.1.6
NSVD2_v1_50189	CDS	-2	1257878	1258282	405		putative toxin-antitoxin system toxin component, PIN family
NSVD2_v1_50190	CDS	-3	1258285	1258530	246		Ribbon-helix-helix protein, CopG family
NSVD2_v1_50191	CDS	-2	1258625	1258933	309		protein of unknown function
NSVD2_v1_50192	CDS	-3	1258990	1259268	279		protein of unknown function
NSVD2_v1_50193	CDS	2	1259183	1259494	312		conserved protein of unknown function
NSVD2_v1_50194	CDS	2	1259732	1260091	360		protein of unknown function
NSVD2_v1_50195	CDS	1	1259950	1260174	225		protein of unknown function
NSVD2_v1_50196	CDS	2	1260254	1260691	438		Glyoxalase/bleomycin resistance protein/dioxygenase family protein
NSVD2_v1_50197	CDS	-3	1261492	1261671	180		protein of unknown function
NSVD2_v1_50198	CDS	-1	1261668	1261913	246		Ribbon-helix-helix protein, CopG family
NSVD2_v1_50199	CDS	3	1262172	1262414	243		antitoxin MazE
NSVD2_v1_50200	CDS	2	1262414	1262752	339	mazF	endoribonuclease toxin MazF
NSVD2_v1_50201	CDS	1	1263037	1263258	222		DUF433 domain-containing protein
NSVD2_v1_50202	CDS	2	1263275	1263577	303		DUF5615 domain-containing protein
NSVD2_v1_50203	CDS	-3	1263655	1264536	882		exodeoxyribonuclease III	3.1.11.2
NSVD2_v1_50204	CDS	1	1264786	1265445	660	tpm	Thiopurine S-methyltransferase	2.1.1.67
NSVD2_v1_50205	CDS	-1	1265487	1265915	429		membrane protein of unknown function
NSVD2_v1_50206	CDS	1	1266064	1267068	1005		Virginiamycin B lyase	4.2.99.-
NSVD2_v1_50207	CDS	1	1268086	1268919	834		polyhydroxybutyrate depolymerase
NSVD2_v1_50208	CDS	3	1268910	1269077	168		protein of unknown function
NSVD2_v1_50209	CDS	1	1268926	1269159	234		protein of unknown function
NSVD2_v1_50210	CDS	-3	1269115	1269384	270		conserved exported protein of unknown function
NSVD2_v1_50211	CDS	2	1269548	1269901	354		conserved protein of unknown function
NSVD2_v1_50212	CDS	2	1270124	1270897	774		DNA-(apurinic or apyrimidinic site) lyase	4.2.99.18
NSVD2_v1_50213	CDS	3	1271406	1271645	240		protein of unknown function
NSVD2_v1_50214	CDS	3	1271931	1272308	378		YCII domain-containing protein
NSVD2_v1_50215	CDS	1	1272475	1273248	774		DUF899 domain-containing protein
NSVD2_v1_50216	CDS	1	1273288	1273734	447		Activator of Hsp90 ATPase 1 family protein
NSVD2_v1_50217	CDS	1	1273870	1274106	237		conserved protein of unknown function
NSVD2_v1_50218	CDS	-1	1274145	1274480	336		DUF2173 family protein
NSVD2_v1_50219	CDS	-1	1274829	1276202	1374		GAF domain-containing protein
NSVD2_v1_50220	CDS	-3	1276195	1276662	468		conserved protein of unknown function
NSVD2_v1_50221	CDS	2	1276805	1277668	864		conserved exported protein of unknown function
NSVD2_v1_50222	CDS	2	1277861	1278028	168		protein of unknown function
NSVD2_v1_50223	CDS	3	1277970	1279130	1161		DUF2157 domain-containing protein
NSVD2_v1_50224	CDS	2	1279127	1279855	729		protein of unknown function
NSVD2_v1_50225	CDS	3	1280010	1280474	465	guaD	Guanine deaminase	3.5.4.3
NSVD2_v1_50226	CDS	-2	1280567	1280974	408		exported protein of unknown function
NSVD2_v1_50227	CDS	-2	1281104	1281811	708		Prolyl 4-hydroxylase subunit alpha
NSVD2_v1_50228	CDS	-3	1281808	1282875	1068	ada	Methylphosphotriester-DNA--protein-cysteine S-methyltransferase / Methylated-DNA--protein-cysteine methyltransferase	2.1.1.63
NSVD2_v1_60001	CDS	-3	1283167	1283634	468		protein of unknown function
NSVD2_v1_60002	CDS	1	1283542	1283649	108		protein of unknown function
NSVD2_v1_60003	CDS	2	1284179	1284301	123		protein of unknown function
NSVD2_v1_60004	CDS	1	1284298	1284450	153		protein of unknown function
NSVD2_v1_60005	CDS	-1	1284498	1284884	387		protein of unknown function
NSVD2_v1_60006	CDS	2	1284935	1285300	366		protein of unknown function
NSVD2_v1_60007	CDS	1	1285228	1285947	720		protein of unknown function
NSVD2_v1_tRNA12	tRNA	-1	1285796	1285885	90		Ser tRNA
NSVD2_v1_60008	CDS	-2	1285988	1287448	1461		protein of unknown function
NSVD2_v1_60009	CDS	-2	1287587	1288882	1296	serS	serine--tRNA ligase	6.1.1.11
NSVD2_v1_60010	CDS	2	1289012	1290025	1014		Radical SAM protein
NSVD2_v1_60011	CDS	3	1290033	1290383	351		Sulfurtransferase
NSVD2_v1_60012	CDS	3	1290462	1291526	1065		DUF362 domain-containing protein
NSVD2_v1_60013	CDS	-3	1291549	1292112	564		outer membrane protein
NSVD2_v1_60014	CDS	-3	1292224	1293759	1536		HD domain-containing protein
NSVD2_v1_60015	CDS	-1	1293756	1295501	1746		HEAT repeat domain-containing protein
NSVD2_v1_60016	CDS	1	1295677	1296312	636		acyl-CoA thioesterase I	3.1.1.2, 3.1.1.5, 3.1.2.-, 3.1.2.2
NSVD2_v1_60017	CDS	-1	1296255	1296713	459		protein of unknown function
NSVD2_v1_60018	CDS	3	1296312	1296623	312		Thioredoxin
NSVD2_v1_60019	CDS	2	1296734	1297504	771	pal	Peptidoglycan-associated protein
NSVD2_v1_60020	CDS	-3	1297576	1299105	1530	zwf	Glucose-6-phosphate 1-dehydrogenase	1.1.1.49
NSVD2_v1_60021	CDS	-1	1299126	1300019	894		6-phosphogluconate dehydrogenase, NAD(+)-dependent, decarboxylating	1.1.1.343
NSVD2_v1_60022	CDS	1	1300183	1300599	417		protein of unknown function
NSVD2_v1_60023	CDS	-1	1300623	1303280	2658		A-adding tRNA nucleotidyltransferase	2.7.7.-
NSVD2_v1_60024	CDS	-1	1303347	1304156	810		conserved protein of unknown function
NSVD2_v1_60025	CDS	-2	1304153	1304413	261		conserved protein of unknown function
NSVD2_v1_60026	CDS	3	1304400	1304588	189		protein of unknown function
NSVD2_v1_60027	CDS	1	1304608	1305300	693		putative membrane protein
NSVD2_v1_60028	CDS	1	1305676	1306968	1293		MFS transporter, DHA3 family, macrolide efflux protein
NSVD2_v1_60029	CDS	2	1306991	1307554	564		membrane protein of unknown function
NSVD2_v1_60030	CDS	3	1307727	1308452	726		Peptidyl-prolyl cis-trans isomerase (modular protein)	5.2.1.8
NSVD2_v1_60031	CDS	-2	1308551	1308754	204		conserved protein of unknown function
NSVD2_v1_60032	CDS	2	1309022	1309219	198		protein of unknown function
NSVD2_v1_60033	CDS	3	1309143	1310027	885		conserved protein of unknown function
NSVD2_v1_60034	CDS	-2	1310276	1311415	1140		ABC-2 type transport system permease protein
NSVD2_v1_60035	CDS	-3	1311412	1312338	927		ABC-2 type transport system ATP-binding protein
NSVD2_v1_60036	CDS	-2	1312331	1313272	942		HlyD family secretion protein
NSVD2_v1_60037	CDS	-3	1313317	1313949	633		TetR/AcrR family transcriptional regulator
NSVD2_v1_60038	CDS	-3	1314052	1314423	372		conserved membrane protein of unknown function
NSVD2_v1_60039	CDS	2	1314512	1315921	1410		two-component system, OmpR family, sensor histidine kinase KdpD	2.7.13.3
NSVD2_v1_60040	fCDS	1	1315918	1316397	480	kdpE	fragment of DNA-binding transcriptional activator KdpE (part 1)
NSVD2_v1_60041	fCDS	2	1316402	1316614	213	kdpE	fragment of DNA-binding transcriptional activator KdpE (part 2)
NSVD2_v1_60042	CDS	3	1316751	1317152	402		conserved exported protein of unknown function
NSVD2_v1_60043	CDS	2	1317212	1317604	393		Response regulator
NSVD2_v1_60044	CDS	2	1317689	1317826	138		protein of unknown function
NSVD2_v1_60045	CDS	-1	1317945	1318283	339		GYD domain-containing protein
NSVD2_v1_60046	CDS	2	1318508	1320922	2415		two-component system, NtrC family, sensor kinase	2.7.13.3
NSVD2_v1_60047	CDS	-3	1321261	1322079	819		conserved protein of unknown function
NSVD2_v1_60048	CDS	-2	1322273	1322731	459		conserved protein of unknown function
NSVD2_v1_60049	CDS	-2	1322969	1323880	912		DNA-(apurinic or apyrimidinic site) lyase	4.2.99.18
NSVD2_v1_60050	CDS	2	1323626	1324027	402		protein of unknown function
NSVD2_v1_60051	CDS	-3	1324228	1324578	351		Cupin domain-containing protein
NSVD2_v1_60052	CDS	3	1325004	1325891	888		conserved exported protein of unknown function
NSVD2_v1_60053	CDS	-3	1326037	1326579	543		protein of unknown function
NSVD2_v1_60054	CDS	-2	1326941	1327213	273		conserved protein of unknown function
NSVD2_v1_60055	CDS	-1	1327314	1327706	393		membrane protein of unknown function
NSVD2_v1_60056	CDS	-1	1327872	1328063	192		protein of unknown function
NSVD2_v1_60057	CDS	-1	1328076	1328582	507		protein of unknown function
NSVD2_v1_60058	CDS	-2	1328582	1328950	369		protein of unknown function
NSVD2_v1_60059	CDS	-2	1329413	1330123	711		protein of unknown function
NSVD2_v1_60060	CDS	3	1330428	1331258	831		putative Peptidoglycan-associated protein
NSVD2_v1_60061	CDS	-2	1331639	1332310	672		conserved protein of unknown function
NSVD2_v1_60062	CDS	1	1332574	1332888	315		YtxH domain-containing protein
NSVD2_v1_60063	CDS	2	1332878	1333585	708		conserved protein of unknown function
NSVD2_v1_60064	CDS	2	1333676	1334350	675		putative phosphoribosyl transferase
NSVD2_v1_60065	CDS	1	1334386	1335261	876		conserved protein of unknown function
NSVD2_v1_60066	CDS	3	1335435	1336481	1047		PGA_cap domain-containing protein
NSVD2_v1_60067	CDS	1	1336546	1336980	435		PH domain-containing protein
NSVD2_v1_60068	CDS	3	1337058	1338200	1143	dbh	DNA polymerase IV	2.7.7.7
NSVD2_v1_60069	CDS	-3	1338226	1338648	423		Peptidyl-prolyl cis-trans isomerase	5.2.1.8
NSVD2_v1_60070	CDS	2	1339847	1340284	438		conserved protein of unknown function
NSVD2_v1_60071	CDS	2	1340297	1340731	435		CBS domain-containing protein
NSVD2_v1_60072	CDS	2	1340735	1341367	633		phospholipid transport system substrate-binding protein
NSVD2_v1_60073	CDS	-3	1341373	1342719	1347	pncB	Nicotinate phosphoribosyltransferase pncB2	6.3.4.21
NSVD2_v1_60074	CDS	-1	1342716	1343318	603		nicotinamidase/pyrazinamidase	3.5.1.-, 3.5.1.19
NSVD2_v1_60075	CDS	-1	1343628	1343714	87		protein of unknown function
NSVD2_v1_60076	CDS	-1	1343739	1344296	558		CSD domain-containing protein
NSVD2_v1_60077	CDS	2	1344536	1345624	1089		APH domain-containing protein
NSVD2_v1_60078	CDS	3	1345641	1346183	543		putative adenylyl-sulfate kinase	2.7.1.25
NSVD2_v1_60079	CDS	1	1346467	1346685	219		exported protein of unknown function
NSVD2_v1_60080	CDS	1	1346800	1347345	546		outer membrane lipoprotein
NSVD2_v1_60081	CDS	3	1347429	1347674	246		conserved protein of unknown function
NSVD2_v1_60082	CDS	-1	1347693	1348187	495		protein of unknown function
NSVD2_v1_60083	CDS	-2	1348433	1348624	192	rpmB	50S ribosomal protein L28
NSVD2_v1_60084	CDS	3	1348836	1351208	2373	recG	ATP-dependent DNA helicase RecG	3.6.4.12
NSVD2_v1_60085	CDS	2	1351211	1351543	333		conserved protein of unknown function
NSVD2_v1_60086	CDS	1	1351762	1352532	771		exopolyphosphatase / guanosine-5'-triphosphate,3'-diphosphate pyrophosphatase	3.6.1.11, 3.6.1.40
NSVD2_v1_60087	CDS	-2	1352543	1354024	1482		conserved protein of unknown function
NSVD2_v1_60088	CDS	-2	1354097	1354471	375		Cupredoxin domain-containing protein
NSVD2_v1_60089	CDS	-1	1354389	1354595	207		protein of unknown function
NSVD2_v1_60090	CDS	1	1354750	1355187	438		conserved protein of unknown function
NSVD2_v1_60091	CDS	3	1355328	1356416	1089		conserved protein of unknown function
NSVD2_v1_60092	CDS	2	1356503	1357294	792	scpA	Segregation and condensation protein A
NSVD2_v1_60093	CDS	1	1357291	1358151	861		segregation and condensation protein B
NSVD2_v1_60094	CDS	2	1358288	1361110	2823		glycolate oxidase iron-sulfur subunit
NSVD2_v1_60095	CDS	1	1361107	1361361	255		conserved protein of unknown function
NSVD2_v1_60096	CDS	2	1361375	1361653	279		sulfur-carrier protein
NSVD2_v1_60097	CDS	-3	1361656	1362435	780		membrane protein of unknown function
NSVD2_v1_60098	CDS	-1	1362528	1363496	969	accA	acetyl-CoA carboxyltransferase subunit alpha	2.1.3.15
NSVD2_v1_60099	CDS	-1	1363512	1366976	3465	dnaE	DNA polymerase III subunit alpha	2.7.7.7
NSVD2_v1_60100	CDS	2	1367018	1367239	222		protein of unknown function
NSVD2_v1_60101	CDS	3	1367478	1369034	1557	purH	bifunctional AICAR transformylase/IMP cyclohydrolase	2.1.2.3, 3.5.4.10
NSVD2_v1_60102	CDS	3	1369167	1370462	1296	purD	phosphoribosylamine--glycine ligase	6.3.4.13
NSVD2_v1_60103	CDS	1	1370491	1371135	645		L-threonylcarbamoyladenylate synthase	2.7.7.87
NSVD2_v1_60104	CDS	3	1371162	1371566	405		conserved protein of unknown function
NSVD2_v1_60105	CDS	-1	1371570	1371920	351		Zinc ribbon domain-containing protein
NSVD2_v1_60106	CDS	-2	1371992	1373188	1197	aspC	Aspartate aminotransferase	2.6.1.1
NSVD2_v1_60107	CDS	-3	1373185	1373673	489	coaD	pantetheine-phosphate adenylyltransferase	2.7.7.3
NSVD2_v1_60108	CDS	-1	1373670	1374230	561		16S rRNA (guanine966-N2)-methyltransferase	2.1.1.171
NSVD2_v1_60109	CDS	-3	1374400	1374573	174		conserved protein of unknown function
NSVD2_v1_60110	CDS	3	1374675	1375457	783		DNA repair protein RadC
NSVD2_v1_60111	CDS	3	1375584	1377674	2091	fusA	Elongation factor G
NSVD2_v1_60112	CDS	-2	1377677	1379038	1362		serine protease Do	3.4.21.107
NSVD2_v1_60113	CDS	-1	1379052	1379693	642		conserved protein of unknown function
NSVD2_v1_60114	CDS	1	1380028	1380225	198		guanidinium exporter (fragment)
NSVD2_v1_60115	CDS	2	1380413	1380949	537		conserved protein of unknown function
NSVD2_v1_60116	CDS	-1	1380954	1381571	618	plsY	Glycerol-3-phosphate acyltransferase	2.3.1.275
NSVD2_v1_60117	CDS	-2	1381601	1382215	615		CDP-diacylglycerol---glycerol-3-phosphate 3-phosphatidyltransferase	2.7.8.5
NSVD2_v1_60118	CDS	-1	1382238	1383197	960	kdsD	D-arabinose 5-phosphate isomerase KdsD	5.3.1.13
NSVD2_v1_60119	CDS	-2	1383194	1384033	840	kdsA	2-dehydro-3-deoxyphosphooctonate aldolase	2.5.1.55
NSVD2_v1_60120	CDS	-2	1384295	1385896	1602	pyrG	CTP synthetase	6.3.4.2
NSVD2_v1_60121	CDS	-3	1385893	1386672	780	kdsB	3-deoxy-manno-octulosonate cytidylyltransferase	2.7.7.38
NSVD2_v1_60122	CDS	-2	1386665	1387696	1032	rfaE	D-glycero-beta-D-manno-heptose-7-phosphate kinase
NSVD2_v1_60123	CDS	-1	1387707	1388453	747		signal peptidase I	3.4.21.89
NSVD2_v1_60124	CDS	-2	1388453	1390264	1812	lepA	30S ribosomal subunit biogenesis factor LepA	3.6.5.3
NSVD2_v1_60125	CDS	1	1390372	1391826	1455	bioA	Adenosylmethionine-8-amino-7-oxononanoate aminotransferase	2.6.1.62
NSVD2_v1_60126	CDS	-2	1391765	1392841	1077		AI-2E family transporter
NSVD2_v1_60127	CDS	-3	1392913	1393713	801		S-adenosyl-L-methionine hydrolase (adenosine-forming)	3.13.1.8
NSVD2_v1_60128	CDS	-1	1393773	1394249	477	greA	transcription elongation factor GreA
NSVD2_v1_60129	CDS	-1	1394316	1397600	3285	carB	carbamoyl phosphate synthetase subunit beta	6.3.5.5
NSVD2_v1_60130	CDS	-3	1397662	1398606	945		metalloendopeptidase OMA1, mitochondrial	3.4.24.-
NSVD2_v1_60131	CDS	-1	1398636	1399598	963		protease IV	3.4.21.-
NSVD2_v1_60132	CDS	-3	1399591	1400766	1176	carA	carbamoyl phosphate synthetase subunit alpha	6.3.5.5
NSVD2_v1_60133	CDS	-1	1400763	1401284	522		membrane protein of unknown function
NSVD2_v1_60134	CDS	-3	1401286	1402578	1293	pyrC	Dihydroorotase	3.5.2.3
NSVD2_v1_60135	CDS	-1	1402587	1403510	924	pyrB	Aspartate carbamoyltransferase	2.1.3.2
NSVD2_v1_60136	CDS	-2	1403507	1404088	582	pyrR	Pyrimidine operon regulatory protein / Uracil phosphoribosyltransferase	2.4.2.9
NSVD2_v1_60137	CDS	-3	1404310	1406112	1803		conserved protein of unknown function
NSVD2_v1_60138	CDS	1	1405831	1406094	264		protein of unknown function
NSVD2_v1_60139	CDS	-2	1406225	1407541	1317	proA	Gamma-glutamyl phosphate reductase	1.2.1.41
NSVD2_v1_60140	CDS	3	1407705	1408139	435		inner membrane protein
NSVD2_v1_60141	CDS	2	1408154	1409086	933		Paraslipin
NSVD2_v1_tRNA11	tRNA	1	1409260	1409335	76		Phe tRNA
NSVD2_v1_60142	CDS	-2	1409894	1411438	1545		1-acyl-sn-glycerol-3-phosphate acyltransferase	2.3.1.51
NSVD2_v1_60143	CDS	-1	1411503	1411823	321		protein of unknown function
NSVD2_v1_60144	CDS	-3	1411810	1412742	933		membrane protein of unknown function
NSVD2_v1_60145	CDS	-3	1412764	1413213	450		Cupredoxin_1 domain-containing protein
NSVD2_v1_60146	CDS	1	1413205	1413465	261		protein of unknown function
NSVD2_v1_60147	CDS	-2	1413482	1414537	1056	hypE	hydrogenase maturation protein, carbamoyl dehydratase
NSVD2_v1_60148	fCDS	-2	1414685	1415485	801	hypD	fragment of Fe-(CN)2CO cofactor assembly scaffold protein HypD (part 2)
NSVD2_v1_60149	fCDS	-3	1415482	1415796	315	hypD	fragment of Fe-(CN)2CO cofactor assembly scaffold protein HypD (part 1)
NSVD2_v1_60150	CDS	-3	1415968	1416414	447		protein of unknown function
NSVD2_v1_60151	CDS	-1	1416489	1416701	213		conserved protein of unknown function
NSVD2_v1_60152	CDS	-2	1416698	1419268	2571		conserved protein of unknown function
NSVD2_v1_60153	CDS	-1	1419261	1420469	1209		putative nuclease YhcG	3.1.-.-
NSVD2_v1_60154	CDS	-2	1420466	1420636	171		protein of unknown function
NSVD2_v1_60155	CDS	-1	1420629	1422233	1605		Site-specific DNA-methyltransferase (adenine-specific)	2.1.1.72
NSVD2_v1_60156	CDS	-2	1422230	1422724	495		DUF4411 family protein
NSVD2_v1_60157	CDS	-3	1422721	1423872	1152		HTH-type transcriptional regulator / antitoxin HigA
NSVD2_v1_60158	CDS	-1	1423869	1424537	669		SAM-dependent DNA methyltransferase
NSVD2_v1_60159	CDS	-2	1424534	1424845	312		protein of unknown function
NSVD2_v1_60160	CDS	-1	1425327	1425566	240	hypC	Hydrogenase maturation factor HypC
NSVD2_v1_60161	CDS	-2	1425662	1427392	1731		HAD-IIB family hydrolase
NSVD2_v1_60162	CDS	-2	1427396	1428049	654		protein of unknown function
NSVD2_v1_60163	fCDS	-3	1427986	1428648	663	hypF	fragment of carbamoyl--[HypE] ligase (part 3)
NSVD2_v1_60164	fCDS	-1	1428672	1429100	429	hypF	fragment of carbamoyl--[HypE] ligase (part 2)
NSVD2_v1_60165	fCDS	-2	1429043	1429723	681	hypF	fragment of carbamoyl--[HypE] ligase (part 1)
NSVD2_v1_60166	CDS	-3	1429720	1430073	354		hydrogenase nickel incorporation protein HypA/HybF
NSVD2_v1_60167	CDS	-2	1429946	1430245	300		protein of unknown function
NSVD2_v1_60168	CDS	-3	1430407	1430802	396	vapC	tRNA(fMet)-specific endonuclease VapC	3.1.-.-
NSVD2_v1_60169	CDS	-3	1430806	1431024	219		conserved protein of unknown function
NSVD2_v1_60170	CDS	-2	1431221	1431712	492		hydrogenase maturation protease	3.4.23.-
NSVD2_v1_60171	CDS	-3	1431709	1433019	1311		sulfhydrogenase subunit alpha	1.12.1.3, 1.12.1.5
NSVD2_v1_60172	CDS	-2	1432394	1434001	1608		sulfhydrogenase subunit delta	1.12.1.3, 1.12.1.5
NSVD2_v1_60173	CDS	-1	1433025	1433294	270		protein of unknown function
NSVD2_v1_60174	CDS	-1	1433889	1434131	243		protein of unknown function
NSVD2_v1_60175	CDS	-3	1434091	1434531	441		protein of unknown function
NSVD2_v1_60176	CDS	-2	1434452	1434754	303		protein of unknown function
NSVD2_v1_60177	CDS	-2	1434785	1436173	1389	pntB	pyridine nucleotide transhydrogenase subunit beta	7.1.1.1
NSVD2_v1_60178	fCDS	-3	1436170	1436463	294	pntA	fragment of pyridine nucleotide transhydrogenase subunit alpha (part 3)	7.1.1.1
NSVD2_v1_60179	fCDS	-1	1436463	1436810	348	pntA	fragment of pyridine nucleotide transhydrogenase subunit alpha (part 2)	7.1.1.1
NSVD2_v1_60180	fCDS	-2	1436822	1437658	837	pntA	fragment of pyridine nucleotide transhydrogenase subunit alpha (part 1)	7.1.1.1
NSVD2_v1_60181	CDS	-1	1437687	1438838	1152		sulfhydrogenase subunit beta (sulfur reductase)	1.12.98.4
NSVD2_v1_60182	CDS	-1	1439325	1439603	279		protein of unknown function
NSVD2_v1_60183	CDS	-2	1439663	1440064	402		Response regulator receiver domain protein
NSVD2_v1_60184	CDS	-2	1440269	1441288	1020	sua	Threonylcarbamoyl-AMP synthase	2.7.7.87
NSVD2_v1_60185	CDS	-3	1441327	1442706	1380		dihydrofolate synthase / folylpolyglutamate synthase	6.3.2.12, 6.3.2.17
NSVD2_v1_60186	CDS	-2	1442690	1442905	216		protein of unknown function
NSVD2_v1_60187	CDS	-3	1442902	1443318	417		protein of unknown function
NSVD2_v1_60188	CDS	-2	1443137	1443568	432		protein of unknown function
NSVD2_v1_60189	CDS	-2	1443662	1444018	357		Isocitrate dehydrogenase
NSVD2_v1_60190	CDS	-3	1444030	1445046	1017		isocitrate dehydrogenase (NAD+)	1.1.1.41
NSVD2_v1_60191	CDS	-3	1445302	1446705	1404		dihydrofolate synthase / folylpolyglutamate synthase	6.3.2.12, 6.3.2.17
NSVD2_v1_60192	CDS	-3	1446757	1450044	3288		conserved protein of unknown function
NSVD2_v1_60193	CDS	-2	1450334	1451131	798	cysD	Sulfate adenylyltransferase subunit 2	2.7.7.4
NSVD2_v1_60194	CDS	-3	1451158	1452252	1095		protein of unknown function
NSVD2_v1_60195	CDS	-3	1452298	1453530	1233		exported protein of unknown function
NSVD2_v1_60196	CDS	-3	1453663	1454064	402		conserved exported protein of unknown function
NSVD2_v1_60197	CDS	-3	1454119	1455312	1194		protein of unknown function
NSVD2_v1_60198	CDS	-2	1455488	1456249	762	larB	Pyridinium-3,5-biscarboxylic acid mononucleotide synthase	2.5.1.143
NSVD2_v1_60199	CDS	-3	1456252	1457082	831		conserved protein of unknown function
NSVD2_v1_60200	CDS	-1	1456920	1457870	951		dethiobiotin synthetase	6.3.3.3
NSVD2_v1_60201	CDS	-1	1457883	1459556	1674	ilvD	Dihydroxy-acid dehydratase	4.2.1.9
NSVD2_v1_60202	CDS	-1	1459959	1460219	261		conserved protein of unknown function
NSVD2_v1_60203	CDS	-1	1460244	1460984	741		protein of unknown function
NSVD2_v1_60204	CDS	-3	1460896	1461123	228		protein of unknown function
NSVD2_v1_60205	CDS	-2	1461467	1461580	114		protein of unknown function
NSVD2_v1_60206	CDS	-3	1461889	1463289	1401	atoC	Regulatory protein AtoC
NSVD2_v1_60207	CDS	-2	1463258	1465357	2100		putative Sensor histidine kinase	2.7.13.3
NSVD2_v1_60208	CDS	-2	1465391	1465729	339	glnB	Nitrogen regulatory protein P-II
NSVD2_v1_60209	CDS	-1	1465692	1468958	3267		conserved protein of unknown function
NSVD2_v1_60210	CDS	-1	1469007	1470674	1668		putative NADH-quinone oxidoreductase, subunit L	1.6.5.11
NSVD2_v1_60211	CDS	1	1470892	1471398	507		DNA repair protein RadC
NSVD2_v1_60212	CDS	-2	1471451	1471807	357		conserved exported protein of unknown function
NSVD2_v1_60213	CDS	1	1471837	1471899	63		protein of unknown function
NSVD2_v1_60214	CDS	-3	1471876	1475436	3561		conserved protein of unknown function
NSVD2_v1_60215	CDS	1	1474309	1474554	246		protein of unknown function
NSVD2_v1_60216	CDS	-3	1475512	1475967	456		gamma-glutamylcyclotransferase	4.3.2.9
NSVD2_v1_60217	CDS	-1	1475985	1476599	615		conserved protein of unknown function
NSVD2_v1_60218	CDS	-1	1476720	1477280	561		Exonuclease domain-containing protein
NSVD2_v1_60219	CDS	-2	1477286	1478446	1161		conserved protein of unknown function
NSVD2_v1_60220	CDS	-3	1478443	1479177	735		conserved protein of unknown function
NSVD2_v1_60221	CDS	-2	1479179	1480108	930		conserved protein of unknown function
NSVD2_v1_60222	CDS	-3	1480108	1481124	1017		conserved protein of unknown function
NSVD2_v1_60223	CDS	-2	1481114	1481764	651		7-cyano-7-deazaguanine synthase	6.3.4.20
NSVD2_v1_60224	CDS	-1	1481751	1482344	594		protein of unknown function
NSVD2_v1_60225	CDS	-2	1482344	1484968	2625		protein of unknown function
NSVD2_v1_60226	CDS	-2	1484981	1485427	447		protein of unknown function
NSVD2_v1_60227	CDS	-1	1485414	1487168	1755		adenine-specific DNA-methyltransferase	2.1.1.72
NSVD2_v1_70001	CDS	-3	1487284	1487391	108		protein of unknown function
NSVD2_v1_70002	CDS	-2	1487285	1487629	345		protein of unknown function
NSVD2_v1_70003	CDS	3	1487430	1488722	1293		conserved exported protein of unknown function
NSVD2_v1_70004	CDS	2	1488749	1490206	1458		protein of unknown function
NSVD2_v1_70005	CDS	-2	1490210	1490794	585		conserved protein of unknown function
NSVD2_v1_70006	CDS	3	1490910	1491374	465		DUF4112 domain-containing protein
NSVD2_v1_70007	CDS	-2	1491590	1492531	942		conserved membrane protein of unknown function
NSVD2_v1_70008	CDS	2	1492667	1492837	171		protein of unknown function
NSVD2_v1_70009	CDS	3	1492866	1493969	1104	corA	Cobalt/magnesium transport protein CorA
NSVD2_v1_70010	CDS	-3	1494049	1494603	555		DUF2726 domain-containing protein
NSVD2_v1_70011	CDS	-1	1494588	1495784	1197	anmK	Anhydro-N-acetylmuramic acid kinase	2.7.1.170
NSVD2_v1_70012	CDS	3	1495878	1496819	942		zinc transport system substrate-binding protein
NSVD2_v1_70013	CDS	3	1496844	1497695	852	mntB	Manganese transport system ATP-binding protein MntB
NSVD2_v1_70014	CDS	1	1497808	1498626	819		zinc transport system permease protein
NSVD2_v1_70015	CDS	-1	1498872	1499282	411		aralkylamine N-acetyltransferase	2.3.1.87
NSVD2_v1_70016	CDS	2	1499312	1499524	213		conserved protein of unknown function
NSVD2_v1_70017	CDS	-1	1499577	1500020	444		conserved protein of unknown function
NSVD2_v1_70018	CDS	-2	1500041	1501057	1017	ylyB	Uncharacterized RNA pseudouridine synthase YlyB	5.4.99.-
NSVD2_v1_70019	CDS	3	1501212	1501631	420		Response regulator
NSVD2_v1_70020	CDS	2	1501628	1502761	1134		GHKL domain-containing protein
NSVD2_v1_70021	CDS	-1	1502769	1503728	960		DMT family transporter
NSVD2_v1_70022	CDS	-3	1503745	1504068	324		PilZ domain-containing protein
NSVD2_v1_70023	CDS	1	1504105	1504251	147		protein of unknown function
NSVD2_v1_70024	CDS	-3	1504264	1505169	906		exported protein of unknown function
NSVD2_v1_70025	CDS	-1	1505271	1505684	414	atpC	ATP synthase epsilon chain
NSVD2_v1_70026	CDS	-1	1505688	1507133	1446	atpD	ATP synthase F1 complex subunit beta	7.1.2.2
NSVD2_v1_70027	CDS	-3	1507174	1508043	870	atpG	ATP synthase F1 complex subunit gamma	7.1.2.2
NSVD2_v1_70028	CDS	-3	1508065	1509585	1521	atpA	ATP synthase F1 complex subunit alpha	7.1.2.2
NSVD2_v1_70029	CDS	-3	1509589	1510128	540	atpH	ATP synthase subunit delta
NSVD2_v1_70030	CDS	-1	1510245	1511321	1077	mnmA	tRNA-specific 2-thiouridylase MnmA	2.8.1.13
NSVD2_v1_70031	CDS	-1	1511325	1511783	459		Polymer-forming cytoskeletal family protein
NSVD2_v1_70032	CDS	-1	1511910	1512755	846	spo0C	Chromosome-partitioning protein Spo0J
NSVD2_v1_70033	CDS	-3	1512733	1513509	777	soj	Sporulation initiation inhibitor protein Soj	3.6.-.-
NSVD2_v1_70034	CDS	-3	1513522	1513842	321		protein of unknown function
NSVD2_v1_70035	CDS	-3	1514242	1516143	1902	mnmG	5-carboxymethylaminomethyluridine-tRNA synthase subunit MnmG
NSVD2_v1_70036	CDS	-2	1516145	1517524	1380	mnmE	tRNA modification GTPase MnmE	3.6.-.-
NSVD2_v1_70037	CDS	-1	1517538	1519313	1776	yidC	Membrane protein insertase YidC
NSVD2_v1_70038	CDS	-1	1519368	1519577	210		putative membrane protein insertion efficiency factor
NSVD2_v1_70039	CDS	-3	1519579	1519935	357	rnpA	Ribonuclease P protein component	3.1.26.5
NSVD2_v1_70040	CDS	3	1520385	1520537	153		conserved exported protein of unknown function
NSVD2_v1_70041	CDS	2	1520618	1521244	627		conserved exported protein of unknown function
NSVD2_v1_70042	CDS	3	1521249	1522388	1140		Murein L,D-transpeptidase
NSVD2_v1_70043	CDS	1	1522390	1523037	648		L,D-transpeptidase
NSVD2_v1_70044	CDS	3	1523079	1523711	633		conserved exported protein of unknown function
NSVD2_v1_70045	CDS	3	1523778	1525460	1683		transaldolase / glucose-6-phosphate isomerase	2.2.1.2, 5.3.1.9
NSVD2_v1_70046	CDS	1	1525447	1526223	777	pgl	6-phosphogluconolactonase	3.1.1.31
NSVD2_v1_70047	CDS	2	1526228	1527310	1083	glk	Glucokinase	2.7.1.2
NSVD2_v1_70048	CDS	3	1527303	1527989	687	rpiA	Ribose-5-phosphate isomerase A	5.3.1.6
NSVD2_v1_70049	CDS	1	1528048	1530759	2712		M1 family metallopeptidase
NSVD2_v1_70050	CDS	-1	1530867	1533524	2658		putative ABC transport system permease protein
NSVD2_v1_70051	CDS	-3	1533511	1534215	705	ybbA	putative ABC transporter ATP-binding protein YbbA
NSVD2_v1_70052	CDS	3	1534296	1535102	807		acyl-CoA thioesterase I	3.1.1.2, 3.1.1.5, 3.1.2.-, 3.1.2.2
NSVD2_v1_70053	CDS	-3	1535089	1535271	183		conserved exported protein of unknown function
NSVD2_v1_70054	CDS	2	1535444	1536073	630		membrane-associated protein
NSVD2_v1_70055	CDS	-2	1536077	1536943	867		SWIM-type domain-containing protein
NSVD2_v1_70056	CDS	-1	1537065	1537304	240		CDGSH iron-sulfur domain-containing protein 3
NSVD2_v1_70057	CDS	-1	1537371	1538327	957		Cofac_haem_bdg domain-containing protein
NSVD2_v1_70058	CDS	1	1538428	1539750	1323		conserved protein of unknown function
NSVD2_v1_70059	CDS	3	1539885	1540757	873		MoxR-like ATPase	3.6.3.-
NSVD2_v1_70060	CDS	2	1540784	1541923	1140		DUF58 domain-containing protein
NSVD2_v1_70061	CDS	1	1541920	1544058	2139		protein-glutamine gamma-glutamyltransferase	2.3.2.13
NSVD2_v1_70062	CDS	1	1544248	1545327	1080		GGDEF domain-containing protein
NSVD2_v1_70063	CDS	3	1545588	1545932	345		PilZ domain-containing protein
NSVD2_v1_70064	CDS	-2	1546103	1546897	795		protein of unknown function
NSVD2_v1_70065	CDS	-2	1547108	1547560	453		ANK_REP_REGION domain-containing protein
NSVD2_v1_70066	CDS	-2	1547780	1548388	609		membrane-associated protein
NSVD2_v1_70067	CDS	-2	1548686	1549306	621		conserved membrane protein of unknown function
NSVD2_v1_70068	CDS	3	1549350	1549553	204		protein of unknown function
NSVD2_v1_70069	CDS	3	1549836	1550387	552		protein of unknown function
NSVD2_v1_70070	CDS	-1	1550670	1552799	2130		GDE_N_bis domain-containing protein
NSVD2_v1_70071	CDS	-2	1552796	1553245	450		conserved membrane protein of unknown function
NSVD2_v1_70072	CDS	-2	1553414	1554088	675		sugar-phosphatase	3.1.3.23
NSVD2_v1_70073	CDS	2	1554470	1555705	1236		periplasmic protein CpxP/Spy
NSVD2_v1_70074	CDS	-1	1555791	1556231	441		conserved protein of unknown function
NSVD2_v1_70075	CDS	-2	1556228	1556539	312		conserved protein of unknown function
NSVD2_v1_70076	CDS	-3	1556536	1557159	624		RNA polymerase sigma-70 factor, ECF subfamily
NSVD2_v1_70077	CDS	3	1557183	1557371	189		protein of unknown function
NSVD2_v1_70078	CDS	1	1557352	1558416	1065		protein of unknown function
NSVD2_v1_70079	CDS	3	1558152	1559027	876		protein of unknown function
NSVD2_v1_70080	CDS	2	1558973	1561753	2781	mdtB	multidrug efflux pump RND permease subunit MdtB
NSVD2_v1_70081	CDS	1	1561750	1564875	3126	mdtC	multidrug efflux pump RND permease subunit MdtC
NSVD2_v1_70082	CDS	2	1565057	1566439	1383		conserved protein of unknown function
NSVD2_v1_70083	CDS	2	1566545	1567279	735		protein of unknown function
NSVD2_v1_70084	CDS	3	1567734	1567805	72		protein of unknown function
NSVD2_v1_70085	CDS	-1	1568019	1568876	858		putative metal-dependent hydrolase
NSVD2_v1_70086	CDS	2	1569257	1569832	576		putative membrane protein
NSVD2_v1_70087	CDS	2	1569899	1570447	549		protein of unknown function
NSVD2_v1_tRNA14	tRNA	-1	1570564	1570638	75		Gly tRNA
NSVD2_v1_70088	CDS	-3	1570708	1571655	948		LysR family transcriptional regulator, cyn operon transcriptional activator
NSVD2_v1_70089	CDS	3	1571817	1572266	450		Group 1 truncated hemoglobin
NSVD2_v1_70090	CDS	-2	1572305	1572613	309		conserved protein of unknown function
NSVD2_v1_70091	CDS	-1	1572627	1573883	1257	gdhA	Glutamate dehydrogenase	1.4.1.3
NSVD2_v1_70092	CDS	-1	1573905	1574597	693	lipB	Octanoyltransferase	2.3.1.181
NSVD2_v1_70093	CDS	-2	1574606	1575667	1062		Trypsin-like serine protease
NSVD2_v1_70094	CDS	-3	1575979	1577235	1257		RNA_pol_sigma70 domain-containing protein
NSVD2_v1_70095	CDS	-2	1577372	1578145	774		Slipin family protein
NSVD2_v1_70096	CDS	-3	1578145	1579479	1335		membrane-bound serine protease (ClpP class)
NSVD2_v1_70097	CDS	2	1579427	1579573	147		protein of unknown function
NSVD2_v1_70098	CDS	2	1579583	1580467	885	trmI	tRNA (adenine(58)-N(1))-methyltransferase TrmI	2.1.1.220
NSVD2_v1_70099	CDS	1	1580458	1581210	753	fabG	3-oxoacyl-[acyl-carrier-protein] reductase FabG	1.1.1.100
NSVD2_v1_70100	CDS	1	1581244	1582095	852	aroE	Shikimate dehydrogenase (NADP(+))	1.1.1.25
NSVD2_v1_70101	CDS	3	1582092	1582592	501	aroK	Shikimate kinase	2.7.1.71
NSVD2_v1_70102	CDS	3	1582836	1583141	306	rbpA	putative RNA-binding protein RbpA
NSVD2_v1_tRNA13	tRNA	1	1583249	1583325	77		Arg tRNA
NSVD2_v1_70103	CDS	1	1583395	1583652	258		protein of unknown function
NSVD2_v1_70104	CDS	-2	1583954	1585393	1440		membrane protein of unknown function
NSVD2_v1_70105	CDS	-2	1585487	1585996	510		protein of unknown function
NSVD2_v1_70106	CDS	3	1585716	1586084	369		conserved protein of unknown function
NSVD2_v1_70107	CDS	1	1586131	1586925	795		conserved protein of unknown function
NSVD2_v1_70108	CDS	-1	1586928	1587104	177		protein of unknown function
NSVD2_v1_70109	CDS	-2	1587197	1589206	2010		putative OmpA-like domain-containing protein
NSVD2_v1_70110	CDS	2	1589255	1589479	225		protein of unknown function
NSVD2_v1_70111	CDS	-2	1589384	1589929	546		conserved membrane protein of unknown function
NSVD2_v1_70112	CDS	3	1590048	1590563	516		conserved protein of unknown function
NSVD2_v1_70113	CDS	-2	1590569	1591174	606	gpmA	2,3-bisphosphoglycerate-dependent phosphoglycerate mutase	5.4.2.11
NSVD2_v1_70114	CDS	2	1591346	1592170	825		conserved protein of unknown function
NSVD2_v1_70115	CDS	-1	1592217	1593035	819		DUF2628 domain-containing protein
NSVD2_v1_70116	CDS	1	1593112	1594305	1194	argD	Acetylornithine aminotransferase	2.6.1.11
NSVD2_v1_70117	CDS	3	1594317	1595309	993	argF	Ornithine carbamoyltransferase	2.1.3.3
NSVD2_v1_70118	CDS	2	1595306	1596541	1236	argG	Argininosuccinate synthase	6.3.4.5
NSVD2_v1_70119	CDS	3	1596561	1597973	1413	argH	Argininosuccinate lyase	4.3.2.1
NSVD2_v1_70120	CDS	2	1597970	1598266	297		conserved protein of unknown function
NSVD2_v1_70121	CDS	3	1598331	1600217	1887		anaerobic magnesium-protoporphyrin IX monomethyl ester cyclase	1.21.98.3
NSVD2_v1_70122	CDS	1	1600210	1601472	1263	lysA	Diaminopimelate decarboxylase	4.1.1.20
NSVD2_v1_70123	CDS	3	1601499	1602374	876	dapF	Diaminopimelate epimerase	5.1.1.7
NSVD2_v1_70124	CDS	3	1602438	1603310	873	dapA	4-hydroxy-tetrahydrodipicolinate synthase	4.3.3.7
NSVD2_v1_70125	CDS	2	1603352	1604140	789	dapB	4-hydroxy-tetrahydrodipicolinate reductase	1.17.1.8
NSVD2_v1_70126	CDS	-3	1604221	1604403	183		conserved protein of unknown function
NSVD2_v1_70127	CDS	-2	1604483	1604656	174		protein of unknown function
NSVD2_v1_70128	CDS	1	1604857	1605105	249		YHS domain-containing protein
NSVD2_v1_70129	CDS	-3	1605106	1605426	321		conserved protein of unknown function
NSVD2_v1_70130	CDS	2	1605512	1606189	678	tal	putative transaldolase	2.2.1.2
NSVD2_v1_70131	CDS	-1	1606146	1606919	774	udgB	Type-5 uracil-DNA glycosylase	3.2.2.-
NSVD2_v1_70132	CDS	2	1607009	1608112	1104		membrane-bound lytic murein transglycosylase D	4.2.2.-
NSVD2_v1_70133	CDS	3	1608114	1609451	1338		glycerate 2-kinase	2.7.1.165
NSVD2_v1_70134	CDS	1	1609456	1612053	2598		rifampicin phosphotransferase	2.7.9.6
NSVD2_v1_70135	CDS	3	1612074	1613531	1458		DNA recombination protein RmuC
NSVD2_v1_70136	CDS	1	1613503	1613880	378		conserved protein of unknown function
NSVD2_v1_70137	CDS	2	1613918	1614418	501		PilZ domain-containing protein
NSVD2_v1_70138	CDS	-1	1614426	1615271	846	panC	Pantothenate synthetase	6.3.2.1
NSVD2_v1_70139	CDS	-2	1615271	1615828	558	folK	2-amino-4-hydroxy-6-hydroxymethyldihydropteridine pyrophosphokinase	2.7.6.3
NSVD2_v1_70140	CDS	-1	1615845	1617020	1176	dapL	LL-diaminopimelate aminotransferase	2.6.1.83
NSVD2_v1_70141	CDS	3	1617201	1618040	840		conserved protein of unknown function
NSVD2_v1_70142	CDS	-3	1618072	1618728	657	pmtA	Phosphatidylethanolamine N-methyltransferase	2.1.1.17
NSVD2_v1_70143	CDS	-2	1618787	1618963	177		protein of unknown function
NSVD2_v1_70144	CDS	1	1619023	1619643	621		conserved membrane protein of unknown function
NSVD2_v1_70145	CDS	-3	1619674	1620024	351		conserved protein of unknown function
NSVD2_v1_70146	CDS	-1	1620024	1621517	1494		long-chain fatty acid transport protein
NSVD2_v1_70147	CDS	1	1621597	1622379	783		LuxR family transcriptional regulator, quorum-sensing system regulator CviR
NSVD2_v1_70148	CDS	-3	1622653	1622862	210		protein of unknown function
NSVD2_v1_70149	CDS	-1	1622808	1623497	690		acyl homoserine lactone synthase	2.3.1.184
NSVD2_v1_70150	CDS	1	1623685	1623954	270		protein of unknown function
NSVD2_v1_70151	CDS	2	1623965	1624705	741		Sensor histidine kinase
NSVD2_v1_70152	CDS	1	1624684	1625352	669	devR	DNA-binding transcriptional activator DevR/DosR
NSVD2_v1_70153	CDS	1	1625485	1627848	2364		RND family transporter
NSVD2_v1_70154	CDS	2	1627880	1628698	819		Outer membrane lipoprotein-sorting protein
NSVD2_v1_70155	CDS	1	1629037	1630287	1251		protein of unknown function
NSVD2_v1_70156	CDS	3	1630326	1631138	813		Inositol-1-monophosphatase	3.1.3.25
NSVD2_v1_70157	CDS	-2	1631135	1631857	723		Crp/Fnr family transcriptional regulator
NSVD2_v1_70158	CDS	-2	1631984	1632988	1005	acuI	Acrylyl-CoA reductase AcuI	1.3.1.84
NSVD2_v1_70159	CDS	-2	1632992	1633975	984		NADPH:quinone reductase	1.6.5.5
NSVD2_v1_70160	CDS	3	1634055	1635281	1227		3-phenylpropionate/trans-cinnamate dioxygenase ferredoxin reductase component	1.18.1.3
NSVD2_v1_70161	CDS	-3	1635319	1636200	882		putative quercetin 2,3-dioxygenase PA2418	1.13.11.24
NSVD2_v1_70162	CDS	2	1636349	1636618	270		conserved protein of unknown function
NSVD2_v1_70163	CDS	2	1636694	1637026	333		Carboxymuconolactone decarboxylase family protein
NSVD2_v1_70164	CDS	-2	1636901	1637074	174		protein of unknown function
NSVD2_v1_70165	CDS	1	1637308	1638357	1050	arsS	Arsenosugar biosynthesis radical SAM protein ArsS
NSVD2_v1_70166	CDS	-2	1638374	1639369	996		dihydroflavonol-4-reductase	1.1.1.219
NSVD2_v1_70167	CDS	-3	1639366	1639965	600		conserved exported protein of unknown function
NSVD2_v1_70168	CDS	-3	1640050	1640397	348		putative pterin-4-alpha-carbinolamine dehydratase	4.2.1.96
NSVD2_v1_70169	CDS	-1	1640547	1641590	1044		Chromosome partitioning protein ParB
NSVD2_v1_70170	CDS	-3	1641634	1642266	633		protein of unknown function
NSVD2_v1_70171	CDS	-1	1642263	1643765	1503		circadian clock protein KaiC
NSVD2_v1_70172	CDS	1	1643926	1644402	477		conserved protein of unknown function
NSVD2_v1_70173	CDS	2	1644389	1644835	447		DUF3568 family protein
NSVD2_v1_70174	CDS	-3	1644850	1645710	861		putative DUF4412 domain-containing protein
NSVD2_v1_70175	CDS	-3	1645753	1647351	1599		putative UDP-N-acetylglucosamine--peptide N-acetylglucosaminyltransferase SPINDLY
NSVD2_v1_70176	CDS	-2	1647488	1647607	120		protein of unknown function
NSVD2_v1_tmRNA1	tmRNA	-1	1647784	1648134	351		Predicted by Aragorn
NSVD2_v1_70177	CDS	1	1648453	1648863	411		protein of unknown function
NSVD2_v1_70178	CDS	-1	1648938	1649444	507	smpB	SsrA-binding protein
NSVD2_v1_70179	CDS	2	1649489	1649980	492		conserved protein of unknown function
NSVD2_v1_70180	CDS	-1	1649913	1650518	606		conserved protein of unknown function
NSVD2_v1_70181	CDS	-1	1650648	1653125	2478	gyrA	DNA gyrase subunit A	5.6.2.2
NSVD2_v1_70182	CDS	-1	1653426	1655918	2493	gyrB	DNA gyrase subunit B	5.6.2.2
NSVD2_v1_70183	CDS	-3	1656067	1657194	1128		Beta sliding clamp
NSVD2_v1_70184	CDS	-1	1657254	1658597	1344	dnaA	chromosomal replication initiator protein DnaA
NSVD2_v1_70185	CDS	-3	1658650	1658937	288		protein of unknown function
NSVD2_v1_70186	CDS	-1	1658934	1659185	252		conserved protein of unknown function
NSVD2_v1_70187	CDS	-3	1659193	1659537	345		conserved protein of unknown function
NSVD2_v1_70188	CDS	-3	1659547	1659867	321		DrsE domain-containing protein
NSVD2_v1_70189	CDS	-2	1659983	1661233	1251	hisS	Histidine--tRNA ligase	6.1.1.21
NSVD2_v1_70190	CDS	2	1661381	1662865	1485		Alternative thymidylate synthase-like protein
NSVD2_v1_70191	CDS	1	1662862	1663929	1068		Tetratricopeptide repeat protein
NSVD2_v1_70192	CDS	-1	1664223	1664492	270		conserved protein of unknown function
NSVD2_v1_70193	CDS	3	1664592	1666076	1485	ydiU	UPF0061 family protein YdiU
NSVD2_v1_70194	CDS	-2	1666085	1666705	621	leuD	3-isopropylmalate dehydratase subunit LeuD	4.2.1.33
NSVD2_v1_70195	CDS	-1	1666839	1668236	1398	leuC	3-isopropylmalate dehydratase subunit LeuC	4.2.1.33
NSVD2_v1_70196	CDS	-2	1668311	1668766	456		GNAT family N-acetyltransferase
NSVD2_v1_70198	CDS	-1	1668804	1669451	648		protocatechuate 3,4-dioxygenase, beta subunit	1.13.11.3
NSVD2_v1_70197	CDS	3	1669578	1671038	1461		TldD protein
NSVD2_v1_70199	CDS	2	1671035	1672381	1347		putative Peptidase U62, TldE-like
NSVD2_v1_70200	CDS	3	1672506	1673888	1383		membrane protein
NSVD2_v1_70201	CDS	-1	1673991	1674692	702		glycerophosphoryl diester phosphodiesterase	3.1.4.46
NSVD2_v1_70202	CDS	1	1674733	1675140	408		YjbQ family protein
NSVD2_v1_70203	CDS	-1	1675389	1676204	816		OmpA family protein
NSVD2_v1_70204	CDS	-1	1676457	1679264	2808		CHASE2 domain-containing protein
NSVD2_v1_70205	CDS	-2	1679267	1680604	1338		Tetratricopeptide repeat protein
NSVD2_v1_70206	CDS	-2	1680674	1681192	519		conserved protein of unknown function
NSVD2_v1_70207	CDS	-2	1681202	1681978	777		exodeoxyribonuclease III	3.1.11.2
NSVD2_v1_70208	CDS	-1	1682124	1682582	459		Uncharacterized 17.2 kDa protein in melC2-rnhH intergenic region
NSVD2_v1_70209	CDS	-1	1682721	1683497	777		myo-inositol-1(or 4)-monophosphatase	3.1.3.25
NSVD2_v1_70210	CDS	3	1683597	1684100	504		PilZ domain-containing protein
NSVD2_v1_80001	CDS	1	1684438	1686249	1812	ftsH	ATP-dependent zinc metalloprotease FtsH
NSVD2_v1_80002	CDS	3	1686390	1687232	843	folP	dihydropteroate synthase	2.5.1.15
NSVD2_v1_80003	CDS	2	1687256	1688605	1350	glmM	phosphoglucosamine mutase	5.4.2.10
NSVD2_v1_80004	CDS	3	1688640	1691192	2553		competence protein ComEC
NSVD2_v1_80005	CDS	2	1691237	1692268	1032	mtnA	Methylthioribose-1-phosphate isomerase	5.3.1.23
NSVD2_v1_80006	CDS	2	1692359	1692778	420	ndk	nucleoside diphosphate kinase	2.7.4.6
NSVD2_v1_80007	CDS	3	1692840	1694006	1167		conserved protein of unknown function
NSVD2_v1_80008	CDS	3	1694091	1694477	387	gcvH	Glycine cleavage system H protein
NSVD2_v1_80009	CDS	2	1694474	1695910	1437	lpd	Dihydrolipoyl dehydrogenase 3	1.8.1.4
NSVD2_v1_80010	CDS	2	1695920	1696423	504		competence protein ComEA
NSVD2_v1_80011	CDS	1	1696420	1697637	1218	tyrS	Tyrosine--tRNA ligase	6.1.1.1
NSVD2_v1_80012	CDS	2	1698641	1698820	180		protein of unknown function
NSVD2_v1_80013	CDS	2	1701749	1702720	972		protein of unknown function
NSVD2_v1_80014	CDS	3	1702806	1703150	345		protein of unknown function
NSVD2_v1_80015	CDS	2	1703972	1704154	183		protein of unknown function
NSVD2_v1_80016	CDS	-2	1704677	1705270	594		CRISPR-associated exonuclease Cas4	3.1.12.1
NSVD2_v1_80017	CDS	-1	1705215	1705529	315	cas	CRISPR-associated endoribonuclease Cas2	3.1.-.-
NSVD2_v1_80018	CDS	-1	1705536	1706747	1212	cas1	CRISPR-associated endonuclease Cas1	3.1.-.-
NSVD2_v1_80019	CDS	2	1706837	1707088	252		antitoxin PrlF
NSVD2_v1_80020	CDS	3	1707051	1707470	420		PINc domain-containing protein
NSVD2_v1_80021	CDS	2	1707455	1707622	168		protein of unknown function
NSVD2_v1_80022	CDS	-3	1707718	1707861	144		protein of unknown function
NSVD2_v1_80023	CDS	-1	1707864	1708316	453		PIN domain-containing protein
NSVD2_v1_80024	CDS	-3	1708300	1708515	216		conserved protein of unknown function
NSVD2_v1_80025	CDS	-3	1708579	1708881	303		protein of unknown function
NSVD2_v1_80026	CDS	-2	1709000	1709437	438	vapC	Ribonuclease VapC	3.1.-.-
NSVD2_v1_80027	CDS	-3	1709437	1709715	279		Antitoxin
NSVD2_v1_80028	CDS	-2	1709645	1709965	321		protein of unknown function
NSVD2_v1_80029	CDS	-1	1710093	1710905	813		conserved protein of unknown function
NSVD2_v1_80030	CDS	-3	1710898	1712130	1233		conserved protein of unknown function
NSVD2_v1_80031	CDS	-3	1712149	1714896	2748		conserved protein of unknown function
NSVD2_v1_80032	CDS	3	1715196	1715387	192		protein of unknown function
NSVD2_v1_80033	CDS	-2	1715882	1717873	1992		CRISPR-associated endonuclease/helicase Cas3	3.1.-.-, 3.6.4.-
NSVD2_v1_80034	CDS	-1	1718265	1719320	1056		conserved protein of unknown function
NSVD2_v1_80035	CDS	-3	1719565	1719699	135		protein of unknown function
NSVD2_v1_80036	CDS	-1	1719759	1720139	381		putative toxin MJ0142
NSVD2_v1_80037	CDS	-2	1720136	1720477	342		putative nucleotidyltransferase
NSVD2_v1_80038	CDS	3	1720620	1720871	252		protein of unknown function
NSVD2_v1_80039	CDS	2	1720871	1721128	258		mRNA interferase RelE/StbE
NSVD2_v1_80040	CDS	-3	1721170	1722132	963		CRISPR system precrRNA processing endoribonuclease RAMP protein Cas6
NSVD2_v1_80041	CDS	1	1722556	1722951	396		protein of unknown function
NSVD2_v1_80042	CDS	1	1723105	1723395	291		protein of unknown function
NSVD2_v1_tRNA15	tRNA	1	1723367	1723441	75		Gly tRNA
NSVD2_v1_80043	CDS	-3	1723798	1725288	1491		protein of unknown function
NSVD2_v1_80044	CDS	-2	1725470	1726021	552		protein of unknown function
NSVD2_v1_80045	CDS	-1	1726008	1726166	159		protein of unknown function
NSVD2_v1_80046	CDS	3	1726278	1726478	201		protein of unknown function
NSVD2_v1_80047	CDS	3	1726527	1727144	618		conserved exported protein of unknown function
NSVD2_v1_80048	CDS	-1	1726998	1727351	354		protein of unknown function
NSVD2_v1_80049	CDS	-3	1727515	1727613	99		protein of unknown function
NSVD2_v1_80050	CDS	1	1727815	1729566	1752		conserved membrane protein of unknown function
NSVD2_v1_80051	CDS	2	1729589	1730827	1239		Glycosyltransferase family 2 protein
NSVD2_v1_80052	CDS	-3	1730824	1732413	1590		mannosyltransferase	2.4.1.-
NSVD2_v1_80053	CDS	-1	1732410	1733972	1563		dolichol-phosphate mannosyltransferase	2.4.1.83
NSVD2_v1_80054	CDS	-2	1733969	1735042	1074		CDP-paratose 2-epimerase	5.1.3.10
NSVD2_v1_80055	CDS	-2	1735112	1736146	1035		alpha-1,3-rhamnosyltransferase	2.4.1.-
NSVD2_v1_80056	CDS	3	1736652	1737149	498		protein of unknown function
NSVD2_v1_80057	CDS	-3	1737100	1737342	243		protein of unknown function
NSVD2_v1_80058	CDS	-1	1737483	1738109	627		conserved exported protein of unknown function
NSVD2_v1_80059	CDS	-2	1738136	1738504	369		protein of unknown function
NSVD2_v1_80060	CDS	2	1738817	1739158	342		protein of unknown function
NSVD2_v1_80061	CDS	-2	1739387	1739545	159		protein of unknown function
NSVD2_v1_80062	CDS	1	1739725	1741614	1890	kup	putative potassium transport system protein kup
NSVD2_v1_80063	CDS	3	1741764	1742150	387		conserved exported protein of unknown function
NSVD2_v1_80064	CDS	-3	1742377	1742826	450		HSP20 family protein
NSVD2_v1_80065	CDS	3	1743132	1743527	396		conserved exported protein of unknown function
NSVD2_v1_80066	CDS	-2	1744124	1744945	822	pcm	Protein-L-isoaspartate O-methyltransferase	2.1.1.77
NSVD2_v1_80067	CDS	-3	1745029	1745682	654		exported protein of unknown function
NSVD2_v1_80068	CDS	-3	1745839	1747119	1281		Folate/biopterin family MFS transporter
NSVD2_v1_80069	CDS	-3	1747228	1747326	99		protein of unknown function
NSVD2_v1_80070	CDS	3	1747413	1747880	468		Response regulator
NSVD2_v1_80071	CDS	-3	1747945	1748337	393		conserved protein of unknown function
NSVD2_v1_80072	CDS	-1	1749261	1749989	729		putative Flocculation-associated PEP-CTERM protein PepA
NSVD2_v1_80073	CDS	-1	1750386	1750688	303		putative RNA-binding protein
NSVD2_v1_80074	CDS	3	1750617	1750808	192		protein of unknown function
NSVD2_v1_80075	CDS	-3	1750801	1751001	201		protein of unknown function
NSVD2_v1_80076	CDS	3	1751274	1751687	414		conserved membrane protein of unknown function
NSVD2_v1_80077	CDS	1	1751767	1752876	1110		conserved exported protein of unknown function
NSVD2_v1_80078	CDS	-2	1752998	1755133	2136		protein of unknown function
NSVD2_v1_80079	CDS	-1	1755480	1755989	510		protein of unknown function
NSVD2_v1_80080	CDS	-2	1756004	1756231	228		protein of unknown function
NSVD2_v1_80081	CDS	-2	1756256	1757101	846		OMP_b-brl domain-containing protein
NSVD2_v1_80082	CDS	-3	1757401	1757796	396		putative membrane protein
NSVD2_v1_80083	CDS	-1	1757766	1757963	198		exported protein of unknown function
NSVD2_v1_80084	CDS	1	1758244	1758774	531		protein of unknown function
NSVD2_v1_80085	CDS	1	1758811	1759407	597		protein of unknown function
NSVD2_v1_80086	CDS	3	1759458	1759778	321		protein of unknown function
NSVD2_v1_80087	CDS	3	1759944	1760276	333		protein of unknown function
NSVD2_v1_80088	CDS	-3	1760314	1760808	495		conserved membrane protein of unknown function
NSVD2_v1_80089	CDS	-3	1761004	1761399	396		membrane protein of unknown function
NSVD2_v1_80090	CDS	-2	1761494	1761781	288		protein of unknown function
NSVD2_v1_80091	CDS	-2	1761788	1762504	717		protein of unknown function
NSVD2_v1_80092	CDS	-2	1762526	1763266	741		DUF1499 domain-containing protein
NSVD2_v1_80093	CDS	2	1763912	1765222	1311		DUF2029 domain-containing protein
NSVD2_v1_80094	CDS	1	1765219	1765935	717		Undecaprenyl-phosphate mannosyltransferase	2.4.1.54
NSVD2_v1_80095	CDS	1	1766062	1766337	276		conserved membrane protein of unknown function
NSVD2_v1_tRNA17	tRNA	-1	1767024	1767099	76		Arg tRNA
NSVD2_v1_80096	CDS	1	1767073	1767255	183		protein of unknown function
NSVD2_v1_80097	CDS	-1	1767237	1768004	768		CBS domain-containing protein
NSVD2_v1_80098	CDS	-2	1768115	1768933	819	nagB	Glucosamine-6-phosphate deaminase	3.5.99.6
NSVD2_v1_80099	CDS	-3	1768921	1769997	1077		Glycosyltransferase family 4 protein
NSVD2_v1_80100	CDS	-3	1770022	1771611	1590		conserved exported protein of unknown function
NSVD2_v1_tRNA16	tRNA	-1	1772121	1772213	93		Ser tRNA
NSVD2_v1_80101	CDS	2	1772465	1772944	480		protein of unknown function
NSVD2_v1_80102	CDS	-2	1773155	1773355	201		protein of unknown function
NSVD2_v1_80103	CDS	-3	1773481	1774164	684		protein of unknown function
NSVD2_v1_80104	CDS	2	1774355	1774975	621	cheB	putative protein-glutamate methylesterase/protein-glutamine glutaminase	3.1.1.61, 3.5.1.44
NSVD2_v1_80105	CDS	1	1774972	1776852	1881		two-component system, chemotaxis family, CheB/CheR fusion protein	2.1.1.80, 3.1.1.61
NSVD2_v1_80106	CDS	2	1776869	1777240	372		conserved protein of unknown function
NSVD2_v1_80107	CDS	2	1777250	1777852	603		two-component system, chemotaxis family, protein-glutamate methylesterase/glutaminase	3.1.1.61, 3.5.1.44
NSVD2_v1_80108	CDS	2	1778210	1778701	492		exported protein of unknown function
NSVD2_v1_80109	CDS	3	1778739	1779011	273		protein of unknown function
NSVD2_v1_80110	CDS	2	1779008	1780591	1584		protein of unknown function
NSVD2_v1_80111	CDS	3	1780719	1781114	396		protein of unknown function
NSVD2_v1_80112	CDS	-1	1781202	1781996	795		protein of unknown function
NSVD2_v1_80113	CDS	-2	1782266	1782574	309		protein of unknown function
NSVD2_v1_80114	CDS	-2	1782818	1783906	1089		AI-2E family transporter
NSVD2_v1_80115	CDS	-3	1783945	1784571	627		phospholipid transport system substrate-binding protein
NSVD2_v1_80116	CDS	-2	1784423	1784668	246		protein of unknown function
NSVD2_v1_80117	CDS	-1	1784784	1786010	1227	gpgS	Glucosyl-3-phosphoglycerate synthase	2.4.1.266
NSVD2_v1_80118	CDS	2	1786517	1789828	3312		AsmA family protein
NSVD2_v1_80119	CDS	1	1789876	1791006	1131		Aminopeptidase P family protein
NSVD2_v1_80120	CDS	1	1791100	1792068	969		succinate dehydrogenase / fumarate reductase, iron-sulfur subunit	1.3.5.1, 1.3.5.4
NSVD2_v1_80121	CDS	1	1792072	1792512	441		Archease
NSVD2_v1_80122	CDS	1	1792600	1794051	1452	rtcB	RNA-splicing ligase RtcB	6.5.1.8
NSVD2_v1_80123	CDS	3	1794048	1794410	363		DUF4440 domain-containing protein
NSVD2_v1_80124	CDS	-2	1794392	1794595	204		protein of unknown function
NSVD2_v1_80125	CDS	3	1794543	1794809	267		exported protein of unknown function
NSVD2_v1_80126	CDS	2	1794833	1795297	465		conserved exported protein of unknown function
NSVD2_v1_80127	CDS	-3	1795294	1795890	597		LemA protein
NSVD2_v1_80128	CDS	-3	1795978	1796712	735		protein of unknown function
NSVD2_v1_80129	CDS	-2	1796720	1797268	549		conserved protein of unknown function
NSVD2_v1_80130	CDS	2	1797377	1798267	891	sdhE	8-methylmenaquinol:fumarate reductase membrane anchor subunit	1.3.5.-
NSVD2_v1_80131	CDS	2	1798298	1798618	321		Cupin domain-containing protein
NSVD2_v1_80132	CDS	-2	1798685	1799008	324		exported protein of unknown function
NSVD2_v1_80133	CDS	-3	1799005	1800189	1185		Sulfite oxidase
NSVD2_v1_80134	CDS	-2	1800323	1801303	981		putative Copper-containing nitrite reductase (NO-forming)	1.7.2.1
NSVD2_v1_80135	CDS	-1	1801422	1802123	702		CRP/FNR family transcriptional regulator, cyclic AMP receptor protein
NSVD2_v1_80136	CDS	-3	1802524	1804386	1863		transketolase	2.2.1.1
NSVD2_v1_80137	CDS	-2	1804484	1805572	1089	cysA	Sulfate/thiosulfate import ATP-binding protein CysA	7.3.2.3
NSVD2_v1_80138	CDS	-3	1805569	1806381	813	cysW	sulfate/thiosulfate ABC transporter inner membrane subunit CysW	7.3.2.3, 7.3.2.5
NSVD2_v1_80139	CDS	-2	1806389	1807258	870	cysU	sulfate/thiosulfate ABC transporter inner membrane subunit CysU	7.3.2.3, 7.3.2.5
NSVD2_v1_80140	CDS	-1	1807272	1808348	1077	sbpA	Sulfate-binding protein
NSVD2_v1_80141	CDS	-3	1808335	1808796	462		Rrf2 family transcriptional regulator
NSVD2_v1_80142	CDS	1	1809049	1809948	900	glyQ	glycine--tRNA ligase subunit alpha	6.1.1.14
NSVD2_v1_80143	CDS	2	1809953	1812109	2157	glyS	Glycine--tRNA ligase beta subunit	6.1.1.14
NSVD2_v1_80144	CDS	3	1812111	1812647	537		protein of unknown function
NSVD2_v1_80145	CDS	1	1812703	1815615	2913	ppdK	Pyruvate, phosphate dikinase	2.7.9.1
NSVD2_v1_80146	CDS	3	1815612	1816724	1113	ribD	Diaminohydroxyphosphoribosylaminopyrimidine deaminase / 5-amino-6-(5-phosphoribosylamino)uracil reductase	1.1.1.193, 3.5.4.26
NSVD2_v1_80147	CDS	3	1816827	1817600	774		protein of unknown function
NSVD2_v1_80148	CDS	1	1817587	1818930	1344		conserved protein of unknown function
NSVD2_v1_80149	CDS	3	1818927	1819691	765		conserved protein of unknown function
NSVD2_v1_80150	CDS	2	1819688	1820863	1176		MFS transporter
NSVD2_v1_80151	CDS	2	1820933	1821589	657	ribE	Riboflavin synthase	2.5.1.9
NSVD2_v1_80152	CDS	-3	1821598	1823493	1896	acsA	Acetyl-coenzyme A synthetase	6.2.1.1
NSVD2_v1_80153	CDS	3	1823664	1825013	1350		Tetratricopeptide repeat protein
NSVD2_v1_80154	CDS	-1	1825017	1825217	201		conserved protein of unknown function
NSVD2_v1_80155	CDS	1	1825393	1825941	549		LPP20 family lipoprotein
NSVD2_v1_80156	CDS	2	1825964	1826590	627		penicillin-binding protein activator
NSVD2_v1_80157	CDS	3	1826703	1828109	1407		conserved protein of unknown function
NSVD2_v1_80158	CDS	2	1828106	1829221	1116		LPP20 family lipoprotein
NSVD2_v1_80159	CDS	-1	1829244	1830323	1080		HEAT repeat domain-containing protein
NSVD2_v1_80160	CDS	3	1830477	1831292	816	proC	Pyrroline-5-carboxylate reductase	1.5.1.2
NSVD2_v1_80161	CDS	2	1831352	1831543	192		conserved protein of unknown function
NSVD2_v1_80162	CDS	-3	1831588	1831962	375		conserved exported protein of unknown function
NSVD2_v1_80163	CDS	-2	1832105	1832293	189		protein of unknown function
NSVD2_v1_80164	CDS	-2	1832300	1832560	261		protein of unknown function
NSVD2_v1_80165	CDS	-2	1832828	1834477	1650		Alpha-keto acid decarboxylase family protein
NSVD2_v1_80166	CDS	2	1834652	1836616	1965	oliA	Oligopeptide transporter
NSVD2_v1_80167	CDS	-3	1836613	1837080	468		XRE family transcriptional regulator
[truncated: 2,142 more rows]

## Sheet: E2OT_comparison
Label	Begin	End	Gene	Product	Nitrospira tepida DNF	Nitrospira calida Ns10	Nitrospira bockiana 47C	Nitrospira sp. Kam-Ns4	Nitrospira sp. Vd2
NSOT_v2_100001	1932949	1933800	_	RNA methyltransferase, TrmH family	NITDNF_v4_2737	NCAL_v1_1669	NBOC_v1_2679	KAMNS4_v1_2530	NSVD2_v1_80169
NSOT_v2_100002	1933863	1934354	_	Helix-turn-helix transcriptional regulator	NITDNF_v4_2735	NCAL_v1_1666	NBOC_v1_2681	KAMNS4_v1_2529	NSVD2_v1_80167
NSOT_v2_100003	1934351	1936327	_	Oligopeptide transporter, OPT family	NITDNF_v4_2734	NCAL_v1_1665	NBOC_v1_2693	KAMNS4_v1_2528	NSVD2_v1_80166
NSOT_v2_100004	1936435	1938090	_	Preprotein translocase subunit Tim44	NITDNF_v4_0056, NITDNF_v4_2733	NCAL_v1_3642	NBOC_v1_2694	KAMNS4_v1_2326, KAMNS4_v1_2527	NSVD2_v1_80165
NSOT_v2_100008	1938882	1939199	_	Helix-turn-helix transcriptional regulator	No Hit	NCAL_v1_0457	No Hit	No Hit	No Hit
NSOT_v2_100009	1939375	1939971	_	Protogloblin ApPgb	No Hit	NCAL_v1_0458	No Hit	No Hit	NSVD2_v1_50158
NSOT_v2_100010	1940175	1940999	proC	Pyrroline-5-carboxylate reductase	NITDNF_v4_1147, NITDNF_v4_3069	NCAL_v1_0691, NCAL_v1_2239	NBOC_v1_2696, NBOC_v1_3858	KAMNS4_v1_2519, KAMNS4_v1_3776	NSVD2_v1_30024, NSVD2_v1_80160
NSOT_v2_100011	1941142	1942215	_	HEAT repeat domain-containing protein	NITDNF_v4_3068, NITDNF_v4_4241	NCAL_v1_0196, NCAL_v1_2240, NCAL_v1_3550	NBOC_v1_0284, NBOC_v1_2697	KAMNS4_v1_0850, KAMNS4_v1_1822, KAMNS4_v1_2518	NSVD2_v1_80159, NSVD2_v1_100010
NSOT_v2_100012	1942341	1942889	_	Sel1 repeat family protein	NITDNF_v4_3067	NCAL_v1_2241	NBOC_v1_3316	KAMNS4_v1_2517	NSVD2_v1_130110
NSOT_v2_100013	1942912	1943355	_	Type II toxin-antitoxin system VapC family toxin	NITDNF_v4_3066	NCAL_v1_2242	No Hit	KAMNS4_v1_2516	No Hit
NSOT_v2_100014	1943359	1943616	_	conserved protein of unknown function	No Hit	No Hit	No Hit	KAMNS4_v1_2515	No Hit
NSOT_v2_100015	1943645	1944769	_	LPP20 family lipoprotein	NITDNF_v4_3064	NCAL_v1_2244	NBOC_v1_2698	KAMNS4_v1_2514	NSVD2_v1_80158
NSOT_v2_100016	1944782	1946284	_	Tetratricopeptide repeat protein	NITDNF_v4_3063	NCAL_v1_2245	NBOC_v1_2699	KAMNS4_v1_2513	NSVD2_v1_80157
NSOT_v2_100017	1946328	1946972	_	penicillin-binding protein activator	NITDNF_v4_3062	NCAL_v1_2246	NBOC_v1_2700	KAMNS4_v1_2512	NSVD2_v1_80156
NSOT_v2_100018	1947001	1947579	_	LPP20 family lipoprotein	NITDNF_v4_3061	NCAL_v1_2247	NBOC_v1_2701	KAMNS4_v1_0234, KAMNS4_v1_2511, KAMNS4_v1_3388	NSVD2_v1_20140, NSVD2_v1_80155
NSOT_v2_100020	1947806	1947976	_	conserved protein of unknown function	NITDNF_v4_3060	NCAL_v1_2248	NBOC_v1_2702	KAMNS4_v1_2510	NSVD2_v1_80154
NSOT_v2_100021	1948032	1949387	_	Tetratricopeptide repeat protein	NITDNF_v4_3059	NCAL_v1_2249	NBOC_v1_2703	KAMNS4_v1_2509	NSVD2_v1_80153
NSOT_v2_100022	1949589	1951478	acsA	Acetyl-coenzyme A synthetase	NITDNF_v4_3058, NITDNF_v4_4702	NCAL_v1_1095, NCAL_v1_2250, NCAL_v1_3526	NBOC_v1_2704, NBOC_v1_2771	KAMNS4_v1_0825, KAMNS4_v1_1168, KAMNS4_v1_2508	NSVD2_v1_80152
NSOT_v2_100023	1951520	1951981	_	IPT/TIG domain-containing protein	No Hit	No Hit	NBOC_v1_3905	KAMNS4_v1_2507, KAMNS4_v1_2997	No Hit
NSOT_v2_100024	1952075	1952731	ribE	Riboflavin synthase	NITDNF_v4_3050	NCAL_v1_2251	NBOC_v1_2705	KAMNS4_v1_2506	NSVD2_v1_80151
NSOT_v2_100026	1952909	1954075	_	Major facilitator superfamily (MFS) profile domain-containing protein	NITDNF_v4_3042	NCAL_v1_2253	NBOC_v1_2706	No Hit	NSVD2_v1_80150
NSOT_v2_100027	1954072	1954851	_	Exosortase-associated EpsI family protein	No Hit	No Hit	No Hit	KAMNS4_v1_2504	No Hit
NSOT_v2_100028	1954866	1956191	_	Phospholipase/carboxylesterase/thioesterase domain-containing protein	NITDNF_v4_3041	NCAL_v1_2254	NBOC_v1_2708	KAMNS4_v1_2503	NSVD2_v1_80148
NSOT_v2_100029	1956188	1957345	ribD	Diaminohydroxyphosphoribosylaminopyrimidine deaminase / 5-amino-6-(5-phosphoribosylamino)uracil reductase	NITDNF_v4_3040	NCAL_v1_2255	NBOC_v1_2711	KAMNS4_v1_2501	NSVD2_v1_80146
NSOT_v2_100030	1957342	1960230	ppdK	Pyruvate, phosphate dikinase	NITDNF_v4_3038	NCAL_v1_2256	No Hit	KAMNS4_v1_2500	NSVD2_v1_80145
NSOT_v2_100031	1960254	1960745	_	DUF3592 domain-containing protein	No Hit	NCAL_v1_2257	NBOC_v1_2712	KAMNS4_v1_2499	NSVD2_v1_80144
NSOT_v2_100032	1960784	1962958	glyS	Glycine--tRNA ligase beta subunit	NITDNF_v4_3036	NCAL_v1_2258	NBOC_v1_2713	KAMNS4_v1_2498	NSVD2_v1_80143
NSOT_v2_100033	1962966	1963883	glyQ	glycine--tRNA ligase subunit alpha	NITDNF_v4_3035	NCAL_v1_2259	NBOC_v1_2714	KAMNS4_v1_2497	NSVD2_v1_80142
NSOT_v2_100035	1964193	1964663	_	putative HTH-type transcriptional regulator rrf2-like	NITDNF_v4_3034	NCAL_v1_2260	NBOC_v1_0135, NBOC_v1_2715	KAMNS4_v1_2496	NSVD2_v1_80141
NSOT_v2_100036	1964647	1965720	sbpA	Sulfate-binding protein	NITDNF_v4_3033	NCAL_v1_2261	NBOC_v1_2716	KAMNS4_v1_2495	NSVD2_v1_80140, NSVD2_v1_340013
NSOT_v2_100037	1965760	1966614	cysU	sulfate/thiosulfate ABC transporter inner membrane subunit CysU	NITDNF_v4_3031, NITDNF_v4_3032	NCAL_v1_2262, NCAL_v1_2263	NBOC_v1_2717, NBOC_v1_2718	KAMNS4_v1_2493, KAMNS4_v1_2494	NSVD2_v1_80138, NSVD2_v1_80139
NSOT_v2_100038	1966611	1967426	cysW	sulfate/thiosulfate ABC transporter inner membrane subunit CysW	NITDNF_v4_3031, NITDNF_v4_3032	NCAL_v1_2262, NCAL_v1_2263	NBOC_v1_2717, NBOC_v1_2718	KAMNS4_v1_2493, KAMNS4_v1_2494	NSVD2_v1_80138, NSVD2_v1_80139
NSOT_v2_100039	1967423	1968511	cysA	Sulfate/thiosulfate import ATP-binding protein CysA	NITDNF_v4_1458, NITDNF_v4_2463, NITDNF_v4_3030, NITDNF_v4_3919	NCAL_v1_2264, NCAL_v1_2572	NBOC_v1_2719, NBOC_v1_3010	KAMNS4_v1_2492, KAMNS4_v1_2884	NSVD2_v1_10143, NSVD2_v1_80137
NSOT_v2_100040	1968429	1971671	czcA	Cation efflux system protein CzcA	NITDNF_v4_0313, NITDNF_v4_0321, NITDNF_v4_2470, NITDNF_v4_4572, NITDNF_v4_4576	NCAL_v1_0836, NCAL_v1_1057, NCAL_v1_1061, NCAL_v1_1224, NCAL_v1_2566	NBOC_v1_0330, NBOC_v1_1962, NBOC_v1_2568, NBOC_v1_4053, NBOC_v1_4059, NBOC_v1_4067	KAMNS4_v1_0873, KAMNS4_v1_1292, KAMNS4_v1_2491, KAMNS4_v1_2830	NSVD2_v1_20007, NSVD2_v1_100057, NSVD2_v1_200077, NSVD2_v1_240026
NSOT_v2_100041	1971674	1972843	_	membrane fusion protein, heavy metal efflux system	NITDNF_v4_4571, NITDNF_v4_4577	NCAL_v1_1060, NCAL_v1_1225	NBOC_v1_0329, NBOC_v1_2569	KAMNS4_v1_2490	NSVD2_v1_100056
NSOT_v2_100042	1972840	1974105	_	outer membrane protein, heavy metal efflux system	NITDNF_v4_0315, NITDNF_v4_4578	NCAL_v1_1226	NBOC_v1_0328, NBOC_v1_4057	KAMNS4_v1_2489	NSVD2_v1_100055
NSOT_v2_100044	1974691	1976553	_	transketolase	NITDNF_v4_3028	NCAL_v1_2269	NBOC_v1_2720	KAMNS4_v1_2487	NSVD2_v1_80136
NSOT_v2_100045	1976565	1977302	_	CRP/FNR family transcriptional regulator, cyclic AMP receptor protein	NITDNF_v4_3027	NCAL_v1_2270	NBOC_v1_2721	KAMNS4_v1_2486	NSVD2_v1_80135
NSOT_v2_100046	1977390	1978388	_	nitrite reductase (NO-forming)	NITDNF_v4_3026	NCAL_v1_2271, NCAL_v1_3246	NBOC_v1_2722	KAMNS4_v1_2485	NSVD2_v1_80134
NSOT_v2_100047	1978432	1978752	_	Cupin domain-containing protein	NITDNF_v4_3021	NCAL_v1_2311	NBOC_v1_2723	KAMNS4_v1_2484	NSVD2_v1_80131
NSOT_v2_100048	1978778	1979680	_	Heterodisulfide reductase subunit B	NITDNF_v4_3020	NCAL_v1_2312	NBOC_v1_2724	KAMNS4_v1_2483	NSVD2_v1_80130
NSOT_v2_100049	1979760	1981988	_	diguanylate cyclase	No Hit	No Hit	No Hit	KAMNS4_v1_2254, KAMNS4_v1_2482	No Hit
NSOT_v2_10005	3985	4401	_	DUF488 family protein	NITDNF_v4_3833	NCAL_v1_3639	NBOC_v1_2493	KAMNS4_v1_1085	NSVD2_v1_10218
NSOT_v2_100050	1982006	1982368	_	cytoskeleton protein RodZ	No Hit	No Hit	No Hit	KAMNS4_v1_2481	No Hit
NSOT_v2_100051	1982576	1984027	rtcB	tRNA-splicing ligase RtcB	NITDNF_v4_3119	NCAL_v1_1691	NBOC_v1_2730	KAMNS4_v1_2480	NSVD2_v1_80122
NSOT_v2_100052	1984042	1984494	_	Archease	No Hit	NCAL_v1_2320	NBOC_v1_2731	KAMNS4_v1_2479	NSVD2_v1_80121
NSOT_v2_100053	1984491	1985462	_	succinate dehydrogenase / fumarate reductase, iron-sulfur subunit	NITDNF_v4_3118	NCAL_v1_2321	NBOC_v1_2732	KAMNS4_v1_2478	NSVD2_v1_80120
NSOT_v2_100054	1985537	1986667	_	Aminopeptidase P family protein	NITDNF_v4_3117	NCAL_v1_2322	NBOC_v1_2733	KAMNS4_v1_2477	NSVD2_v1_80119
NSOT_v2_100055	1986700	1990053	_	large repetitive protein	NITDNF_v4_3116	NCAL_v1_2323	NBOC_v1_2734	KAMNS4_v1_2476	NSVD2_v1_80118
NSOT_v2_100056	1990245	1991585	_	MFS transporter	NITDNF_v4_3115	NCAL_v1_2324	NBOC_v1_2249	KAMNS4_v1_2475	NSVD2_v1_120121
NSOT_v2_100057	1991615	1992139	rot	Peptidyl-prolyl cis-trans isomerase	NITDNF_v4_1190, NITDNF_v4_2149, NITDNF_v4_3114	NCAL_v1_0721, NCAL_v1_2325, NCAL_v1_2821	NBOC_v1_2247, NBOC_v1_3031, NBOC_v1_3831	KAMNS4_v1_2474, KAMNS4_v1_2908, KAMNS4_v1_3749	NSVD2_v1_10372, NSVD2_v1_120120, NSVD2_v1_230005
NSOT_v2_100058	1992216	1993466	_	MEMO1 family protein	NITDNF_v4_3113	NCAL_v1_2085	NBOC_v1_2245	KAMNS4_v1_2473	NSVD2_v1_120115
NSOT_v2_100059	1993541	1994290	_	conserved membrane protein of unknown function	NITDNF_v4_3112	NCAL_v1_2084	NBOC_v1_2244	KAMNS4_v1_2472	NSVD2_v1_120114
NSOT_v2_10006	4415	4534	_	protein of unknown function	No Hit	No Hit	NBOC_v1_4614	KAMNS4_v1_2129	No Hit
NSOT_v2_100060	1994314	1995153	_	ABC transporter permease	NITDNF_v4_3111	NCAL_v1_2083	NBOC_v1_2243	KAMNS4_v1_2471	NSVD2_v1_120113
NSOT_v2_100061	1995251	1995901	_	conserved membrane protein of unknown function	NITDNF_v4_3110	NCAL_v1_2082	NBOC_v1_2242	KAMNS4_v1_2470	NSVD2_v1_120112
NSOT_v2_100062	1995898	1997106	_	DUF6754 domain-containing protein	NITDNF_v4_3109	NCAL_v1_2081	NBOC_v1_2241	KAMNS4_v1_2469	NSVD2_v1_120111
NSOT_v2_100063	1997143	1998273	_	KOW domain-containing protein	NITDNF_v4_3108	NCAL_v1_2080	NBOC_v1_2240	KAMNS4_v1_2468	NSVD2_v1_120110
NSOT_v2_100064	1998376	2000181	_	Methylaspartate mutase	NITDNF_v4_3107	NCAL_v1_2079	NBOC_v1_2239	KAMNS4_v1_2467	NSVD2_v1_120109
NSOT_v2_100065	2000246	2000614	_	conserved protein of unknown function	NITDNF_v4_3106	NCAL_v1_2078	NBOC_v1_2238	KAMNS4_v1_2466	NSVD2_v1_120108
NSOT_v2_100066	2000640	2001581	lipA	lipoyl synthase	NITDNF_v4_3105	NCAL_v1_2076	NBOC_v1_2237	KAMNS4_v1_2465	NSVD2_v1_120107
NSOT_v2_100067	2001614	2001949	_	conserved protein of unknown function	NITDNF_v4_1151, NITDNF_v4_3104	NCAL_v1_0695, NCAL_v1_2074	NBOC_v1_3854	KAMNS4_v1_2463, KAMNS4_v1_3772	NSVD2_v1_30020
NSOT_v2_100068	2001963	2002325	_	conserved protein of unknown function	NITDNF_v4_3103	NCAL_v1_2073	NBOC_v1_2234	KAMNS4_v1_2462	NSVD2_v1_120104
NSOT_v2_100069	2002401	2002706	_	3-phenylpropionate/trans-cinnamate dioxygenase ferredoxin component	NITDNF_v4_0279, NITDNF_v4_3102, NITDNF_v4_4497	NCAL_v1_2070, NCAL_v1_3808	NBOC_v1_2231, NBOC_v1_4233	KAMNS4_v1_1371, KAMNS4_v1_2459, KAMNS4_v1_2744	NSVD2_v1_90053, NSVD2_v1_120101, NSVD2_v1_250036
NSOT_v2_10007	4527	4994	_	acyl-CoA thioester hydrolase	NITDNF_v4_5000	NCAL_v1_3961	NBOC_v1_4613	KAMNS4_v1_2130	No Hit
NSOT_v2_100070	2002734	2003609	_	Iron-sulfur cluster carrier protein	NITDNF_v4_0692, NITDNF_v4_3101, NITDNF_v4_3699	NCAL_v1_0370, NCAL_v1_2069, NCAL_v1_3096	NBOC_v1_0128, NBOC_v1_2230	KAMNS4_v1_1894, KAMNS4_v1_2458, KAMNS4_v1_3236	NSVD2_v1_120100, NSVD2_v1_210025
NSOT_v2_100071	2003771	2004598	_	stearoyl-CoA desaturase (Delta-9 desaturase)	No Hit	NCAL_v1_0722, NCAL_v1_2068	NBOC_v1_2229, NBOC_v1_4407	KAMNS4_v1_2456, KAMNS4_v1_2586	NSVD2_v1_120099
NSOT_v2_100072	2004761	2007724	_	RHH-type transcriptional regulator, proline utilization regulon repressor / proline dehydrogenase / delta 1-pyrroline-5-carboxylate dehydrogenase	NITDNF_v4_3100	NCAL_v1_2067	NBOC_v1_2228	KAMNS4_v1_2455	NSVD2_v1_120098
NSOT_v2_100073	2007614	2008489	_	DUF3108 domain-containing protein	NITDNF_v4_3099	No Hit	No Hit	KAMNS4_v1_2454	NSVD2_v1_120097
NSOT_v2_100075	2009394	2010128	bioD	ATP-dependent dethiobiotin synthetase BioD	NITDNF_v4_3096	NCAL_v1_2064	NBOC_v1_2225	KAMNS4_v1_2452	NSVD2_v1_120095
NSOT_v2_100076	2010097	2010744	thiE	Thiamine-phosphate synthase	NITDNF_v4_3095, NITDNF_v4_3437	NCAL_v1_1545, NCAL_v1_2063	NBOC_v1_1189, NBOC_v1_2224	KAMNS4_v1_2451, KAMNS4_v1_3604	NSVD2_v1_110119, NSVD2_v1_120094
NSOT_v2_100077	2010791	2012140	accC	biotin carboxylase	NITDNF_v4_1665, NITDNF_v4_3094	NCAL_v1_1348, NCAL_v1_2062	NBOC_v1_2223, NBOC_v1_3386	KAMNS4_v1_2450, KAMNS4_v1_2998	NSVD2_v1_120093, NSVD2_v1_270036
NSOT_v2_100078	2012167	2012730	accB	biotin carboxyl carrier protein	NITDNF_v4_3093	NCAL_v1_2061	NBOC_v1_2222	KAMNS4_v1_2449	NSVD2_v1_120092
NSOT_v2_100079	2012727	2013287	efp	Elongation factor P	NITDNF_v4_3092	NCAL_v1_2060	NBOC_v1_2221	KAMNS4_v1_2448	NSVD2_v1_120091
NSOT_v2_100080	2013322	2013792	aroQ	3-dehydroquinate dehydratase	No Hit	NCAL_v1_2059	NBOC_v1_2220	KAMNS4_v1_2447	NSVD2_v1_120090
NSOT_v2_100081	2013897	2014469	_	Tetratricopeptide repeat protein	NITDNF_v4_2732	No Hit	No Hit	KAMNS4_v1_2446	No Hit
NSOT_v2_100082	2014483	2015733	dfp	fused 4'-phosphopantothenoylcysteine decarboxylase and phosphopantothenoylcysteine synthetase	NITDNF_v4_2731	NCAL_v1_2056	NBOC_v1_2219	KAMNS4_v1_2445	NSVD2_v1_120089
NSOT_v2_100083	2015723	2016085	_	DNA-directed RNA polymerase subunit omega	NITDNF_v4_2730	NCAL_v1_2055	NBOC_v1_2218	KAMNS4_v1_2444	NSVD2_v1_120088
NSOT_v2_100084	2016101	2016757	gmk	guanylate kinase	NITDNF_v4_2729	NCAL_v1_2054	NBOC_v1_2217	KAMNS4_v1_2443	NSVD2_v1_120087
NSOT_v2_100085	2016806	2017684	_	YicC family protein	NITDNF_v4_2728	NCAL_v1_2053	NBOC_v1_2216	KAMNS4_v1_2442	NSVD2_v1_120086
NSOT_v2_100086	2017681	2018364	nth	Endonuclease III	NITDNF_v4_1983, NITDNF_v4_2727	NCAL_v1_1729, NCAL_v1_2052	NBOC_v1_2215	KAMNS4_v1_0741, KAMNS4_v1_2441	NSVD2_v1_120085
NSOT_v2_100087	2018369	2019988	_	GTPase	NITDNF_v4_2726	NCAL_v1_2051	NBOC_v1_2214	KAMNS4_v1_2440	NSVD2_v1_120084
NSOT_v2_100088	2020092	2021156	tsaD	tRNA N6-adenosine threonylcarbamoyltransferase	NITDNF_v4_2725	NCAL_v1_2050	NBOC_v1_2213	KAMNS4_v1_2439	NSVD2_v1_120083
NSOT_v2_100089	2021307	2023736	clpB	chaperone protein ClpB	NITDNF_v4_2654, NITDNF_v4_2724	NCAL_v1_1902, NCAL_v1_2049	NBOC_v1_2110, NBOC_v1_2212	KAMNS4_v1_0278, KAMNS4_v1_2438	NSVD2_v1_20167, NSVD2_v1_120082
NSOT_v2_10009	5993	6427	vapC	Ribonuclease VapC33	No Hit	NCAL_v1_0574	No Hit	No Hit	No Hit
NSOT_v2_100091	2024004	2024858	nadK	NAD kinase	NITDNF_v4_2723	NCAL_v1_2048	NBOC_v1_2211	KAMNS4_v1_2437	NSVD2_v1_120081
NSOT_v2_100092	2024865	2026259	_	ferredoxin/flavodoxin---NADP+ reductase	NITDNF_v4_2722	NCAL_v1_2047	NBOC_v1_2210	KAMNS4_v1_2436	NSVD2_v1_120080
NSOT_v2_100093	2026382	2027863	fumC	fumarase C	NITDNF_v4_2721	NCAL_v1_2046	NBOC_v1_2209	KAMNS4_v1_2435	NSVD2_v1_120079
NSOT_v2_100094	2027877	2028197	_	GYD domain-containing protein	NITDNF_v4_2621, NITDNF_v4_4954	NCAL_v1_2045	NBOC_v1_2339	KAMNS4_v1_2434	NSVD2_v1_60045
NSOT_v2_100095	2028410	2030032	groL	chaperonin GroEL	NITDNF_v4_1886	NCAL_v1_1526, NCAL_v1_2043	NBOC_v1_1751	KAMNS4_v1_2433, KAMNS4_v1_3266	NSVD2_v1_50084
NSOT_v2_100096	2030108	2030332	_	conserved protein of unknown function	NITDNF_v4_1367	NCAL_v1_2042	No Hit	KAMNS4_v1_2432	No Hit
NSOT_v2_100097	2030600	2032126	_	putative periplasmic serine endoprotease DegP-like	NITDNF_v4_0525, NITDNF_v4_1362, NITDNF_v4_3184, NITDNF_v4_3702, NITDNF_v4_4049	NCAL_v1_0449, NCAL_v1_3098, NCAL_v1_3331, NCAL_v1_3493, NCAL_v1_3587	NBOC_v1_0261, NBOC_v1_1285, NBOC_v1_2207, NBOC_v1_3552, NBOC_v1_4088	KAMNS4_v1_1785, KAMNS4_v1_2431, KAMNS4_v1_3537, KAMNS4_v1_3845	NSVD2_v1_90122, NSVD2_v1_120078, NSVD2_v1_190023, NSVD2_v1_400001
NSOT_v2_100099	2032307	2033440	gltA	Citrate synthase	NITDNF_v4_0073, NITDNF_v4_0365, NITDNF_v4_2718	NCAL_v1_2032, NCAL_v1_3525	NBOC_v1_2196, NBOC_v1_4371	KAMNS4_v1_0824, KAMNS4_v1_2426	NSVD2_v1_120074, NSVD2_v1_180054
NSOT_v2_10010	6727	6837	_	conserved protein of unknown function	NITDNF_v4_4999	No Hit	NBOC_v1_4614	KAMNS4_v1_2129	NSVD2_v1_40154
NSOT_v2_100101	2033854	2034234	_	conserved exported protein of unknown function	NITDNF_v4_2716	NCAL_v1_2030	NBOC_v1_2194	KAMNS4_v1_2425	NSVD2_v1_120072
NSOT_v2_100102	2034231	2034599	_	conserved protein of unknown function	NITDNF_v4_2715	NCAL_v1_2029	NBOC_v1_2193	KAMNS4_v1_2424	NSVD2_v1_120071
NSOT_v2_100103	2034767	2035114	_	arsenate reductase (glutaredoxin)	NITDNF_v4_2714	NCAL_v1_2028	NBOC_v1_2192	KAMNS4_v1_2423	NSVD2_v1_120070
NSOT_v2_100104	2035125	2036309	rnd	Ribonuclease D	NITDNF_v4_2713	NCAL_v1_2025	NBOC_v1_2191	KAMNS4_v1_2422	NSVD2_v1_120069
NSOT_v2_100105	2036341	2036949	_	J domain-containing protein	NITDNF_v4_2712	NCAL_v1_2024	NBOC_v1_2190	KAMNS4_v1_2421	NSVD2_v1_120068
NSOT_v2_100106	2037149	2037646	_	Cytochrome c class I	NITDNF_v4_3784, NITDNF_v4_4771	NCAL_v1_1207, NCAL_v1_2023	NBOC_v1_2189	KAMNS4_v1_2419	NSVD2_v1_20221, NSVD2_v1_120067
NSOT_v2_100107	2037666	2039081	_	NAD-dependent malic enzyme	NITDNF_v4_2711	NCAL_v1_2022	NBOC_v1_2188	KAMNS4_v1_2418	NSVD2_v1_120065
NSOT_v2_100108	2039232	2042894	_	DUF255 domain-containing protein	NITDNF_v4_2710	NCAL_v1_2019	NBOC_v1_2186	KAMNS4_v1_2415	NSVD2_v1_120063
NSOT_v2_100109	2043003	2043842	_	molybdate transport system substrate-binding protein	NITDNF_v4_2172	NCAL_v1_2294	NBOC_v1_0441, NBOC_v1_2998	KAMNS4_v1_2835	NSVD2_v1_10241, NSVD2_v1_340010
NSOT_v2_10011	6830	7297	_	acyl-CoA thioester hydrolase	NITDNF_v4_5000	NCAL_v1_3961	NBOC_v1_4613	KAMNS4_v1_2130	No Hit
NSOT_v2_100110	2044285	2045802	_	Efflux RND transporter permease subunit	NITDNF_v4_2173	NCAL_v1_2296, NCAL_v1_2298	NBOC_v1_0439	KAMNS4_v1_2836	NSVD2_v1_10240, NSVD2_v1_50060
NSOT_v2_100111	2045771	2047483	_	membrane protein of unknown function	NITDNF_v4_2174	NCAL_v1_2299	NBOC_v1_0438	No Hit	NSVD2_v1_10239
NSOT_v2_100112	2047483	2048682	_	Efflux transporter periplasmic adaptor subunit	NITDNF_v4_2175	NCAL_v1_2300	NBOC_v1_0437	KAMNS4_v1_2839	NSVD2_v1_10238
NSOT_v2_100113	2048696	2050315	_	outer membrane protein, multidrug efflux system	NITDNF_v4_2176	NCAL_v1_2301	NBOC_v1_0436	KAMNS4_v1_2840	NSVD2_v1_10237
NSOT_v2_100114	2050573	2052501	_	histidine kinase	NITDNF_v4_1353	NCAL_v1_2302	NBOC_v1_2174	KAMNS4_v1_2367	NSVD2_v1_120053
NSOT_v2_100115	2052506	2053900	atoC	Regulatory protein AtoC	NITDNF_v4_0272, NITDNF_v4_1354	NCAL_v1_2303, NCAL_v1_2330	NBOC_v1_1360, NBOC_v1_2173	KAMNS4_v1_2366, KAMNS4_v1_3507	NSVD2_v1_20255, NSVD2_v1_60206, NSVD2_v1_120052
NSOT_v2_100116	2053904	2054593	_	Response regulator transcription factor	NITDNF_v4_2705	No Hit	No Hit	No Hit	No Hit
NSOT_v2_100117	2054894	2056504	_	phosphate-selective porin OprO and OprP	NITDNF_v4_2701, NITDNF_v4_2704	NCAL_v1_1998	NBOC_v1_2152	No Hit	No Hit
NSOT_v2_100119	2057228	2057971	_	conserved protein of unknown function	NITDNF_v4_2150, NITDNF_v4_2699	NCAL_v1_1997	No Hit	No Hit	No Hit
NSOT_v2_10012	7742	9007	_	TIGR02710 family CRISPR-associated protein	NITDNF_v4_5001	NCAL_v1_3962	NBOC_v1_4612	KAMNS4_v1_2131	NSVD2_v1_40152
NSOT_v2_100120	2057994	2058722	_	conserved exported protein of unknown function	NITDNF_v4_2699	NCAL_v1_1997	No Hit	No Hit	No Hit
NSOT_v2_100121	2058766	2059920	pstS	Phosphate-binding protein PstS	NITDNF_v4_2698	NCAL_v1_1996	NBOC_v1_2147, NBOC_v1_2149, NBOC_v1_2150	No Hit	No Hit
NSOT_v2_100124	2062353	2062736	_	CBS domain-containing protein	NITDNF_v4_2706, NITDNF_v4_2878, NITDNF_v4_2913, NITDNF_v4_4504	NCAL_v1_2016, NCAL_v1_2482, NCAL_v1_2518, NCAL_v1_3815	NBOC_v1_2171, NBOC_v1_2385, NBOC_v1_2422, NBOC_v1_4241	KAMNS4_v1_1377, KAMNS4_v1_2713, KAMNS4_v1_2749	NSVD2_v1_90047, NSVD2_v1_250005, NSVD2_v1_250041
NSOT_v2_100125	2062744	2063238	_	conserved membrane protein of unknown function	No Hit	NCAL_v1_2015	NBOC_v1_2170	No Hit	NSVD2_v1_120025, NSVD2_v1_120049
NSOT_v2_100128	2063861	2064880	sphX	Protein SphX	NITDNF_v4_2693	No Hit	NBOC_v1_2168	KAMNS4_v1_2362	NSVD2_v1_120016, NSVD2_v1_120040
NSOT_v2_100129	2065288	2066232	_	Phosphate transport system permease protein	NITDNF_v4_2694	No Hit	NBOC_v1_2167	KAMNS4_v1_2361	NSVD2_v1_120015, NSVD2_v1_120039
NSOT_v2_10013	9183	9617	_	inner membrane protein	NITDNF_v4_5002	No Hit	NBOC_v1_4606	No Hit	NSVD2_v1_60140
NSOT_v2_100130	2066232	2067155	_	Phosphate transport system permease protein PstA	NITDNF_v4_2695	No Hit	NBOC_v1_2166	KAMNS4_v1_2360	NSVD2_v1_120014, NSVD2_v1_120038
NSOT_v2_100131	2067166	2067957	pstB	phosphate ABC transporter ATP binding subunit	NITDNF_v4_2696	No Hit	NBOC_v1_2165	KAMNS4_v1_2359	NSVD2_v1_120013, NSVD2_v1_120037
NSOT_v2_100132	2068026	2068682	phoU	Phosphate-specific transport system accessory protein PhoU homolog	NITDNF_v4_2697	No Hit	NBOC_v1_2164	KAMNS4_v1_2358	NSVD2_v1_120012, NSVD2_v1_120036
NSOT_v2_100133	2068745	2070295	_	exopolyphosphatase / guanosine-5'-triphosphate,3'-diphosphate pyrophosphatase	NITDNF_v4_2690	No Hit	NBOC_v1_2163	No Hit	NSVD2_v1_120022, NSVD2_v1_120046
NSOT_v2_100134	2070292	2071044	tmk	putative thymidylate kinase	NITDNF_v4_2688, NITDNF_v4_2689	No Hit	NBOC_v1_2161, NBOC_v1_2162	KAMNS4_v1_2354, KAMNS4_v1_2355	NSVD2_v1_120020, NSVD2_v1_120021, NSVD2_v1_120044, NSVD2_v1_120045
NSOT_v2_100135	2070989	2071729	tmk	putative thymidylate kinase	NITDNF_v4_2688, NITDNF_v4_2689	No Hit	NBOC_v1_2161, NBOC_v1_2162	KAMNS4_v1_2354, KAMNS4_v1_2355	NSVD2_v1_120020, NSVD2_v1_120021, NSVD2_v1_120044, NSVD2_v1_120045
NSOT_v2_100136	2071726	2072226	_	phosphohistidine phosphatase	NITDNF_v4_2687	No Hit	NBOC_v1_2160	KAMNS4_v1_2353	No Hit
NSOT_v2_10014	9654	10583	_	Paraslipin	NITDNF_v4_5003	No Hit	NBOC_v1_4605	No Hit	NSVD2_v1_60141
NSOT_v2_10015	10629	11096	_	Diguanylate cyclase	No Hit	No Hit	No Hit	KAMNS4_v1_2132	No Hit
NSOT_v2_10016	11202	11780	gmhA	Phosphoheptose isomerase	NITDNF_v4_5004	NCAL_v1_3963	NBOC_v1_4604	KAMNS4_v1_2133	NSVD2_v1_40138
NSOT_v2_10017	11764	12780	_	conserved protein of unknown function	NITDNF_v4_5005	NCAL_v1_3964	NBOC_v1_4602	KAMNS4_v1_2134	NSVD2_v1_40137
NSOT_v2_10018	12777	13382	_	M48 family peptidase	No Hit	NCAL_v1_3965	NBOC_v1_4601	KAMNS4_v1_2135	NSVD2_v1_40136
NSOT_v2_10019	13403	13738	_	conserved protein of unknown function	No Hit	NCAL_v1_3967	No Hit	KAMNS4_v1_2137	No Hit
NSOT_v2_10020	13755	14069	_	transcriptional regulator	NITDNF_v4_5047	NCAL_v1_4031	NBOC_v1_4676	KAMNS4_v1_2138	NSVD2_v1_40211
NSOT_v2_10022	14296	14823	_	D-glycero-beta-D-manno-heptose 1-phosphate adenylyltransferase	NITDNF_v4_5010	NCAL_v1_3969	NBOC_v1_4653	KAMNS4_v1_2139	NSVD2_v1_40191
NSOT_v2_10023	14831	18268	mfd	Transcription-repair-coupling factor	NITDNF_v4_5013	NCAL_v1_3970	NBOC_v1_4654	KAMNS4_v1_2140	NSVD2_v1_40192
NSOT_v2_10024	18305	19207	_	peptidyl-prolyl cis-trans isomerase C	NITDNF_v4_5014	NCAL_v1_3971	NBOC_v1_4655	KAMNS4_v1_2141	NSVD2_v1_40193
NSOT_v2_10025	19272	20255	_	peptidyl-prolyl cis-trans isomerase C	NITDNF_v4_5015	NCAL_v1_3972	NBOC_v1_4656	KAMNS4_v1_2142	NSVD2_v1_40194
NSOT_v2_10026	20291	20935	engB	putative GTP-binding protein EngB	NITDNF_v4_5016	NCAL_v1_3973	NBOC_v1_4657	KAMNS4_v1_2143	NSVD2_v1_40195
NSOT_v2_10027	20939	21664	mtgA	Biosynthetic peptidoglycan transglycosylase	NITDNF_v4_5017	NCAL_v1_3974	NBOC_v1_4658	KAMNS4_v1_2144	NSVD2_v1_40196
NSOT_v2_10028	21903	22223	gdx	guanidinium exporter	NITDNF_v4_0434	NCAL_v1_3975	NBOC_v1_4659	No Hit	No Hit
NSOT_v2_10029	22949	23953	_	dihydroflavonol-4-reductase	NITDNF_v4_0253, NITDNF_v4_1077	NCAL_v1_0115, NCAL_v1_0641	NBOC_v1_0022, NBOC_v1_3916	KAMNS4_v1_1742, KAMNS4_v1_3835	NSVD2_v1_30077, NSVD2_v1_70166
NSOT_v2_10030	23991	25847	_	RiPP maturation radical SAM protein 1	NITDNF_v4_0252	NCAL_v1_0113	NBOC_v1_3024	KAMNS4_v1_1743	NSVD2_v1_340032
NSOT_v2_10031	25878	26222	_	putative pterin-4-alpha-carbinolamine dehydratase	NITDNF_v4_0251	NCAL_v1_0112	NBOC_v1_0021	KAMNS4_v1_1744	NSVD2_v1_70168
NSOT_v2_10033	28154	29149	_	Chromosome partitioning protein ParB	NITDNF_v4_0240	NCAL_v1_0111	NBOC_v1_0020	KAMNS4_v1_1746	NSVD2_v1_70169
NSOT_v2_10034	29328	30272	_	protein of unknown function	No Hit	No Hit	No Hit	KAMNS4_v1_1747	No Hit
NSOT_v2_10035	30296	30799	_	protein of unknown function	No Hit	No Hit	No Hit	KAMNS4_v1_1748	No Hit
NSOT_v2_10036	31038	31280	_	antitoxin FitA	NITDNF_v4_2861	No Hit	No Hit	KAMNS4_v1_4068	No Hit
NSOT_v2_10037	31277	31678	vapC	Ribonuclease VapC	NITDNF_v4_2862	No Hit	No Hit	KAMNS4_v1_4069	No Hit
NSOT_v2_10038	32636	33604	_	membrane-associated protein	NITDNF_v4_0109, NITDNF_v4_0211	NCAL_v1_0018	NBOC_v1_1723	No Hit	No Hit
NSOT_v2_10039	33620	34006	_	Rhodanese-like domain-containing protein	NITDNF_v4_0046	NCAL_v1_0017	NBOC_v1_0030	No Hit	NSVD2_v1_50048
NSOT_v2_10040	34052	34258	_	CDGSH iron-sulfur domain-containing protein 3	No Hit	NCAL_v1_0016	No Hit	No Hit	No Hit
NSOT_v2_10041	34321	34767	_	catechol 2,3-dioxygenase	NITDNF_v4_0020	NCAL_v1_0013	NBOC_v1_1992	KAMNS4_v1_0698	NSVD2_v1_300020
NSOT_v2_10042	34772	35461	_	SDR family oxidoreductase	NITDNF_v4_0018, NITDNF_v4_0727	No Hit	NBOC_v1_1560	No Hit	NSVD2_v1_390005
NSOT_v2_10043	35569	36012	_	putative oxidoreductase	NITDNF_v4_0129	NCAL_v1_0011	NBOC_v1_0027	KAMNS4_v1_1625	NSVD2_v1_40013
NSOT_v2_10045	37203	37733	_	DUF721 domain-containing protein	NITDNF_v4_0006	NCAL_v1_0005	NBOC_v1_0006	KAMNS4_v1_1755	NSVD2_v1_70179
NSOT_v2_10046	37606	38247	_	conserved protein of unknown function	NITDNF_v4_0005	No Hit	NBOC_v1_0005	No Hit	NSVD2_v1_70180
NSOT_v2_10047	38315	40810	gyrA	DNA gyrase subunit A	NITDNF_v4_0004	NCAL_v1_0004	NBOC_v1_0004	KAMNS4_v1_1756	NSVD2_v1_70181
NSOT_v2_10048	40887	43403	gyrB	DNA gyrase subunit B	NITDNF_v4_0003	NCAL_v1_0003	NBOC_v1_0003	KAMNS4_v1_1757	NSVD2_v1_70182
NSOT_v2_10049	43464	44594	dnaN	Beta sliding clamp	NITDNF_v4_0002, NITDNF_v4_2210	NCAL_v1_0002	NBOC_v1_0002	KAMNS4_v1_1758	NSVD2_v1_70183
NSOT_v2_10050	44618	45961	dnaA	Chromosomal replication initiator protein DnaA	NITDNF_v4_0001	NCAL_v1_0001	NBOC_v1_0001	No Hit	NSVD2_v1_70184
NSOT_v2_10051	46326	46568	_	protein of unknown function	No Hit	No Hit	No Hit	KAMNS4_v1_1761	No Hit
NSOT_v2_10052	46614	46958	_	Multidrug transporter	NITDNF_v4_5092	NCAL_v1_4052	NBOC_v1_4734	KAMNS4_v1_1762	NSVD2_v1_70187
NSOT_v2_10053	46980	47300	_	conserved protein of unknown function	NITDNF_v4_5091	NCAL_v1_4051	NBOC_v1_4733	KAMNS4_v1_1763	NSVD2_v1_70188
NSOT_v2_10054	47400	48653	hisS	Histidine--tRNA ligase	NITDNF_v4_5090	NCAL_v1_4050	NBOC_v1_4732	KAMNS4_v1_1764	NSVD2_v1_70189
NSOT_v2_10055	48846	49493	_	DUF502 domain-containing protein	NITDNF_v4_0574, NITDNF_v4_3309	NCAL_v1_0421, NCAL_v1_2224	NBOC_v1_0235, NBOC_v1_1312	KAMNS4_v1_1765, KAMNS4_v1_3492	NSVD2_v1_360021, NSVD2_v1_410012
NSOT_v2_10056	49507	49917	_	Outer membrane protein assembly factor BamE	NITDNF_v4_0572	NCAL_v1_0423	NBOC_v1_0237	KAMNS4_v1_1767	NSVD2_v1_360019
NSOT_v2_10057	49896	50339	_	conserved protein of unknown function	NITDNF_v4_0571	NCAL_v1_0424	NBOC_v1_0238	KAMNS4_v1_1768	NSVD2_v1_360018
NSOT_v2_10058	50348	51226	_	Cytokinin riboside 5'-monophosphate phosphoribohydrolase	NITDNF_v4_0568	NCAL_v1_0425	NBOC_v1_1604	KAMNS4_v1_1769	No Hit
NSOT_v2_10059	51223	52518	bapA	Beta-peptidyl aminopeptidase BapA	NITDNF_v4_0566	NCAL_v1_0427	NBOC_v1_0239	KAMNS4_v1_1770	NSVD2_v1_360017
NSOT_v2_10060	52621	52851	_	conserved protein of unknown function	NITDNF_v4_0565	NCAL_v1_0428	NBOC_v1_0240	KAMNS4_v1_1771	NSVD2_v1_360016
NSOT_v2_10061	52944	54134	_	Histidine kinase	NITDNF_v4_0564	NCAL_v1_0429	NBOC_v1_0242	KAMNS4_v1_1772	NSVD2_v1_360015
NSOT_v2_10062	54189	54629	_	Peptidyl-prolyl cis-trans isomerase	NITDNF_v4_0563	No Hit	NBOC_v1_0243	KAMNS4_v1_1773	NSVD2_v1_360014
NSOT_v2_10063	54626	55729	gcvT	Aminomethyltransferase	NITDNF_v4_0562	NCAL_v1_0431	NBOC_v1_0244	KAMNS4_v1_1774	NSVD2_v1_360012
NSOT_v2_10064	55741	56268	nudF	ADP-ribose pyrophosphatase	NITDNF_v4_0559	NCAL_v1_0432	NBOC_v1_0245	KAMNS4_v1_1775	NSVD2_v1_360011
NSOT_v2_10065	56944	58248	_	Aminotransferase class V-fold PLP-dependent enzyme	NITDNF_v4_0536	No Hit	NBOC_v1_0252	KAMNS4_v1_1777	No Hit
NSOT_v2_10066	58266	61172	gcvP	glycine decarboxylase	NITDNF_v4_0534	NCAL_v1_0445	NBOC_v1_0255	KAMNS4_v1_1780	NSVD2_v1_360002
NSOT_v2_10067	61413	63068	frdA	Fumarate reductase flavoprotein subunit	NITDNF_v4_0533, NITDNF_v4_4239	NCAL_v1_0446, NCAL_v1_3417	NBOC_v1_0256, NBOC_v1_0613	KAMNS4_v1_0936, KAMNS4_v1_1781	NSVD2_v1_280005, NSVD2_v1_360001
NSOT_v2_10068	63131	63805	cusR	DNA-binding transcriptional activator CusR	NITDNF_v4_0123, NITDNF_v4_0529, NITDNF_v4_1252, NITDNF_v4_4941	NCAL_v1_0447, NCAL_v1_0774, NCAL_v1_1249	NBOC_v1_0259, NBOC_v1_0870, NBOC_v1_1370, NBOC_v1_1525, NBOC_v1_2139, NBOC_v1_3780, NBOC_v1_4423	KAMNS4_v1_0605, KAMNS4_v1_1782, KAMNS4_v1_2004, KAMNS4_v1_3711	NSVD2_v1_20038, NSVD2_v1_120004, NSVD2_v1_310029
NSOT_v2_10069	63852	65261	_	two-component system, OmpR family, heavy metal sensor histidine kinase CusS	NITDNF_v4_0528	NCAL_v1_0448	NBOC_v1_0260, NBOC_v1_1526	KAMNS4_v1_1783	No Hit
NSOT_v2_10070	65359	66852	htrA	putative periplasmic serine endoprotease DegP-like	NITDNF_v4_0525, NITDNF_v4_1056, NITDNF_v4_1362, NITDNF_v4_3184, NITDNF_v4_3702, NITDNF_v4_4049	NCAL_v1_0449, NCAL_v1_3098, NCAL_v1_3331, NCAL_v1_3493, NCAL_v1_3587	NBOC_v1_0261, NBOC_v1_1285, NBOC_v1_2207, NBOC_v1_2632, NBOC_v1_3552, NBOC_v1_4088	KAMNS4_v1_1785, KAMNS4_v1_2431, KAMNS4_v1_2625, KAMNS4_v1_3239, KAMNS4_v1_3537, KAMNS4_v1_3845	NSVD2_v1_10040, NSVD2_v1_90122, NSVD2_v1_120078, NSVD2_v1_190023, NSVD2_v1_400001
NSOT_v2_10071	66883	67377	_	periplasmic protein CpxP/Spy	NITDNF_v4_3922	NCAL_v1_3150	NBOC_v1_1022	KAMNS4_v1_1786	NSVD2_v1_160042
NSOT_v2_10072	67656	68018	_	protein of unknown function	NITDNF_v4_4779	NCAL_v1_1062, NCAL_v1_1153, NCAL_v1_3629, NCAL_v1_3904	NBOC_v1_1546	KAMNS4_v1_1846	No Hit
NSOT_v2_10075	73142	79786	_	Ig-like domain-containing protein	No Hit	No Hit	No Hit	KAMNS4_v1_1791	No Hit
NSOT_v2_10076	80060	80599	yrdA	Protein YrdA	NITDNF_v4_0496	NCAL_v1_0502	NBOC_v1_0263	KAMNS4_v1_1792	NSVD2_v1_400003
NSOT_v2_10077	80589	81368	_	Class I SAM-dependent methyltransferase	NITDNF_v4_0495	NCAL_v1_0503	NBOC_v1_0264	KAMNS4_v1_1794	NSVD2_v1_400004
NSOT_v2_10078	81539	83113	_	two-component system, NtrC family, sensor kinase	No Hit	No Hit	No Hit	KAMNS4_v1_1795	No Hit
NSOT_v2_10080	84639	85457	_	Outer membrane lipoprotein-sorting protein	No Hit	No Hit	No Hit	KAMNS4_v1_1798	NSVD2_v1_70154
NSOT_v2_10081	85528	88287	_	Cyclic nucleotide-binding domain-containing protein	No Hit	No Hit	No Hit	KAMNS4_v1_1799	No Hit
NSOT_v2_10082	88284	89786	_	Calcineurin-like phosphoesterase domain-containing protein	No Hit	No Hit	No Hit	KAMNS4_v1_1800	No Hit
NSOT_v2_10083	90139	90612	_	Response regulatory domain-containing protein	No Hit	No Hit	No Hit	KAMNS4_v1_1801	No Hit
NSOT_v2_10084	90737	91957	_	MFS transporter	NITDNF_v4_1313	NCAL_v1_3750	No Hit	KAMNS4_v1_1802	No Hit
NSOT_v2_10086	92371	93153	_	ATP-binding cassette domain-containing protein	NITDNF_v4_1949	No Hit	NBOC_v1_1820	KAMNS4_v1_1803	NSVD2_v1_50156
NSOT_v2_10087	93196	94050	_	conserved protein of unknown function	NITDNF_v4_0482	NCAL_v1_0504	NBOC_v1_0892	KAMNS4_v1_1804	No Hit
NSOT_v2_10088	94067	94681	pncA	Nicotinamidase	NITDNF_v4_4687	NCAL_v1_1182	NBOC_v1_2297	KAMNS4_v1_1805	NSVD2_v1_60074
NSOT_v2_10089	94716	95609	argB	Acetylglutamate kinase	NITDNF_v4_0481	NCAL_v1_0505	NBOC_v1_0267	KAMNS4_v1_1806	NSVD2_v1_400006
NSOT_v2_10090	95652	97064	hslU	ATPase component of the HslVU protease	NITDNF_v4_0480	NCAL_v1_0506	NBOC_v1_0268	KAMNS4_v1_1807	NSVD2_v1_400007
NSOT_v2_10091	97061	97597	hslV	peptidase component of the HslVU protease	NITDNF_v4_0479	NCAL_v1_0507	NBOC_v1_0269	KAMNS4_v1_1808	NSVD2_v1_400008
NSOT_v2_10092	97594	98541	xerC	Tyrosine recombinase XerC	NITDNF_v4_0478, NITDNF_v4_3799	NCAL_v1_0508, NCAL_v1_3119	NBOC_v1_0270, NBOC_v1_3568	KAMNS4_v1_0396, KAMNS4_v1_1809	NSVD2_v1_10061, NSVD2_v1_400009
NSOT_v2_10093	98514	99830	trmFO	Methylenetetrahydrofolate--tRNA-(uracil-5-)-methyltransferase TrmFO	NITDNF_v4_0477	NCAL_v1_0509	NBOC_v1_0271	KAMNS4_v1_1810	NSVD2_v1_400010
NSOT_v2_10096	100928	101266	_	conserved exported protein of unknown function	NITDNF_v4_0476	NCAL_v1_0216	NBOC_v1_0272	KAMNS4_v1_1811	NSVD2_v1_400011
NSOT_v2_10097	101338	102498	_	conserved protein of unknown function	NITDNF_v4_0475	NCAL_v1_0215	NBOC_v1_0273	KAMNS4_v1_1812	NSVD2_v1_400012
NSOT_v2_10098	102535	102945	_	DnaK suppressor protein	No Hit	NCAL_v1_0214	NBOC_v1_0274, NBOC_v1_4277	KAMNS4_v1_1813, KAMNS4_v1_2946	NSVD2_v1_90013
NSOT_v2_10099	103097	103699	recR	DNA repair protein RecR	NITDNF_v4_0473	NCAL_v1_0212	NBOC_v1_0275	KAMNS4_v1_1814	NSVD2_v1_100001
NSOT_v2_10100	103710	104036	ybaB	putative nucleoid-associated protein YbaB	NITDNF_v4_0472	NCAL_v1_0211	NBOC_v1_0276	KAMNS4_v1_1815	NSVD2_v1_100002
NSOT_v2_10101	104036	105757	_	DNA polymerase III subunit gamma/tau	NITDNF_v4_0471	NCAL_v1_0210	NBOC_v1_0277	KAMNS4_v1_1816	NSVD2_v1_100003
NSOT_v2_10103	106404	107261	_	Methyltransferase domain-containing protein	NITDNF_v4_4163	NCAL_v1_3356	No Hit	No Hit	NSVD2_v1_140105
NSOT_v2_10104	107288	108541	_	branched-chain amino acid transport system substrate-binding protein	NITDNF_v4_2340, NITDNF_v4_3688	NCAL_v1_0199	NBOC_v1_0283	KAMNS4_v1_1820	NSVD2_v1_100009
NSOT_v2_10105	108708	109778	_	HEAT repeat domain-containing protein	NITDNF_v4_3068, NITDNF_v4_4241	NCAL_v1_0196, NCAL_v1_2240, NCAL_v1_3550	NBOC_v1_0284, NBOC_v1_2697	KAMNS4_v1_0850, KAMNS4_v1_1822, KAMNS4_v1_2518	NSVD2_v1_80159, NSVD2_v1_100010
NSOT_v2_10106	110206	111531	tig	Trigger factor	NITDNF_v4_0467	NCAL_v1_0194	NBOC_v1_0286	KAMNS4_v1_1823	NSVD2_v1_100011
NSOT_v2_10107	111628	112275	clpP	ATP-dependent Clp protease proteolytic subunit	NITDNF_v4_0466	NCAL_v1_0193	NBOC_v1_0287	KAMNS4_v1_1824	NSVD2_v1_100012
NSOT_v2_10108	112290	113540	clpX	ATP-dependent Clp protease ATP-binding subunit ClpX	NITDNF_v4_0465, NITDNF_v4_4366	NCAL_v1_0192, NCAL_v1_1229	NBOC_v1_0288, NBOC_v1_3521	KAMNS4_v1_1825, KAMNS4_v1_3216	NSVD2_v1_10002, NSVD2_v1_100013
NSOT_v2_10109	113631	114428	_	gamma-glutamyl hercynylcysteine S-oxide synthase	NITDNF_v4_0413, NITDNF_v4_3960, NITDNF_v4_4537, NITDNF_v4_4543	NCAL_v1_1332, NCAL_v1_1750, NCAL_v1_2910, NCAL_v1_3058, NCAL_v1_3224, NCAL_v1_3859, NCAL_v1_3861	NBOC_v1_0991, NBOC_v1_1997, NBOC_v1_2847, NBOC_v1_3400, NBOC_v1_4275, NBOC_v1_4279	KAMNS4_v1_0733, KAMNS4_v1_1554, KAMNS4_v1_1778, KAMNS4_v1_1826, KAMNS4_v1_2576, KAMNS4_v1_3009, KAMNS4_v1_3158, KAMNS4_v1_3416	NSVD2_v1_90011, NSVD2_v1_90017, NSVD2_v1_140048, NSVD2_v1_140049, NSVD2_v1_160068, NSVD2_v1_270021, NSVD2_v1_300014
NSOT_v2_10110	114442	115104	_	putative Phycocyanobilin lyase subunit alpha	NITDNF_v4_0462	NCAL_v1_0189	NBOC_v1_4244	KAMNS4_v1_1380, KAMNS4_v1_1827	NSVD2_v1_100016
NSOT_v2_10111	115227	116105	_	sec-independent protein translocase protein TatA	NITDNF_v4_0461	NCAL_v1_0188	NBOC_v1_0292	KAMNS4_v1_1828	NSVD2_v1_100017
NSOT_v2_10112	116200	116613	vapC	Ribonuclease VapC	NITDNF_v4_2831	No Hit	NBOC_v1_3256	No Hit	No Hit
NSOT_v2_10114	116957	118165	_	M24 family metallopeptidase	NITDNF_v4_0460	NCAL_v1_0187	NBOC_v1_0293	KAMNS4_v1_1829	NSVD2_v1_100018
NSOT_v2_10115	118261	118719	_	conserved protein of unknown function	NITDNF_v4_0459	NCAL_v1_0186	NBOC_v1_0294	KAMNS4_v1_1832	NSVD2_v1_100019
NSOT_v2_10116	118844	119299	_	Transmembrane protein	No Hit	No Hit	NBOC_v1_0295	KAMNS4_v1_1833, KAMNS4_v1_2009	NSVD2_v1_100020
NSOT_v2_10117	119317	120048	_	putative glutamine amidotransferase	NITDNF_v4_0456	NCAL_v1_0184	NBOC_v1_0296	KAMNS4_v1_1834	NSVD2_v1_100021
NSOT_v2_10118	120133	121605	mtrA	Methylthioribose transporter	NITDNF_v4_0455	NCAL_v1_0183	NBOC_v1_0297	KAMNS4_v1_1835	NSVD2_v1_100022
NSOT_v2_10119	121580	122590	_	Transporter	NITDNF_v4_2177, NITDNF_v4_2382, NITDNF_v4_4211	NCAL_v1_2277, NCAL_v1_2811, NCAL_v1_3749	NBOC_v1_2996	KAMNS4_v1_0905, KAMNS4_v1_2377, KAMNS4_v1_2883	NSVD2_v1_110093, NSVD2_v1_340007
NSOT_v2_10120	122677	123102	_	conserved protein of unknown function	NITDNF_v4_0454	NCAL_v1_0182	NBOC_v1_0298	KAMNS4_v1_1836	No Hit
NSOT_v2_10121	123168	124682	_	solute carrier family 13 (sodium-dependent dicarboxylate transporter), member 2/3/5	No Hit	NCAL_v1_0181	NBOC_v1_0299	KAMNS4_v1_1837	NSVD2_v1_100024
NSOT_v2_10122	124695	125177	_	conserved membrane protein of unknown function	NITDNF_v4_0453	NCAL_v1_0180	NBOC_v1_0300	KAMNS4_v1_1838	NSVD2_v1_100025
NSOT_v2_10123	125178	125573	_	conserved protein of unknown function	NITDNF_v4_0452	NCAL_v1_0179	NBOC_v1_0301	KAMNS4_v1_1839	NSVD2_v1_100026
NSOT_v2_10124	125694	127001	_	MFS transporter, UMF1 family	No Hit	NCAL_v1_0178	NBOC_v1_0302	KAMNS4_v1_1840	NSVD2_v1_100027
NSOT_v2_10125	126998	128101	_	beta-N-acetylhexosaminidase	NITDNF_v4_0451	NCAL_v1_0177	NBOC_v1_0303	KAMNS4_v1_1841	NSVD2_v1_100028
NSOT_v2_10126	128108	129625	pepA	putative cytosol aminopeptidase	NITDNF_v4_0450	NCAL_v1_0176	NBOC_v1_0304	KAMNS4_v1_1842	NSVD2_v1_100029
NSOT_v2_10127	129694	130347	queE	7-carboxy-7-deazaguanine synthase	NITDNF_v4_0449	NCAL_v1_0175	NBOC_v1_0305	KAMNS4_v1_1843	NSVD2_v1_100030
NSOT_v2_10128	130398	131087	_	HAD-IB family hydrolase	NITDNF_v4_0448	NCAL_v1_0174	NBOC_v1_0306	KAMNS4_v1_1844	NSVD2_v1_100031
NSOT_v2_10130	132104	134413	_	Peptidylprolyl isomerase	NITDNF_v4_3464	No Hit	No Hit	No Hit	No Hit
NSOT_v2_10131	134435	135967	_	OmpA-like domain-containing protein	No Hit	NCAL_v1_3527	NBOC_v1_0086	KAMNS4_v1_1845	No Hit
NSOT_v2_10132	135964	136365	_	protein of unknown function	NITDNF_v4_4779	NCAL_v1_1062, NCAL_v1_1680, NCAL_v1_3610, NCAL_v1_3904	NBOC_v1_2765, NBOC_v1_2785	KAMNS4_v1_1846	No Hit
NSOT_v2_10133	136587	136778	_	Pentapeptide MXKDX repeat protein	NITDNF_v4_1317	NCAL_v1_3529	NBOC_v1_0331, NBOC_v1_0973	KAMNS4_v1_1847, KAMNS4_v1_2059, KAMNS4_v1_2416	NSVD2_v1_70040
NSOT_v2_10134	137033	137212	_	Pentapeptide MXKDX repeat protein	NITDNF_v4_1317	NCAL_v1_0433, NCAL_v1_3529	NBOC_v1_0331, NBOC_v1_0973	KAMNS4_v1_1847, KAMNS4_v1_2059, KAMNS4_v1_2416	NSVD2_v1_70040
NSOT_v2_10135	137618	138859	_	MFS transporter, DHA3 family, macrolide efflux protein	NITDNF_v4_3008, NITDNF_v4_3009, NITDNF_v4_3553, NITDNF_v4_4369, NITDNF_v4_4372	NCAL_v1_3254, NCAL_v1_3256	NBOC_v1_0314, NBOC_v1_0316, NBOC_v1_0825, NBOC_v1_0827, NBOC_v1_2248, NBOC_v1_2336, NBOC_v1_4442	KAMNS4_v1_1848, KAMNS4_v1_1850	NSVD2_v1_20091, NSVD2_v1_40080, NSVD2_v1_60028, NSVD2_v1_100042, NSVD2_v1_100044
NSOT_v2_10136	138874	139968	_	putative Glycosyl transferase, group 1	NITDNF_v4_3015, NITDNF_v4_3546, NITDNF_v4_4370	NCAL_v1_1874, NCAL_v1_3257	NBOC_v1_0317, NBOC_v1_2537, NBOC_v1_4446	KAMNS4_v1_1851	NSVD2_v1_30185, NSVD2_v1_80099, NSVD2_v1_100045
NSOT_v2_10137	140202	141593	atoC	Regulatory protein AtoC	NITDNF_v4_0308, NITDNF_v4_1155, NITDNF_v4_1684, NITDNF_v4_1765, NITDNF_v4_2132, NITDNF_v4_2662, NITDNF_v4_3014, NITDNF_v4_3632, NITDNF_v4_3781, NITDNF_v4_4829	NCAL_v1_0700, NCAL_v1_1364, NCAL_v1_1404, NCAL_v1_1909, NCAL_v1_2289, NCAL_v1_2842, NCAL_v1_3139, NCAL_v1_3243, NCAL_v1_3671, NCAL_v1_3682	NBOC_v1_0318, NBOC_v1_0873, NBOC_v1_0878, NBOC_v1_1941, NBOC_v1_2857, NBOC_v1_2982, NBOC_v1_3054, NBOC_v1_3358, NBOC_v1_3850, NBOC_v1_4449	KAMNS4_v1_1259, KAMNS4_v1_1270, KAMNS4_v1_1852, KAMNS4_v1_2224, KAMNS4_v1_2379, KAMNS4_v1_2938, KAMNS4_v1_2979, KAMNS4_v1_3044, KAMNS4_v1_3462, KAMNS4_v1_3768	NSVD2_v1_30016, NSVD2_v1_50001, NSVD2_v1_100046, NSVD2_v1_140055, NSVD2_v1_200048, NSVD2_v1_220049, NSVD2_v1_230025, NSVD2_v1_240016, NSVD2_v1_240019, NSVD2_v1_240037
NSOT_v2_10138	141590	143203	_	histidine kinase	NITDNF_v4_3013	No Hit	NBOC_v1_0319	KAMNS4_v1_1853	NSVD2_v1_100047
NSOT_v2_10139	143491	144735	gpgS	Glucosyl-3-phosphoglycerate synthase	NITDNF_v4_1321, NITDNF_v4_4623	NCAL_v1_3537	NBOC_v1_2736	KAMNS4_v1_1855	NSVD2_v1_80117
NSOT_v2_10140	144791	145846	_	MscS family membrane protein	No Hit	No Hit	NBOC_v1_1391	KAMNS4_v1_1856	NSVD2_v1_130025
NSOT_v2_10142	146539	147156	_	TetR/AcrR family transcriptional regulator	NITDNF_v4_4592	NCAL_v1_3249	NBOC_v1_4430	KAMNS4_v1_1858	No Hit
NSOT_v2_10143	147213	148463	glgC	Glucose-1-phosphate adenylyltransferase	NITDNF_v4_2461, NITDNF_v4_4591	NCAL_v1_2574, NCAL_v1_3556	NBOC_v1_1390, NBOC_v1_1954	KAMNS4_v1_1859, KAMNS4_v1_3471	NSVD2_v1_130024, NSVD2_v1_200069
NSOT_v2_10145	148762	150039	_	glucosylglycerate synthase	NITDNF_v4_4585, NITDNF_v4_4622	NCAL_v1_3540, NCAL_v1_3562	NBOC_v1_0321	KAMNS4_v1_1610, KAMNS4_v1_1862	NSVD2_v1_100048
NSOT_v2_10146	150068	150775	_	conserved membrane protein of unknown function	NITDNF_v4_1322, NITDNF_v4_4584, NITDNF_v4_4621	NCAL_v1_3541, NCAL_v1_3563	NBOC_v1_0322	KAMNS4_v1_1863	NSVD2_v1_100049
NSOT_v2_10147	150795	152726	glgB	1,4-alpha-glucan branching enzyme	NITDNF_v4_4581	NCAL_v1_3225	NBOC_v1_1392	KAMNS4_v1_1604	NSVD2_v1_130026
NSOT_v2_10148	152858	153487	_	DUF4136 domain-containing protein	NITDNF_v4_2111	NCAL_v1_1192, NCAL_v1_1222	NBOC_v1_2735	KAMNS4_v1_1603	NSVD2_v1_10228
NSOT_v2_10149	153498	154166	_	protein of unknown function	No Hit	No Hit	No Hit	KAMNS4_v1_1602	No Hit
NSOT_v2_10152	155296	156567	_	Cation:proton antiporter	No Hit	NCAL_v1_1184	No Hit	KAMNS4_v1_1598	No Hit
NSOT_v2_10153	156686	158023	_	Uncharacterized transporter Mb2703	NITDNF_v4_3029	NCAL_v1_2268	No Hit	KAMNS4_v1_0950, KAMNS4_v1_1239, KAMNS4_v1_1597	No Hit
NSOT_v2_10154	158049	158912	gpgP	Glucosyl-3-phosphoglycerate/mannosyl-3-phosphoglycerate phosphatase	NITDNF_v4_1323, NITDNF_v4_4573	NCAL_v1_2266	NBOC_v1_0336	KAMNS4_v1_1595	NSVD2_v1_100059
NSOT_v2_10155	159015	159443	_	conserved membrane protein of unknown function	NITDNF_v4_0445	NCAL_v1_0171	NBOC_v1_0337	KAMNS4_v1_1594	No Hit
NSOT_v2_10156	159448	161526	priA	putative primosomal protein N'	NITDNF_v4_0444	NCAL_v1_0170	NBOC_v1_0338	KAMNS4_v1_1593	NSVD2_v1_100061
NSOT_v2_10157	161565	162635	mnmA	tRNA-specific 2-thiouridylase MnmA	NITDNF_v4_0631	NCAL_v1_0323	NBOC_v1_0195	KAMNS4_v1_1592	NSVD2_v1_70030
NSOT_v2_10158	162632	163087	_	Polymer-forming cytoskeletal protein	NITDNF_v4_0630	NCAL_v1_0321, NCAL_v1_3311	NBOC_v1_0196, NBOC_v1_4327	KAMNS4_v1_1591	NSVD2_v1_70031
NSOT_v2_10159	163203	163694	_	Polymer-forming cytoskeletal protein	NITDNF_v4_0629	NCAL_v1_0320	No Hit	KAMNS4_v1_1590	NSVD2_v1_40049
NSOT_v2_10160	163966	165396	_	transposase	NITDNF_v4_2882	No Hit	No Hit	KAMNS4_v1_1940, KAMNS4_v1_3363	No Hit
NSOT_v2_10161	165480	166331	spo0C	Chromosome-partitioning protein Spo0J	NITDNF_v4_0628	NCAL_v1_0319	NBOC_v1_0197	KAMNS4_v1_1868	NSVD2_v1_70032
NSOT_v2_10162	166309	167082	parA	Chromosome partitioning protein ParA	NITDNF_v4_0627	NCAL_v1_0318	NBOC_v1_0198	KAMNS4_v1_0269, KAMNS4_v1_1869	NSVD2_v1_70033
NSOT_v2_10163	167170	167835	rsmG	Ribosomal RNA small subunit methyltransferase G	NITDNF_v4_0626	NCAL_v1_0317	NBOC_v1_0199	KAMNS4_v1_1870	No Hit
NSOT_v2_10164	167906	169771	mnmG	5-carboxymethylaminomethyluridine-tRNA synthase subunit MnmG	NITDNF_v4_0624	NCAL_v1_0316	NBOC_v1_0200	KAMNS4_v1_1871	NSVD2_v1_70035
NSOT_v2_10165	169785	171212	mnmE	tRNA modification GTPase MnmE	NITDNF_v4_0623	NCAL_v1_0315	NBOC_v1_0201	KAMNS4_v1_1872	NSVD2_v1_70036
NSOT_v2_10166	171225	172964	yidC	Membrane protein insertase YidC	NITDNF_v4_0622	NCAL_v1_0314	NBOC_v1_0202	KAMNS4_v1_1873	NSVD2_v1_70037
NSOT_v2_10167	173029	173238	_	putative membrane protein insertion efficiency factor	NITDNF_v4_0621	No Hit	No Hit	KAMNS4_v1_1874	NSVD2_v1_70038
NSOT_v2_10168	173220	173603	rnpA	Ribonuclease P protein component	No Hit	NCAL_v1_0313	NBOC_v1_0203	KAMNS4_v1_1875	NSVD2_v1_70039
NSOT_v2_10169	173850	176879	_	two-component system, NarL family, sensor histidine kinase NreB	No Hit	No Hit	No Hit	KAMNS4_v1_1876	No Hit
NSOT_v2_10170	177258	178217	fmt	10-formyltetrahydrofolate:L-methionyl-tRNA(fMet) N-formyltransferase	NITDNF_v4_0673	NCAL_v1_0351	NBOC_v1_0145	KAMNS4_v1_1877	NSVD2_v1_210042
NSOT_v2_10171	178214	179620	_	16S rRNA (cytosine967-C5)-methyltransferase	NITDNF_v4_0674	NCAL_v1_0352	NBOC_v1_0144	KAMNS4_v1_1878	NSVD2_v1_210041
NSOT_v2_10172	179617	180303	rpe	ribulose-phosphate 3-epimerase	NITDNF_v4_0675	NCAL_v1_0353	NBOC_v1_0143	KAMNS4_v1_1879	NSVD2_v1_210040
NSOT_v2_10173	180306	181883	pheS	Phenylalanine--tRNA ligase alpha subunit	NITDNF_v4_0676	NCAL_v1_0354	NBOC_v1_0142	KAMNS4_v1_1880	NSVD2_v1_210039
NSOT_v2_10174	181905	183611	pheT	Phenylalanine--tRNA ligase beta subunit	NITDNF_v4_0677	NCAL_v1_0355	NBOC_v1_0141	KAMNS4_v1_1881	NSVD2_v1_210038
NSOT_v2_10175	183635	183997	rplT	50S ribosomal subunit protein L20	NITDNF_v4_0678	NCAL_v1_0356	NBOC_v1_0140	KAMNS4_v1_1882	NSVD2_v1_210037
NSOT_v2_10176	184032	184238	rpmI	50S ribosomal protein L35	NITDNF_v4_0679	NCAL_v1_0357	NBOC_v1_0139	KAMNS4_v1_1883	NSVD2_v1_210036
NSOT_v2_10177	184264	184755	infC	translation initiation factor IF-3	No Hit	NCAL_v1_0358	NBOC_v1_0138	KAMNS4_v1_1884	NSVD2_v1_210035
NSOT_v2_10178	184797	186734	thrS	threonine--tRNA ligase	NITDNF_v4_0681	NCAL_v1_0359	NBOC_v1_0137	KAMNS4_v1_1885	NSVD2_v1_210034
NSOT_v2_10179	187158	187754	_	DNA binding HTH domain-containing protein	NITDNF_v4_0683	NCAL_v1_0361	NBOC_v1_0136	KAMNS4_v1_1886	NSVD2_v1_210033
NSOT_v2_10180	188239	188688	_	Rrf2 family transcriptional regulator	NITDNF_v4_0684, NITDNF_v4_3034	NCAL_v1_0363, NCAL_v1_2260	NBOC_v1_0135, NBOC_v1_2715	KAMNS4_v1_1887, KAMNS4_v1_2496	NSVD2_v1_80141, NSVD2_v1_210032
NSOT_v2_10181	188740	191271	_	sulfite reductase (ferredoxin)	NITDNF_v4_0685	NCAL_v1_0364	NBOC_v1_0134	KAMNS4_v1_1888	NSVD2_v1_210031
NSOT_v2_10182	191275	192003	cysH	Phosphoadenosine 5'-phosphosulfate reductase	NITDNF_v4_0687	NCAL_v1_0365	NBOC_v1_0133	KAMNS4_v1_1889	NSVD2_v1_210030
NSOT_v2_10183	192067	192480	_	conserved protein of unknown function	NITDNF_v4_0688	NCAL_v1_0366	NBOC_v1_0132	KAMNS4_v1_1890	NSVD2_v1_210029
NSOT_v2_10184	192506	193546	_	anthranilate phosphoribosyltransferase	NITDNF_v4_0689	NCAL_v1_0367	NBOC_v1_0131	KAMNS4_v1_1891	NSVD2_v1_210028
NSOT_v2_10185	193551	194348	cysD	sulfate adenylyltransferase subunit 2	NITDNF_v4_0273, NITDNF_v4_0690	NCAL_v1_0368, NCAL_v1_2333	NBOC_v1_0130, NBOC_v1_1365	KAMNS4_v1_1892, KAMNS4_v1_3504	NSVD2_v1_60193, NSVD2_v1_210027
NSOT_v2_10186	194345	196195	_	sulfate adenylyltransferase	NITDNF_v4_0691	NCAL_v1_0369	NBOC_v1_0129	KAMNS4_v1_1893	NSVD2_v1_210026
NSOT_v2_10187	196343	197260	_	Iron-sulfur cluster carrier protein	NITDNF_v4_0692, NITDNF_v4_3101, NITDNF_v4_3699	NCAL_v1_0370, NCAL_v1_2069, NCAL_v1_3096	NBOC_v1_0128, NBOC_v1_2230, NBOC_v1_3549	KAMNS4_v1_1894, KAMNS4_v1_2458, KAMNS4_v1_3236	NSVD2_v1_10037, NSVD2_v1_120100, NSVD2_v1_210025
NSOT_v2_10188	197271	198011	_	Light-independent protochlorophyllide reductase subunit B-like C-terminal domain-containing protein	NITDNF_v4_0693	NCAL_v1_0371	NBOC_v1_0127	KAMNS4_v1_1895	NSVD2_v1_210024
NSOT_v2_10189	198008	198907	_	membrane protein of unknown function	No Hit	No Hit	NBOC_v1_0126	KAMNS4_v1_0133	No Hit
NSOT_v2_10190	198914	199207	_	DUF5683 domain-containing protein	No Hit	NCAL_v1_0373	No Hit	KAMNS4_v1_1897	No Hit
NSOT_v2_10191	199361	200119	yebC	putative transcriptional regulator YebC	NITDNF_v4_0695	NCAL_v1_0374	NBOC_v1_0125	KAMNS4_v1_1898	NSVD2_v1_210021
NSOT_v2_10192	200202	200810	ruvA	Holliday junction branch migration complex subunit RuvA	NITDNF_v4_0696	NCAL_v1_0375	NBOC_v1_0124	KAMNS4_v1_1899	NSVD2_v1_210020
NSOT_v2_10193	200813	201337	_	conserved exported protein of unknown function	NITDNF_v4_0697	No Hit	NBOC_v1_0123	KAMNS4_v1_1900	NSVD2_v1_210019
NSOT_v2_10194	201372	202376	ruvB	Holliday junction branch migration complex subunit RuvB	NITDNF_v4_0698	NCAL_v1_0377	NBOC_v1_0122	KAMNS4_v1_1901	NSVD2_v1_210018
NSOT_v2_10195	202558	203640	pheA	Chorismate mutase / Prephenate dehydratase	NITDNF_v4_0700	NCAL_v1_0378	NBOC_v1_0121	KAMNS4_v1_1902	NSVD2_v1_210017
NSOT_v2_10196	203645	204748	hisC	Histidinol-phosphate aminotransferase	NITDNF_v4_0701	NCAL_v1_0379	NBOC_v1_0120	KAMNS4_v1_1903	NSVD2_v1_210016
NSOT_v2_10197	204745	205758	aroF	Phospho-2-dehydro-3-deoxyheptonate aldolase	NITDNF_v4_0702	NCAL_v1_0380	NBOC_v1_0119	KAMNS4_v1_1904, KAMNS4_v1_2275	NSVD2_v1_210015
NSOT_v2_10198	205823	206695	_	prephenate dehydrogenase	NITDNF_v4_0703	NCAL_v1_0381	NBOC_v1_0118	KAMNS4_v1_1905	NSVD2_v1_210014
NSOT_v2_10199	206700	208019	aroA	3-phosphoshikimate 1-carboxyvinyltransferase	NITDNF_v4_0704	NCAL_v1_0382	NBOC_v1_0117	KAMNS4_v1_1906	NSVD2_v1_210013
NSOT_v2_10200	208085	208741	cmk	cytidylate kinase	NITDNF_v4_0705	NCAL_v1_0383	No Hit	KAMNS4_v1_1907	NSVD2_v1_210012
NSOT_v2_10201	208738	209430	_	1-acyl-sn-glycerol-3-phosphate acyltransferase	NITDNF_v4_0706	NCAL_v1_0384	NBOC_v1_0115	KAMNS4_v1_1908	NSVD2_v1_210011
NSOT_v2_10202	209530	211215	rpsA	30S ribosomal subunit protein S1	NITDNF_v4_0707	NCAL_v1_0385	NBOC_v1_0114	KAMNS4_v1_1909	NSVD2_v1_210010
NSOT_v2_10203	211245	212141	_	protease IV	NITDNF_v4_0708, NITDNF_v4_3202	NCAL_v1_0386, NCAL_v1_2747	NBOC_v1_0113	KAMNS4_v1_1910	NSVD2_v1_210009
NSOT_v2_10204	212212	212490	ihfB	integration host factor subunit beta	NITDNF_v4_0682, NITDNF_v4_0709	NCAL_v1_0360, NCAL_v1_0387	NBOC_v1_4350	KAMNS4_v1_1911	NSVD2_v1_40067
NSOT_v2_10205	212516	213508	_	Light-independent protochlorophyllide reductase subunit B-like C-terminal domain-containing protein	NITDNF_v4_0710	NCAL_v1_0388	NBOC_v1_0112	KAMNS4_v1_1912	NSVD2_v1_210008
NSOT_v2_10206	213546	214193	_	conserved protein of unknown function	No Hit	NCAL_v1_0389	No Hit	KAMNS4_v1_1913	NSVD2_v1_210007
NSOT_v2_10207	214383	214706	_	conserved protein of unknown function	NITDNF_v4_0711	NCAL_v1_0390	NBOC_v1_0110	KAMNS4_v1_1914	NSVD2_v1_210006
NSOT_v2_10208	214897	216132	_	VCBS repeat-containing protein	NITDNF_v4_0713	NCAL_v1_0391	NBOC_v1_0109	KAMNS4_v1_1915	NSVD2_v1_210005
NSOT_v2_10209	216246	216446	_	conserved protein of unknown function	NITDNF_v4_0714, NITDNF_v4_2652	NCAL_v1_0392, NCAL_v1_1899	NBOC_v1_0108, NBOC_v1_2107	KAMNS4_v1_0282, KAMNS4_v1_1916	NSVD2_v1_20163, NSVD2_v1_210004
NSOT_v2_10210	216586	216774	_	conserved protein of unknown function	NITDNF_v4_0715	NCAL_v1_0393	NBOC_v1_0107	KAMNS4_v1_1917	NSVD2_v1_210003
NSOT_v2_10211	216785	217696	_	serine-type D-Ala-D-Ala carboxypeptidase (penicillin-binding protein 5/6)	No Hit	NCAL_v1_0394	No Hit	KAMNS4_v1_1918	No Hit
NSOT_v2_10212	217861	218400	_	conserved exported protein of unknown function	NITDNF_v4_0717	NCAL_v1_0396	NBOC_v1_0105	KAMNS4_v1_1919	NSVD2_v1_210001
NSOT_v2_10213	218519	219463	_	LysR family transcriptional regulator, cyn operon transcriptional activator	No Hit	NCAL_v1_0397	NBOC_v1_0104	KAMNS4_v1_1921	NSVD2_v1_70088
NSOT_v2_10214	219629	220081	_	hemoglobin	NITDNF_v4_1575	NCAL_v1_0398	NBOC_v1_0103, NBOC_v1_2864	KAMNS4_v1_1923	NSVD2_v1_20194, NSVD2_v1_70089
NSOT_v2_10215	220121	220408	_	conserved protein of unknown function	NITDNF_v4_0718	NCAL_v1_0399	NBOC_v1_0102	KAMNS4_v1_1924	NSVD2_v1_70090
NSOT_v2_10216	220440	220826	_	DUF2065 family protein	NITDNF_v4_0719	NCAL_v1_0400	NBOC_v1_0101	KAMNS4_v1_1925	No Hit
NSOT_v2_10217	220895	222151	gdhA	Glutamate dehydrogenase	NITDNF_v4_0720	NCAL_v1_0401	NBOC_v1_0100	KAMNS4_v1_1926	NSVD2_v1_70091
NSOT_v2_10218	222201	222920	lipB	Octanoyltransferase	NITDNF_v4_0721	NCAL_v1_0402	NBOC_v1_0099	KAMNS4_v1_1927	NSVD2_v1_70092
NSOT_v2_10219	223059	224114	_	Trypsin-like peptidase domain-containing protein	NITDNF_v4_0722	NCAL_v1_0403	NBOC_v1_0098	KAMNS4_v1_0555, KAMNS4_v1_1930	NSVD2_v1_70093, NSVD2_v1_390007
NSOT_v2_10220	224260	225513	_	RNA polymerase sigma-70 domain-containing protein	NITDNF_v4_0723	NCAL_v1_0404	NBOC_v1_0096	KAMNS4_v1_1931	NSVD2_v1_70094
NSOT_v2_10221	225788	226483	ktrC	Ktr system potassium uptake protein C	No Hit	No Hit	No Hit	KAMNS4_v1_1932	No Hit
NSOT_v2_10222	226514	227314	_	Slipin family protein	NITDNF_v4_0724	NCAL_v1_0406	NBOC_v1_0095, NBOC_v1_1887	KAMNS4_v1_1933	NSVD2_v1_70095
NSOT_v2_10223	227311	228711	_	membrane-bound serine protease (ClpP class)	NITDNF_v4_0725	NCAL_v1_0407	NBOC_v1_0094	KAMNS4_v1_1934	NSVD2_v1_70096
NSOT_v2_10224	228764	229678	trmI	tRNA (adenine(58)-N(1))-methyltransferase TrmI	NITDNF_v4_0726	NCAL_v1_0408	NBOC_v1_0093	KAMNS4_v1_1935	NSVD2_v1_70098
NSOT_v2_10225	229675	230430	xecE	2-(S)-hydroxypropyl-CoM dehydrogenase 1	NITDNF_v4_0727, NITDNF_v4_1186, NITDNF_v4_2343, NITDNF_v4_3536, NITDNF_v4_3980	NCAL_v1_0409, NCAL_v1_0717, NCAL_v1_1796	NBOC_v1_0092, NBOC_v1_0893, NBOC_v1_1560, NBOC_v1_2747, NBOC_v1_3835, NBOC_v1_4691	KAMNS4_v1_1936, KAMNS4_v1_2074, KAMNS4_v1_3753	NSVD2_v1_30001, NSVD2_v1_70099
NSOT_v2_10226	230452	230772	_	protein of unknown function	NITDNF_v4_0728	No Hit	NBOC_v1_0091	KAMNS4_v1_1937	No Hit
NSOT_v2_10227	230773	231627	aroE	Shikimate dehydrogenase (NADP(+))	NITDNF_v4_0729	NCAL_v1_0411	NBOC_v1_0090	KAMNS4_v1_1938	NSVD2_v1_70100
NSOT_v2_10228	231624	232124	aroK	Shikimate kinase	NITDNF_v4_0730	NCAL_v1_0412	NBOC_v1_0089	KAMNS4_v1_1939	NSVD2_v1_70101
NSOT_v2_10229	232368	232673	rbpA	putative RNA-binding protein RbpA	NITDNF_v4_0147, NITDNF_v4_0648, NITDNF_v4_1990, NITDNF_v4_3569	NCAL_v1_0413, NCAL_v1_0723, NCAL_v1_0787, NCAL_v1_2993	NBOC_v1_0087, NBOC_v1_2879, NBOC_v1_3541, NBOC_v1_4409	KAMNS4_v1_0287, KAMNS4_v1_1941, KAMNS4_v1_1995, KAMNS4_v1_2846	NSVD2_v1_10026, NSVD2_v1_40130, NSVD2_v1_70102, NSVD2_v1_380016
NSOT_v2_10230	232862	234109	_	integrase	No Hit	No Hit	NBOC_v1_0468	KAMNS4_v1_1942	No Hit
NSOT_v2_10231	234398	234688	_	protein of unknown function	No Hit	No Hit	No Hit	KAMNS4_v1_1944	No Hit
NSOT_v2_10232	234685	235626	_	Integrase domain-containing protein	No Hit	No Hit	No Hit	KAMNS4_v1_0568, KAMNS4_v1_1945	No Hit
NSOT_v2_10234	236277	236546	_	protein of unknown function	No Hit	No Hit	No Hit	KAMNS4_v1_1948	NSVD2_v1_150019
NSOT_v2_10235	236543	236890	_	protein of unknown function	No Hit	No Hit	No Hit	KAMNS4_v1_1949	No Hit
NSOT_v2_10236	237136	238443	_	DUF3987 domain-containing protein	NITDNF_v4_1778, NITDNF_v4_3075	No Hit	No Hit	KAMNS4_v1_1950	No Hit
NSOT_v2_10237	238584	239183	_	protein of unknown function	No Hit	NCAL_v1_2609, NCAL_v1_2610	No Hit	No Hit	No Hit
NSOT_v2_10238	239188	239490	_	Polymerase nucleotidyl transferase domain-containing protein	No Hit	No Hit	NBOC_v1_3248	No Hit	No Hit
NSOT_v2_10248	246315	246794	_	protein of unknown function	No Hit	No Hit	NBOC_v1_4635	No Hit	No Hit
NSOT_v2_10249	246858	247283	_	protein of unknown function	No Hit	NCAL_v1_3913	NBOC_v1_2809, NBOC_v1_3619, NBOC_v1_4684	KAMNS4_v1_1966, KAMNS4_v1_2255, KAMNS4_v1_3053	NSVD2_v1_10025, NSVD2_v1_10110, NSVD2_v1_20216, NSVD2_v1_40221
NSOT_v2_10250	247613	248137	_	Bacteriophage CI repressor N-terminal domain-containing protein	No Hit	NCAL_v1_3912	NBOC_v1_4178	KAMNS4_v1_1967	No Hit
NSOT_v2_10252	249686	251050	_	M20 family dipeptidase	NITDNF_v4_4932	NCAL_v1_3909	NBOC_v1_4636	KAMNS4_v1_1968	NSVD2_v1_40173
NSOT_v2_10253	251076	252749	_	conserved protein of unknown function	NITDNF_v4_4922	NCAL_v1_3905	NBOC_v1_4637	KAMNS4_v1_1973	NSVD2_v1_40175
NSOT_v2_10254	252845	253255	_	Cytochrome c	NITDNF_v4_4779, NITDNF_v4_4921	NCAL_v1_1103, NCAL_v1_1153, NCAL_v1_3570, NCAL_v1_3629, NCAL_v1_3904	NBOC_v1_2765, NBOC_v1_2785, NBOC_v1_4431	KAMNS4_v1_1846, KAMNS4_v1_1974	NSVD2_v1_140028
NSOT_v2_10255	253255	253695	_	exported protein of unknown function	NITDNF_v4_4919	NCAL_v1_3903	NBOC_v1_4638	KAMNS4_v1_1976	No Hit
NSOT_v2_10256	253748	254044	_	putative zinc-finger domain-containing protein	NITDNF_v4_4917	NCAL_v1_3902	No Hit	KAMNS4_v1_1977	NSVD2_v1_40177
NSOT_v2_10257	254041	254691	_	RNA polymerase sigma-70 factor, ECF subfamily	NITDNF_v4_4916	NCAL_v1_1283, NCAL_v1_3901	NBOC_v1_3436, NBOC_v1_4640	KAMNS4_v1_1978	NSVD2_v1_40178
NSOT_v2_10258	254756	256075	der	GTPase Der	NITDNF_v4_4908	NCAL_v1_3897	NBOC_v1_4647	KAMNS4_v1_1979	NSVD2_v1_40182
NSOT_v2_10259	256272	256511	_	antitoxin PrlF	NITDNF_v4_0963	No Hit	No Hit	No Hit	No Hit
NSOT_v2_10260	256508	256903	_	PIN domain-containing protein	NITDNF_v4_0964	No Hit	No Hit	No Hit	No Hit
NSOT_v2_10261	256944	257612	_	5'-nucleotidase	NITDNF_v4_4907	NCAL_v1_3896	NBOC_v1_4648	KAMNS4_v1_1982	NSVD2_v1_40187
NSOT_v2_10262	257917	260565	leuS	Leucine--tRNA ligase	NITDNF_v4_4905	NCAL_v1_3894	NBOC_v1_4599	KAMNS4_v1_1983	NSVD2_v1_40135
NSOT_v2_10263	260574	261221	_	LPS-assembly lipoprotein	NITDNF_v4_4904	No Hit	NBOC_v1_4598	KAMNS4_v1_1984	No Hit
NSOT_v2_10264	261250	262338	_	DNA polymerase III subunit delta	NITDNF_v4_4903	NCAL_v1_3891	NBOC_v1_4597	KAMNS4_v1_1985	NSVD2_v1_40133
NSOT_v2_10265	262310	262588	rpsT	30S ribosomal protein S20	NITDNF_v4_4902	NCAL_v1_3890	NBOC_v1_4596	KAMNS4_v1_1986	NSVD2_v1_40132
NSOT_v2_10266	262657	263004	_	protein of unknown function	No Hit	No Hit	No Hit	KAMNS4_v1_1987	No Hit
NSOT_v2_10267	263018	263743	pyrF	Orotidine 5'-phosphate decarboxylase	NITDNF_v4_4901	NCAL_v1_3889	NBOC_v1_4595	KAMNS4_v1_1988	NSVD2_v1_40131
NSOT_v2_10268	263908	265389	_	beta-barrel assembly-enhancing protease	NITDNF_v4_2780	No Hit	No Hit	No Hit	No Hit
NSOT_v2_10270	266503	266850	_	conserved protein of unknown function	NITDNF_v4_2736	NCAL_v1_1668	NBOC_v1_3113	KAMNS4_v1_1992	NSVD2_v1_220028
NSOT_v2_10271	266898	267260	_	conserved protein of unknown function	NITDNF_v4_1989	NCAL_v1_0725	No Hit	KAMNS4_v1_1993	No Hit
NSOT_v2_10272	267274	268137	_	stearoyl-CoA desaturase (Delta-9 desaturase)	No Hit	NCAL_v1_0722, NCAL_v1_2068	NBOC_v1_2229, NBOC_v1_4407	KAMNS4_v1_2456, KAMNS4_v1_2586	NSVD2_v1_120099
NSOT_v2_10274	268493	268798	rbpA	putative RNA-binding protein RbpA	NITDNF_v4_0147, NITDNF_v4_0648, NITDNF_v4_1990, NITDNF_v4_3569	NCAL_v1_0413, NCAL_v1_0723, NCAL_v1_0787, NCAL_v1_2993	NBOC_v1_0087, NBOC_v1_2879, NBOC_v1_3541, NBOC_v1_4409	KAMNS4_v1_0287, KAMNS4_v1_1941, KAMNS4_v1_1995, KAMNS4_v1_2846	NSVD2_v1_10026, NSVD2_v1_40130, NSVD2_v1_70102, NSVD2_v1_80164, NSVD2_v1_380016
NSOT_v2_10276	269487	271118	_	Tetratricopeptide repeat protein	No Hit	No Hit	NBOC_v1_0160, NBOC_v1_0744	KAMNS4_v1_1996	NSVD2_v1_210073
NSOT_v2_10277	271141	272085	_	FecR protein domain-containing protein	No Hit	No Hit	No Hit	KAMNS4_v1_1997	No Hit
NSOT_v2_10278	272087	273307	_	Porin	NITDNF_v4_3532, NITDNF_v4_4940, NITDNF_v4_4947	NCAL_v1_1187, NCAL_v1_3924	NBOC_v1_0167, NBOC_v1_1376	KAMNS4_v1_1600, KAMNS4_v1_1998	NSVD2_v1_310023, NSVD2_v1_330001
NSOT_v2_10280	274072	274617	_	DUF3365 domain-containing protein	No Hit	NCAL_v1_3308	No Hit	KAMNS4_v1_0739, KAMNS4_v1_2391, KAMNS4_v1_4099	No Hit
NSOT_v2_10282	275171	275737	_	Nuclear transport factor 2 family protein	NITDNF_v4_0323, NITDNF_v4_4707	No Hit	No Hit	No Hit	No Hit
NSOT_v2_10283	275925	276722	_	protein of unknown function	No Hit	No Hit	No Hit	KAMNS4_v1_2007	No Hit
NSOT_v2_10284	276998	279028	_	histidine kinase	NITDNF_v4_0815	NCAL_v1_3244	NBOC_v1_0872	No Hit	NSVD2_v1_350001
NSOT_v2_10285	279004	280410	atoC	Regulatory protein AtoC	NITDNF_v4_0816, NITDNF_v4_3014, NITDNF_v4_3778	NCAL_v1_2842, NCAL_v1_3243	NBOC_v1_0318, NBOC_v1_0873	KAMNS4_v1_2169	NSVD2_v1_240016
NSOT_v2_10286	280838	285574	_	manganese oxidase	NITDNF_v4_0818, NITDNF_v4_3661, NITDNF_v4_4820	NCAL_v1_3072, NCAL_v1_3242, NCAL_v1_3650	NBOC_v1_0875, NBOC_v1_1084, NBOC_v1_2849	KAMNS4_v1_2198, KAMNS4_v1_2571, KAMNS4_v1_3706, KAMNS4_v1_3884	NSVD2_v1_110019, NSVD2_v1_140051
NSOT_v2_10287	285623	286393	_	Rhamnogalacturonan lyase domain-containing protein	NITDNF_v4_0298, NITDNF_v4_3660, NITDNF_v4_4249, NITDNF_v4_4819	NCAL_v1_3071, NCAL_v1_3661	NBOC_v1_1085, NBOC_v1_1086, NBOC_v1_2848	KAMNS4_v1_1252, KAMNS4_v1_2199, KAMNS4_v1_3704, KAMNS4_v1_3705	NSVD2_v1_110020, NSVD2_v1_110021
NSOT_v2_10290	287413	287970	_	Lipoprotein	No Hit	No Hit	No Hit	KAMNS4_v1_2008	No Hit
NSOT_v2_10291	287982	288404	_	exported protein of unknown function	NITDNF_v4_0457	No Hit	NBOC_v1_3796	KAMNS4_v1_1833, KAMNS4_v1_2009	No Hit
NSOT_v2_10292	288510	289613	_	Aromatic dipeptide epimerase	NITDNF_v4_1581	NCAL_v1_1270	NBOC_v1_3464	KAMNS4_v1_2010	NSVD2_v1_330024
NSOT_v2_10293	289705	290424	_	exported protein of unknown function	No Hit	NCAL_v1_0439	No Hit	KAMNS4_v1_2011	No Hit
NSOT_v2_10294	290414	290632	_	DUF3565 domain-containing protein	NITDNF_v4_1580	NCAL_v1_1269	No Hit	No Hit	NSVD2_v1_330023
NSOT_v2_10295	290726	291283	msrA	Peptide methionine sulfoxide reductase MsrA	NITDNF_v4_3965	NCAL_v1_3230	NBOC_v1_0858	KAMNS4_v1_2015	NSVD2_v1_350009
NSOT_v2_10296	291328	293262	_	DNA polymerase II	NITDNF_v4_0363	NCAL_v1_0329	NBOC_v1_3491	KAMNS4_v1_2017	NSVD2_v1_180056
NSOT_v2_10297	293259	293504	_	conserved protein of unknown function	No Hit	NCAL_v1_1265	No Hit	KAMNS4_v1_2019	No Hit
NSOT_v2_10298	293506	294570	_	Aldo/keto reductase	NITDNF_v4_0221, NITDNF_v4_0833	NCAL_v1_3349	NBOC_v1_0977	KAMNS4_v1_2020	No Hit
NSOT_v2_10299	294729	295604	_	Sulfatase-modifying factor enzyme domain-containing protein	NITDNF_v4_3814, NITDNF_v4_4543, NITDNF_v4_4818	NCAL_v1_1332, NCAL_v1_3647, NCAL_v1_3648, NCAL_v1_3861	NBOC_v1_2846, NBOC_v1_2847, NBOC_v1_3490, NBOC_v1_4279	KAMNS4_v1_1557, KAMNS4_v1_2023, KAMNS4_v1_2576, KAMNS4_v1_3158	NSVD2_v1_90011, NSVD2_v1_140049, NSVD2_v1_260040
NSOT_v2_10301	296036	296389	_	Lipocalin-like domain-containing protein	No Hit	No Hit	No Hit	KAMNS4_v1_2026	No Hit
NSOT_v2_10302	296418	296927	_	Uncharacterized endonuclease	No Hit	NCAL_v1_2662	No Hit	KAMNS4_v1_0075, KAMNS4_v1_2113	No Hit
NSOT_v2_10304	298060	298803	_	exported protein of unknown function	NITDNF_v4_3528	NCAL_v1_3086, NCAL_v1_3445	NBOC_v1_0398, NBOC_v1_3721	KAMNS4_v1_1274, KAMNS4_v1_2028, KAMNS4_v1_3225	NSVD2_v1_100150
NSOT_v2_10306	299398	302310	_	Peptidase C14 caspase domain-containing protein	No Hit	No Hit	No Hit	KAMNS4_v1_2029, KAMNS4_v1_2030, KAMNS4_v1_3383	No Hit
NSOT_v2_10308	302864	303760	_	Methyltransferase type 12	No Hit	No Hit	No Hit	KAMNS4_v1_2031	No Hit
NSOT_v2_10309	303805	304902	_	Saccharopine dehydrogenase family protein	NITDNF_v4_4421	NCAL_v1_3692	No Hit	KAMNS4_v1_2032	No Hit
NSOT_v2_10310	304917	306446	_	aldehyde dehydrogenase (NAD(+))	NITDNF_v4_4420	NCAL_v1_3691	No Hit	KAMNS4_v1_2033	No Hit
NSOT_v2_10311	306516	307193	ybbA	putative ABC transporter ATP-binding protein YbbA	NITDNF_v4_0604, NITDNF_v4_1492, NITDNF_v4_1498, NITDNF_v4_2596, NITDNF_v4_3444, NITDNF_v4_4798	NCAL_v1_0276, NCAL_v1_0780, NCAL_v1_0978, NCAL_v1_0986, NCAL_v1_1538, NCAL_v1_1837	NBOC_v1_0216, NBOC_v1_1182, NBOC_v1_1491, NBOC_v1_3289, NBOC_v1_3599	KAMNS4_v1_0430, KAMNS4_v1_0447, KAMNS4_v1_1094, KAMNS4_v1_2036, KAMNS4_v1_3025, KAMNS4_v1_3612	NSVD2_v1_10089, NSVD2_v1_70051, NSVD2_v1_110112, NSVD2_v1_160076, NSVD2_v1_250030, NSVD2_v1_320006
NSOT_v2_10313	307622	310270	_	putative ABC transport system permease protein	NITDNF_v4_0605	NCAL_v1_0277	NBOC_v1_0214	KAMNS4_v1_2037	NSVD2_v1_70050
NSOT_v2_10315	311700	314477	_	aminopeptidase N	NITDNF_v4_0608	NCAL_v1_0302	NBOC_v1_0213	KAMNS4_v1_2044	NSVD2_v1_70049
NSOT_v2_10316	314474	315196	rpiA	Ribose-5-phosphate isomerase A	NITDNF_v4_0609	NCAL_v1_0303	NBOC_v1_0212	KAMNS4_v1_2045	NSVD2_v1_70048
NSOT_v2_10317	315233	316318	glk	Glucokinase	NITDNF_v4_0610	NCAL_v1_0304	NBOC_v1_0211	KAMNS4_v1_2046	NSVD2_v1_70047
NSOT_v2_10318	316319	317095	pgl	6-phosphogluconolactonase	NITDNF_v4_0611	NCAL_v1_0305	NBOC_v1_0210	KAMNS4_v1_2047	NSVD2_v1_70046
NSOT_v2_10319	317106	318785	_	transaldolase / glucose-6-phosphate isomerase	No Hit	NCAL_v1_0306	NBOC_v1_0209	KAMNS4_v1_2048	NSVD2_v1_70045
NSOT_v2_110001	2073462	2073647	_	protein of unknown function	NITDNF_v4_0514	NCAL_v1_0473	No Hit	No Hit	No Hit
NSOT_v2_110002	2076455	2077708	_	putative CRISPR-associated protein	No Hit	No Hit	No Hit	KAMNS4_v1_1191	No Hit
NSOT_v2_110003	2077719	2077997	cas2	CRISPR-associated endoribonuclease Cas2 1	NITDNF_v4_0520	NCAL_v1_0454	No Hit	KAMNS4_v1_1188	No Hit
NSOT_v2_110004	2078002	2078988	cas1	CRISPR-associated endonuclease Cas1 1	NITDNF_v4_0521	NCAL_v1_0453	No Hit	No Hit	No Hit
NSOT_v2_110005	2078936	2079697	_	CRISPR-associated endonuclease Cas1	NITDNF_v4_0522	NCAL_v1_0452	No Hit	KAMNS4_v1_1185	No Hit
NSOT_v2_110006	2079702	2080034	cas2	CRISPR-associated endoribonuclease Cas2 2	NITDNF_v4_0523	NCAL_v1_0451	No Hit	KAMNS4_v1_1184	No Hit
NSOT_v2_110007	2080034	2081056	_	CRISPR system precrRNA processing endoribonuclease RAMP protein Cas6	NITDNF_v4_0524	NCAL_v1_0450	No Hit	KAMNS4_v1_1183	No Hit
NSOT_v2_110009	2083606	2084349	_	HEPN domain-containing protein	No Hit	NCAL_v1_0499	No Hit	KAMNS4_v1_1234	No Hit
NSOT_v2_110010	2084653	2087406	_	acetate---CoA ligase (ADP-forming)	NITDNF_v4_4748	NCAL_v1_1077	NBOC_v1_2788	KAMNS4_v1_1182	NSVD2_v1_140038
NSOT_v2_110011	2087403	2088770	_	Ribonuclease TTHA0252	NITDNF_v4_0567	NCAL_v1_0426	NBOC_v1_2787	KAMNS4_v1_1181	No Hit
NSOT_v2_110013	2089751	2090152	_	Cytochrome c	NITDNF_v4_4921	NCAL_v1_1103, NCAL_v1_1680, NCAL_v1_3570, NCAL_v1_3610, NCAL_v1_3904	NBOC_v1_2765, NBOC_v1_2785, NBOC_v1_4431	KAMNS4_v1_1974	No Hit
NSOT_v2_110014	2090178	2091908	_	HAD-IIB family hydrolase	No Hit	NCAL_v1_1084	No Hit	KAMNS4_v1_1179	NSVD2_v1_60161
NSOT_v2_110015	2091983	2092438	_	HSP20 family protein	NITDNF_v4_1365, NITDNF_v4_2447, NITDNF_v4_2719, NITDNF_v4_4744	NCAL_v1_0330, NCAL_v1_1088, NCAL_v1_1167, NCAL_v1_2036, NCAL_v1_3595	NBOC_v1_2109, NBOC_v1_2200, NBOC_v1_2519, NBOC_v1_2781	KAMNS4_v1_0279, KAMNS4_v1_1177, KAMNS4_v1_2428	NSVD2_v1_80064, NSVD2_v1_140024
NSOT_v2_110016	2092515	2092742	_	protein of unknown function	No Hit	NCAL_v1_1089, NCAL_v1_1517, NCAL_v1_2014	NBOC_v1_0410	No Hit	No Hit
NSOT_v2_110017	2093412	2093678	_	acyl carrier protein	NITDNF_v4_4708	NCAL_v1_1091	NBOC_v1_2775	No Hit	No Hit
NSOT_v2_110018	2093675	2094850	_	Dihydrolipoamide acetyltransferase component of pyruvate dehydrogenase complex	NITDNF_v4_4706	NCAL_v1_1092, NCAL_v1_2075	NBOC_v1_2236, NBOC_v1_2774	KAMNS4_v1_2464	No Hit
NSOT_v2_110019	2094843	2095835	_	Pyruvate dehydrogenase E1 component subunit beta	NITDNF_v4_0380, NITDNF_v4_4649, NITDNF_v4_4704	NCAL_v1_1093, NCAL_v1_2072, NCAL_v1_3510	NBOC_v1_2233, NBOC_v1_2773, NBOC_v1_4385	KAMNS4_v1_0809, KAMNS4_v1_2461	NSVD2_v1_120103, NSVD2_v1_180041, NSVD2_v1_190055
NSOT_v2_110020	2096206	2097174	pdhA	Pyruvate dehydrogenase E1 component subunit alpha	NITDNF_v4_0381, NITDNF_v4_4703	NCAL_v1_1094, NCAL_v1_2071, NCAL_v1_3509	NBOC_v1_2232, NBOC_v1_2772, NBOC_v1_4386	KAMNS4_v1_0808, KAMNS4_v1_2460	NSVD2_v1_120102, NSVD2_v1_180040, NSVD2_v1_190056
NSOT_v2_110021	2097207	2098967	acsA	Acetyl-coenzyme A synthetase	NITDNF_v4_3058, NITDNF_v4_4702	NCAL_v1_1095, NCAL_v1_2250	NBOC_v1_2704, NBOC_v1_2771	KAMNS4_v1_0825, KAMNS4_v1_1168, KAMNS4_v1_2508	NSVD2_v1_80152
NSOT_v2_110022	2099356	2099643	_	putative endonuclease	No Hit	NCAL_v1_2429	No Hit	No Hit	No Hit
NSOT_v2_110024	2100393	2102030	_	acetolactate synthase I/II/III large subunit	NITDNF_v4_3836	NCAL_v1_3624	NBOC_v1_4717	KAMNS4_v1_3841	No Hit
NSOT_v2_110025	2102091	2103077	pdhA	Pyruvate dehydrogenase E1 component subunit alpha	NITDNF_v4_0381, NITDNF_v4_4703	NCAL_v1_1094, NCAL_v1_2071, NCAL_v1_3509	NBOC_v1_2232, NBOC_v1_2772, NBOC_v1_4386	KAMNS4_v1_0808, KAMNS4_v1_2460	NSVD2_v1_120102, NSVD2_v1_180040, NSVD2_v1_190056
NSOT_v2_110026	2103074	2104042	pdhB	Pyruvate dehydrogenase E1 component subunit beta	NITDNF_v4_0380, NITDNF_v4_4649, NITDNF_v4_4704	NCAL_v1_1093, NCAL_v1_2072, NCAL_v1_3510	NBOC_v1_2233, NBOC_v1_2773, NBOC_v1_4385	KAMNS4_v1_0809, KAMNS4_v1_2461	NSVD2_v1_120103, NSVD2_v1_180041, NSVD2_v1_190055
NSOT_v2_110027	2104056	2105243	_	Dihydrolipoamide acetyltransferase component of pyruvate dehydrogenase complex	NITDNF_v4_4706	NCAL_v1_1092, NCAL_v1_2075	NBOC_v1_2236, NBOC_v1_2774	KAMNS4_v1_2464	NSVD2_v1_120106, NSVD2_v1_180042
NSOT_v2_110028	2105336	2106337	adhA	putative alcohol dehydrogenase AdhA	NITDNF_v4_0043, NITDNF_v4_4545	NCAL_v1_3863	NBOC_v1_4282	KAMNS4_v1_1166	NSVD2_v1_90008, NSVD2_v1_260009
NSOT_v2_110029	2106342	2109101	_	Cation-transporting P-type ATPase	NITDNF_v4_2096, NITDNF_v4_4618, NITDNF_v4_4733	NCAL_v1_1064, NCAL_v1_1117, NCAL_v1_1215	NBOC_v1_1601, NBOC_v1_4068	KAMNS4_v1_1059, KAMNS4_v1_1165	NSVD2_v1_140012
NSOT_v2_110031	2110049	2111263	mat	S-adenosylmethionine synthase	No Hit	NCAL_v1_1718	NBOC_v1_2292	KAMNS4_v1_1154	No Hit
NSOT_v2_110032	2111268	2112347	_	pyruvate formate lyase activating enzyme	No Hit	NCAL_v1_1116, NCAL_v1_1713	NBOC_v1_4453	KAMNS4_v1_1153, KAMNS4_v1_3428	No Hit
NSOT_v2_110033	2112453	2112899	_	CBS domain-containing protein	NITDNF_v4_4697, NITDNF_v4_4698	NCAL_v1_1146, NCAL_v1_1158, NCAL_v1_1164	NBOC_v1_2293	KAMNS4_v1_1088, KAMNS4_v1_1125	NSVD2_v1_60070, NSVD2_v1_60071
NSOT_v2_110034	2112961	2113497	_	hypoxanthine phosphoribosyltransferase	No Hit	No Hit	No Hit	KAMNS4_v1_2709	NSVD2_v1_250001
NSOT_v2_110035	2114240	2115154	_	conserved protein of unknown function	No Hit	NCAL_v1_1160	NBOC_v1_2463	KAMNS4_v1_1133	No Hit
NSOT_v2_110036	2115189	2115635	_	conserved protein of unknown function	NITDNF_v4_0075, NITDNF_v4_0080	NCAL_v1_1159, NCAL_v1_1161	No Hit	KAMNS4_v1_1132	No Hit
NSOT_v2_110037	2115691	2116119	_	conserved exported protein of unknown function	NITDNF_v4_0079, NITDNF_v4_0080	NCAL_v1_1159, NCAL_v1_1162	NBOC_v1_2470, NBOC_v1_2477, NBOC_v1_2662	KAMNS4_v1_1131, KAMNS4_v1_1132	No Hit
NSOT_v2_110038	2116706	2117368	_	PAS and helix-turn-helix domain-containing protein	NITDNF_v4_0077, NITDNF_v4_0088	NCAL_v1_1163	NBOC_v1_2291, NBOC_v1_2469, NBOC_v1_2474	KAMNS4_v1_1130	No Hit
NSOT_v2_110039	2117365	2119764	_	Lon-like ATP-dependent protease	NITDNF_v4_4684	NCAL_v1_3568	NBOC_v1_2301	KAMNS4_v1_1122	No Hit
NSOT_v2_110040	2119761	2120300	_	HPF/RaiA family ribosome-associated protein	NITDNF_v4_4683	NCAL_v1_3567	NBOC_v1_2303, NBOC_v1_4418	KAMNS4_v1_1121	NSVD2_v1_60076
NSOT_v2_110041	2120793	2121917	_	Phosphotransferase	NITDNF_v4_4681	NCAL_v1_3566	NBOC_v1_2304	KAMNS4_v1_1120	NSVD2_v1_60077
NSOT_v2_110042	2121973	2122494	cysC	Adenylyl-sulfate kinase	NITDNF_v4_0778, NITDNF_v4_4730	NCAL_v1_1029	NBOC_v1_2305	KAMNS4_v1_1119	NSVD2_v1_60078
NSOT_v2_110043	2122578	2124056	_	protein of unknown function	No Hit	No Hit	No Hit	KAMNS4_v1_1118	No Hit
NSOT_v2_110047	2129474	2130337	_	Universal stress protein	NITDNF_v4_4113, NITDNF_v4_4680	NCAL_v1_1031, NCAL_v1_1082, NCAL_v1_1118	NBOC_v1_2306, NBOC_v1_2766, NBOC_v1_2784	KAMNS4_v1_1114	NSVD2_v1_60065, NSVD2_v1_140027
NSOT_v2_110048	2131238	2132572	_	GTPase	No Hit	No Hit	No Hit	KAMNS4_v1_1112	No Hit
NSOT_v2_110050	2133618	2134118	_	ATPase	NITDNF_v4_4745	NCAL_v1_1677	NBOC_v1_2782	KAMNS4_v1_1105	No Hit
NSOT_v2_110051	2134284	2137046	_	two-component system, cell cycle sensor histidine kinase and response regulator CckA	No Hit	NCAL_v1_3286	No Hit	KAMNS4_v1_1689	No Hit
NSOT_v2_110052	2137115	2137357	_	conserved protein of unknown function	NITDNF_v4_3672, NITDNF_v4_4595	NCAL_v1_3535	NBOC_v1_4549	KAMNS4_v1_1103, KAMNS4_v1_2457, KAMNS4_v1_3228	NSVD2_v1_280009
NSOT_v2_110054	2138117	2138305	_	DUF2892 domain-containing protein	NITDNF_v4_4790	NCAL_v1_3689	NBOC_v1_2843	KAMNS4_v1_1102	No Hit
NSOT_v2_110055	2138369	2139412	_	membrane fusion protein, multidrug efflux system	NITDNF_v4_4788	NCAL_v1_3687	NBOC_v1_2842	KAMNS4_v1_1101	No Hit
NSOT_v2_110056	2139606	2143139	_	Multidrug transporter AcrB	NITDNF_v4_4787	NCAL_v1_3686	NBOC_v1_2841	KAMNS4_v1_1100	No Hit
NSOT_v2_110057	2143169	2144365	_	phospholipid/cholesterol/gamma-HCH transport system permease protein	NITDNF_v4_4799	NCAL_v1_3633	No Hit	KAMNS4_v1_1095	No Hit
NSOT_v2_110058	2144368	2145168	_	phospholipid/cholesterol/gamma-HCH transport system ATP-binding protein	NITDNF_v4_1258, NITDNF_v4_4798	NCAL_v1_0780, NCAL_v1_2505, NCAL_v1_3632	NBOC_v1_1491, NBOC_v1_2396, NBOC_v1_3773	KAMNS4_v1_0599, KAMNS4_v1_1094, KAMNS4_v1_2738, KAMNS4_v1_3147	NSVD2_v1_10307, NSVD2_v1_160076, NSVD2_v1_250030
NSOT_v2_110059	2145158	2146120	_	phospholipid/cholesterol/gamma-HCH transport system substrate-binding protein	NITDNF_v4_4797	NCAL_v1_3631	No Hit	KAMNS4_v1_1093	No Hit
NSOT_v2_110060	2146141	2146797	_	cholesterol transport system auxiliary component	NITDNF_v4_4796	NCAL_v1_3630	No Hit	KAMNS4_v1_1092	No Hit
NSOT_v2_110061	2146798	2147274	_	VIT family protein	NITDNF_v4_4795	NCAL_v1_3628	NBOC_v1_2819	KAMNS4_v1_1091	No Hit
NSOT_v2_110062	2147417	2148490	_	cytochrome c peroxidase	NITDNF_v4_4416	NCAL_v1_3685	NBOC_v1_3984, NBOC_v1_4646	KAMNS4_v1_0179, KAMNS4_v1_1090, KAMNS4_v1_2797	NSVD2_v1_40181
NSOT_v2_110064	2148766	2149203	_	lipoyl-dependent peroxiredoxin	No Hit	NCAL_v1_3623	NBOC_v1_2818	No Hit	No Hit
NSOT_v2_110065	2149466	2149834	_	PepSY domain-containing protein	NITDNF_v4_3485, NITDNF_v4_4780	NCAL_v1_3151	NBOC_v1_1021	KAMNS4_v1_1089	NSVD2_v1_160043
NSOT_v2_110066	2149980	2150405	_	CBS domain-containing protein	NITDNF_v4_4698	NCAL_v1_1146, NCAL_v1_1158, NCAL_v1_1165	No Hit	KAMNS4_v1_1088, KAMNS4_v1_1125	No Hit
NSOT_v2_110067	2150619	2150837	_	DUF2892 domain-containing protein	NITDNF_v4_4777	NCAL_v1_1065	NBOC_v1_2805	KAMNS4_v1_0690, KAMNS4_v1_1087	NSVD2_v1_20217
NSOT_v2_110068	2150938	2152185	_	Sulfide-quinone reductase	NITDNF_v4_4776	NCAL_v1_3608	NBOC_v1_2802	No Hit	No Hit
NSOT_v2_110070	2152735	2153529	_	putative membrane transporter protein	No Hit	NCAL_v1_3604	NBOC_v1_0844	No Hit	No Hit
NSOT_v2_110071	2153529	2154077	_	menaquinol-cytochrome c reductase iron-sulfur subunit	NITDNF_v4_1874, NITDNF_v4_4774	NCAL_v1_1066, NCAL_v1_1519	NBOC_v1_2800	KAMNS4_v1_1083, KAMNS4_v1_1158	NSVD2_v1_20218
NSOT_v2_110072	2154188	2155528	_	ubiquinol-cytochrome c reductase cytochrome b subunit	NITDNF_v4_4773	NCAL_v1_1067	NBOC_v1_2798	KAMNS4_v1_1082, KAMNS4_v1_1159	NSVD2_v1_20219
NSOT_v2_110073	2155659	2156174	_	DUF1264 domain-containing protein	NITDNF_v4_4772	NCAL_v1_3684	NBOC_v1_2456	KAMNS4_v1_0177, KAMNS4_v1_2785	NSVD2_v1_20220
NSOT_v2_110074	2156268	2156720	_	Cytochrome c	NITDNF_v4_2087, NITDNF_v4_3784, NITDNF_v4_4771	NCAL_v1_1207, NCAL_v1_2023, NCAL_v1_3104, NCAL_v1_3683	NBOC_v1_3553	KAMNS4_v1_0176, KAMNS4_v1_0381, KAMNS4_v1_2419	NSVD2_v1_10046, NSVD2_v1_120067
NSOT_v2_110075	2156717	2157751	_	Porin	NITDNF_v4_2748, NITDNF_v4_4769	No Hit	No Hit	KAMNS4_v1_1081	No Hit
NSOT_v2_110077	2158228	2158728	_	Universal stress protein	NITDNF_v4_4678	NCAL_v1_1037	NBOC_v1_2311	KAMNS4_v1_1079	NSVD2_v1_140019
NSOT_v2_110078	2158793	2159224	_	exported protein of unknown function	NITDNF_v4_2098, NITDNF_v4_4677	NCAL_v1_1038, NCAL_v1_1083	NBOC_v1_2312, NBOC_v1_2783	KAMNS4_v1_1078	NSVD2_v1_20064, NSVD2_v1_60145, NSVD2_v1_140022, NSVD2_v1_140026
NSOT_v2_110079	2159251	2160168	_	universal stress protein E	NITDNF_v4_4675, NITDNF_v4_4794, NITDNF_v4_4807	NCAL_v1_1039, NCAL_v1_1217	NBOC_v1_0266, NBOC_v1_1600, NBOC_v1_1612, NBOC_v1_2313	KAMNS4_v1_1077	NSVD2_v1_20063, NSVD2_v1_140018, NSVD2_v1_400005
NSOT_v2_110080	2160226	2160504	_	DUF2934 domain-containing protein	NITDNF_v4_4673, NITDNF_v4_4791	No Hit	NBOC_v1_2295	KAMNS4_v1_1076	No Hit
NSOT_v2_110081	2160488	2161822	_	conserved protein of unknown function	NITDNF_v4_4672	NCAL_v1_1041	NBOC_v1_2314	KAMNS4_v1_1075	NSVD2_v1_140017
NSOT_v2_110082	2161889	2163007	_	sulfhydrogenase subunit beta (sulfur reductase)	NITDNF_v4_4671	NCAL_v1_1042	No Hit	KAMNS4_v1_1074	NSVD2_v1_60181
NSOT_v2_110083	2163297	2164127	_	Ni/Fe hydrogenase subunit gamma	NITDNF_v4_4670	NCAL_v1_1043	No Hit	KAMNS4_v1_1073	No Hit
NSOT_v2_110085	2164507	2165355	_	sulfhydrogenase subunit delta	NITDNF_v4_4667	NCAL_v1_1044	No Hit	KAMNS4_v1_1072	No Hit
NSOT_v2_110086	2165394	2166719	_	sulfhydrogenase subunit alpha	NITDNF_v4_4666	NCAL_v1_1045	No Hit	KAMNS4_v1_1071	NSVD2_v1_60171
NSOT_v2_110087	2166716	2167243	_	hydrogenase maturation protease	No Hit	NCAL_v1_1046	No Hit	KAMNS4_v1_1070	NSVD2_v1_60170
NSOT_v2_110088	2167225	2167581	_	hydrogenase nickel incorporation protein HypA/HybF	No Hit	NCAL_v1_1047	No Hit	KAMNS4_v1_1069	NSVD2_v1_60166
NSOT_v2_110089	2167578	2169884	hypF	Carbamoyltransferase HypF	NITDNF_v4_0266, NITDNF_v4_2194	NCAL_v1_1048	No Hit	KAMNS4_v1_1068	No Hit
NSOT_v2_110090	2169955	2170287	_	hydrogenase expression/formation protein HypC	NITDNF_v4_0265, NITDNF_v4_2195	No Hit	No Hit	KAMNS4_v1_1067	No Hit
NSOT_v2_110093	2170694	2171800	hypD	Fe-(CN)2CO cofactor assembly scaffold protein HypD	NITDNF_v4_0263, NITDNF_v4_2197	NCAL_v1_1050	No Hit	KAMNS4_v1_1066	No Hit
NSOT_v2_110094	2171825	2172889	hypE	hydrogenase maturation protein, carbamoyl dehydratase	NITDNF_v4_0262, NITDNF_v4_2198	NCAL_v1_1051	No Hit	KAMNS4_v1_1065	NSVD2_v1_60147
NSOT_v2_110095	2173055	2174008	_	1-phosphofructokinase	No Hit	NCAL_v1_1052	NBOC_v1_2319	KAMNS4_v1_1064	No Hit
NSOT_v2_110096	2174131	2174991	_	Universal stress protein	NITDNF_v4_4661	NCAL_v1_1053, NCAL_v1_1118	NBOC_v1_2320	KAMNS4_v1_1063, KAMNS4_v1_1128	NSVD2_v1_140013
NSOT_v2_110098	2175804	2177090	_	outer membrane protein, heavy metal efflux system	NITDNF_v4_0318	NCAL_v1_1055	NBOC_v1_4051, NBOC_v1_4065	KAMNS4_v1_0871	NSVD2_v1_240029
NSOT_v2_110099	2177087	2178292	_	membrane fusion protein, copper/silver efflux system	NITDNF_v4_0320	NCAL_v1_1056	NBOC_v1_4066	KAMNS4_v1_0872	No Hit
NSOT_v2_110100	2178735	2182184	cusA	copper/silver export system RND permease	NITDNF_v4_0321, NITDNF_v4_4572, NITDNF_v4_4576	NCAL_v1_1057, NCAL_v1_1061, NCAL_v1_1224, NCAL_v1_2566	NBOC_v1_0330, NBOC_v1_2568, NBOC_v1_4053, NBOC_v1_4059, NBOC_v1_4067	KAMNS4_v1_0873, KAMNS4_v1_2491	NSVD2_v1_100057, NSVD2_v1_240026
NSOT_v2_110102	2182779	2183813	_	cation:H+ antiporter	NITDNF_v4_4619	NCAL_v1_1063	No Hit	KAMNS4_v1_1060	No Hit
NSOT_v2_110103	2183810	2186581	yloB	Calcium-transporting ATPase	NITDNF_v4_2096, NITDNF_v4_4618, NITDNF_v4_4733	NCAL_v1_1064, NCAL_v1_1117, NCAL_v1_1215	NBOC_v1_1601, NBOC_v1_4068	KAMNS4_v1_1059, KAMNS4_v1_1165	NSVD2_v1_140012
NSOT_v2_110104	2186718	2188619	_	Nif-specific regulatory protein	No Hit	No Hit	No Hit	KAMNS4_v1_1057	No Hit
NSOT_v2_110105	2188656	2189972	_	putative DUF3365 domain-containing protein	No Hit	No Hit	No Hit	KAMNS4_v1_1055	No Hit
NSOT_v2_110106	2190013	2191983	_	two-component system, cell cycle sensor histidine kinase and response regulator CckA	NITDNF_v4_0976	No Hit	No Hit	No Hit	NSVD2_v1_100162
NSOT_v2_110107	2192500	2194110	_	histidine kinase	No Hit	NCAL_v1_2290	NBOC_v1_4450	KAMNS4_v1_2378	No Hit
NSOT_v2_110108	2194100	2195470	atoC	Regulatory protein AtoC	NITDNF_v4_1155, NITDNF_v4_1684, NITDNF_v4_1765, NITDNF_v4_3014, NITDNF_v4_4829	NCAL_v1_0700, NCAL_v1_1404, NCAL_v1_2289, NCAL_v1_3682	NBOC_v1_0318, NBOC_v1_0873, NBOC_v1_1941, NBOC_v1_2857, NBOC_v1_3850, NBOC_v1_4449	KAMNS4_v1_1270, KAMNS4_v1_1852, KAMNS4_v1_2379, KAMNS4_v1_2938, KAMNS4_v1_3768	NSVD2_v1_30016, NSVD2_v1_100046, NSVD2_v1_140055, NSVD2_v1_200048
NSOT_v2_110109	2196235	2196645	_	protein of unknown function	NITDNF_v4_1372, NITDNF_v4_3529	NCAL_v1_2288	NBOC_v1_1517, NBOC_v1_2183, NBOC_v1_3181	KAMNS4_v1_2380, KAMNS4_v1_2385	No Hit
NSOT_v2_110114	2200501	2204055	_	type I restriction enzyme, R subunit	No Hit	NCAL_v1_0280	No Hit	No Hit	NSVD2_v1_160024
NSOT_v2_110115	2204052	2204546	_	DUF4411 family protein	No Hit	NCAL_v1_0284	No Hit	No Hit	NSVD2_v1_60156
NSOT_v2_110116	2204546	2205691	_	HTH-type transcriptional regulator / antitoxin HigA	No Hit	NCAL_v1_0285	No Hit	No Hit	NSVD2_v1_60157
NSOT_v2_110118	2207043	2208170	_	Cytoplasmic protein	NITDNF_v4_0397	No Hit	No Hit	No Hit	No Hit
NSOT_v2_110119	2208167	2210212	_	type I restriction enzyme M protein	No Hit	No Hit	No Hit	No Hit	NSVD2_v1_160022
NSOT_v2_120004	2213601	2214008	_	conserved exported protein of unknown function	NITDNF_v4_1784	NCAL_v1_1408	NBOC_v1_1377	KAMNS4_v1_3380	NSVD2_v1_130010
NSOT_v2_120005	2214101	2215471	_	DUF4340 domain-containing protein	NITDNF_v4_1785	NCAL_v1_1410	NBOC_v1_1378	KAMNS4_v1_3379	NSVD2_v1_130012
NSOT_v2_120006	2215505	2217028	_	ABC-type uncharacterized transport system domain-containing protein	NITDNF_v4_1786	NCAL_v1_1411	NBOC_v1_1379	KAMNS4_v1_3378, KAMNS4_v1_3865	NSVD2_v1_130013
NSOT_v2_120007	2217025	2217795	_	ABC transporter permease	NITDNF_v4_1787	NCAL_v1_1412	NBOC_v1_1380	KAMNS4_v1_3377, KAMNS4_v1_3864	NSVD2_v1_130014
NSOT_v2_120008	2217792	2218787	_	ABC-2 type transport system ATP-binding protein	NITDNF_v4_1788	NCAL_v1_1413	NBOC_v1_1381, NBOC_v1_2838	KAMNS4_v1_3376, KAMNS4_v1_3863, KAMNS4_v1_4007	NSVD2_v1_60035, NSVD2_v1_130015
NSOT_v2_120009	2219056	2219382	_	exported protein of unknown function	NITDNF_v4_4739	NCAL_v1_1414	No Hit	KAMNS4_v1_3375	No Hit
NSOT_v2_120010	2219407	2220177	pal	Peptidoglycan-associated protein	NITDNF_v4_4740	NCAL_v1_1415	NBOC_v1_3562	KAMNS4_v1_1250, KAMNS4_v1_1958, KAMNS4_v1_3374	NSVD2_v1_10055, NSVD2_v1_10223
NSOT_v2_120011	2220223	2220837	_	conserved protein of unknown function	NITDNF_v4_1084, NITDNF_v4_1789	NCAL_v1_0648, NCAL_v1_1416	NBOC_v1_1382, NBOC_v1_3908	KAMNS4_v1_1249, KAMNS4_v1_3373, KAMNS4_v1_3829	NSVD2_v1_130016
[truncated: 2,316 more rows]

## Sheet: Vd2_comparison
Label	Begin	End	Gene	Product	Nitrospira tepida DNF	Nitrospira calida Ns10	Nitrospira bockiana 47C	Nitrospira sp. Kam-Ns4	Ca. N. neuquenensis E2OT
[truncated: 2,992 more rows]

[truncated: 2 more sheets: comparison_key_proteins, Crispr-Cas]
